# Supplementary material for: Comparative analysis of complete mitochondrial genomes from Curcuma longa and Curcuma kwangsiensis reveals structural plasticity, conserved core genes, and species-specific evolutionary dynamics
Source: Front Plant Sci. 2026 Apr 15;17:1782424. doi: 10.3389/fpls.2026.1782424 (PMC13125149; doi:10.3389/fpls.2026.1782424)
Supplement: Supplementary Table 1 — Annotation of protein-coding genes, transfer RNAs, and ribosomal RNAs in the mitogenomes of C. kwangsiensis and C. longa. [file Table1.xlsx]

## Sheet: Curcuma kwangsiensis
Group of genes	Gene name	Length	Start codon	Stop codon	Amino acid
ATP synthase	atp1	1524	ATG	TGA	507
	atp4	582	ATG	TAA	193
	atp6	780	ATG	CAA	259
	atp8	471	ATG	TAA	156
	atp9	225	ATG	CGA	74
Cytohrome c biogenesis	ccmB	609	ATG	TGA	202
	ccmC	723	ATG	TAG	240
	ccmFc	1296	ATG	CGA	431
	ccmFn	1710	ATG	TGA	569
Ubichinol cytochrome c reductase	cob	1182	ATG	TGA	393
Cytochrome c oxidase	cox1	1578	ATG	TAA	525
	cox2	765	ATG	TAA	254
	cox3	798	ATG	TGA	265
Maturases	matR	2424	ATG	TAG	807
Transport membrance protein	mttB	348	ATG	TAG	115
NADH dehydrogenase	nad1	978	ACG	TAA	325
	nad2	1467	ATG	TAA	488
	nad3	357	ATG	TAA	118
	nad4	1488	ATG	TGA	495
	nad4L	294	ACG	TAG	97
	nad5	2022	ATG	TAA	673
	nad6	606	ATG	TAA	201
	nad7	1185	ATG	TAG	394
	nad9	573	ATG	TAA	190
Ribosomal proteins (LSU)	rpl16	516	ATG	TAA	171
	rpl2	1539	ATG	TAG	512
	rpl5	552	ATG	TAA	183
Ribosomal proteins (SSU)	rps10	417	ACG	TAA	138
	rps11	519	ATG	TAA	172
	rps12	378	ATG	TGA	125
	rps13	351	ATG	TGA	116
	rps14	303	ATG	TAG	100
	rps1	603	ATG	TAA	200
	rps19	270	ATG	TAA	89
	rps2	615	ATG	TGA	204
	rps3	1680	ATG	TAG	559
	rps4	1041	ATG	TAA	346
	rps7	447	ATG	TAA	148
Succinate dehydrogenase	sdh4	354	ATG	TAA	117
Ribosomal RNAs	rrn5	119
	rrn5	119
	rrn5	119
	rrn5	120
	rrn5	121
	rrn5	121
	rrn5	121
	rrn18	2107
	rrn26	4302
Transfer RNAs	trnA-TGC	65
	trnC-GCA	73
	trnC-GCA	73
	trnC-GCA	71
	trnD-GTC	74
	trnD-GTC	74
	trnE-CTC	84
	trnE-TTC	72
	trnE-TTC	72
	trnE-TTC	73
	trnE-TTC	72
	trnE-TTC	72
	trnE-TTC	72
	trnF-GAA	73
	trnF-GAA	59
	trnF-GAA	75
	trnG-GCC	72
	trnH-GTG	74
	trnH-GTG	74
	trnH-GTG	74
	trnK-CTT	72
	trnK-TTT	73
	trnL-CAA	81
	trnL-CAG	75
	trnL-TAG	80
	trnM-CAT	85
	trnM-CAT	73
	trnM-CAT	73
	trnM-CAT	72
	trnM-CAT	65
	trnM-CAT	74
	trnM-CAT	74
	trnM-CAT	74
	trnM-CAT	73
	trnM-CAT	73
	trnM-CAT	74
	trnM-CAT	73
	trnM-CAT	59
	trnM-CAT	69
	trnM-CAT	68
	trnM-CAT	73
	trnM-CAT	63
	trnM-CAT	77
	trnN-GTT	72
	trnN-GTT	72
	trnN-GTT	72
	trnN-GTT	78
	trnN-GTT	72
	trnP-TGG	74
	trnP-TGG	75
	trnQ-TTG	72
	trnQ-TTG	72
	trnQ-TTG	71
	trnR-ACG	74
	trnR-ACG	74
	trnR-CCT	68
	trnS-GCT	88
	trnS-GCT	72
	trnS-GGA	87
	trnS-GGA	60
	trnS-TGA	92
	trnT-TGT	73
	trnV-GAC	72
	trnW-CCA	74
	trnY-GTA	83
	trnY-GTA	83

## Sheet: Curcuma longa 
Group of genes	Gene name	Length	Start codon	Stop codon	Amino acid
ATP synthase	atp1	1524	ATG	TGA	507
	atp4	582	ATG	TAA	193
	atp4	606	ATG	TAG	201
	atp6	780	ATG	CAA	259
	atp8	471	ATG	TAA	156
	atp9	225	ATG	TAA	74
	atp9	225	ATG	CGA	74
Cytohrome c biogenesis	ccmB	609	ATG	TGA	202
	ccmC	723	ATG	TAG	240
	ccmFc	1284	ATG	CGA	427
	ccmFn	1710	ATG	TGA	569
Ubichinol cytochrome c reductase	cob	1182	ATG	TGA	393
Cytochrome c oxidase	cox1	1578	ATG	TAA	525
	cox2	774	ATG	TAA	257
	cox3	798	ATG	TGA	265
Maturases	matR	2424	ATG	TAG	807
Transport membrance protein	mttB	348	ATG	TAG	115
NADH dehydrogenase	nad1	978	ACG	TAA	325
	nad2	1467	ATG	TAA	488
	nad3	357	ATG	TAA	118
	nad4	1488	ATG	TGA	495
	nad4L	303	ATG	TAA	100
	nad5	2013	ATG	TAA	670
	nad6	606	ATG	TAA	201
	nad7	1185	ATG	TAG	394
	nad9	573	ATG	TAA	190
Ribosomal proteins (LSU)	rpl16	516	ATG	TAA	171
	rpl2	1539	ATG	TAG	512
	rpl5	552	ATG	TAA	183
Ribosomal proteins (SSU)	rps10	417	ACG	TAA	138
	rps11	519	ATG	TAA	172
	rps12	378	ATG	TGA	125
	rps13	351	ATG	TGA	116
	rps14	303	ATG	TAG	100
	rps1	603	ATG	TAA	200
	rps19	270	ATG	TAA	89
	rps2	615	ATG	TGA	204
	rps3	1680	ATG	TAG	559
	rps4	858	ATG	TAA	285
	rps4	1041	ATG	TAA	346
	rps7	447	ATG	TAA	148
Succinate dehydrogenase	sdh4	354	ATG	TAA	117
Ribosomal RNAs	rrn5	121
	rrn5	121
	rrn18	2107
	rrn26	4017
Transfer RNAs	trnA-TGC	65
	trnC-GCA	73
	trnC-GCA	73
	trnD-GTC	74
	trnD-GTC	74
	trnD-GTC	74
	trnD-GTC	74
	trnD-GTC	74
	trnE-CTC	84
	trnE-CTC	84
	trnE-TTC	72
	trnE-TTC	72
	trnE-TTC	73
	trnE-TTC	73
	trnE-TTC	72
	trnE-TTC	72
	trnF-GAA	59
	trnF-GAA	73
	trnG-GCC	72
	trnG-TCC	74
	trnH-GTG	74
	trnI-TAT	68
	trnK-CTT	72
	trnK-TTT	73
	trnK-TTT	74
	trnL-CAA	81
	trnL-CAG	75
	trnL-TAG	80
	trnL-TAG	80
	trnM-CAT	71
	trnM-CAT	74
	trnM-CAT	65
	trnM-CAT	73
	trnM-CAT	74
	trnM-CAT	73
	trnM-CAT	85
	trnM-CAT	73
	trnM-CAT	73
	trnM-CAT	77
	trnM-CAT	65
	trnM-CAT	79
	trnM-CAT	68
	trnM-CAT	63
	trnM-CAT	77
	trnM-CAT	73
	trnM-CAT	72
	trnM-CAT	85
	trnM-CAT	59
	trnM-CAT	73
	trnN-GTT	78
	trnN-GTT	72
	trnN-GTT	72
	trnN-GTT	72
	trnN-GTT	72
	trnP-TGG	74
	trnP-TGG	74
	trnQ-TTG	72
	trnQ-TTG	72
	trnQ-TTG	72
	trnR-ACG	74
	trnR-ACG	74
	trnR-CCT	68
	trnR-TCT	63
	trnS-GCT	88
	trnS-GCT	88
	trnS-GCT	72
	trnS-GGA	60
	trnS-GGA	87
	trnS-TGA	92
	trnT-TGT	73
	trnV-GAC	72
	trnW-CCA	74
	trnY-GTA	83
	trnY-GTA	98
