# Supplementary material for: Comparative analysis of complete mitochondrial genomes from Curcuma longa and Curcuma kwangsiensis reveals structural plasticity, conserved core genes, and species-specific evolutionary dynamics
Source: Front Plant Sci. 2026 Apr 15;17:1782424. doi: 10.3389/fpls.2026.1782424 (PMC13125149; doi:10.3389/fpls.2026.1782424)
Supplement: Supplementary Table 2 — Codon usage and Relative Synonymous Codon Usage values for the protein-coding sequences of C. kwangsiensis and C. longa. [file Table2.xlsx]

## Sheet: C. kwangsiensis
Codon	Amino Acid	Number	RSCU
GUA	Val	169	1.13
GUC	Val	110	0.74
GUU	Val	179	1.2
GUG	Val	139	0.93
UAU	Tyr	214	1.51
UAC	Tyr	69	0.49
UGG	Trp	142	1
ACA	Thr	122	0.97
ACC	Thr	133	1.06
ACG	Thr	72	0.57
ACU	Thr	174	1.39
UCG	Ser	123	0.82
AGC	Ser	106	0.71
UCU	Ser	219	1.47
AGU	Ser	151	1.01
UCA	Ser	159	1.06
UCC	Ser	138	0.92
CCU	Pro	181	1.38
CCG	Pro	83	0.63
CCA	Pro	147	1.12
CCC	Pro	112	0.86
UUU	Phe	317	1.06
UUC	Phe	279	0.94
AUG	Met	257	1
AAA	Lys	249	1.1
AAG	Lys	202	0.9
UUG	Leu	192	1.14
CUU	Leu	220	1.3
CUG	Leu	100	0.59
UUA	Leu	236	1.4
CUC	Leu	114	0.68
CUA	Leu	151	0.89
AUC	Ile	220	0.88
AUA	Ile	213	0.85
AUU	Ile	321	1.28
CAU	His	186	1.52
CAC	His	59	0.48
GGA	Gly	250	1.46
GGC	Gly	92	0.54
GGG	Gly	129	0.76
GGU	Gly	212	1.24
GAA	Glu	268	1.3
GAG	Glu	145	0.7
CAG	Gln	65	0.47
CAA	Gln	211	1.53
UAG	end	7	0.66
UAA	end	16	1.5
UGA	end	9	0.84
UGU	Cys	85	1.15
UGC	Cys	63	0.85
GAC	Asp	102	0.64
GAU	Asp	219	1.36
AAC	Asn	106	0.7
AAU	Asn	199	1.3
CGG	Arg	87	0.74
AGA	Arg	174	1.48
CGU	Arg	136	1.16
CGC	Arg	68	0.58
CGA	Arg	144	1.22
AGG	Arg	97	0.82
GCC	Ala	154	0.98
GCA	Ala	156	0.99
GCU	Ala	241	1.54
GCG	Ala	77	0.49

## Sheet: C. longa
Codon	Amino Acid	Number	RSCU
GUU	Val	185	1.22
GUG	Val	143	0.94
GUA	Val	170	1.12
GUC	Val	111	0.73
UAU	Tyr	218	1.52
UAC	Tyr	68	0.48
UGG	Trp	141	1
ACU	Thr	175	1.39
ACG	Thr	74	0.59
ACA	Thr	124	0.98
ACC	Thr	132	1.05
AGC	Ser	107	0.71
UCC	Ser	140	0.93
UCA	Ser	162	1.07
UCG	Ser	125	0.83
AGU	Ser	151	1
UCU	Ser	223	1.47
CCC	Pro	110	0.84
CCA	Pro	148	1.14
CCG	Pro	83	0.64
CCU	Pro	180	1.38
UUU	Phe	320	1.06
UUC	Phe	281	0.94
AUG	Met	266	1
AAA	Lys	251	1.11
AAG	Lys	201	0.89
CUU	Leu	223	1.31
CUA	Leu	149	0.87
UUA	Leu	242	1.42
UUG	Leu	193	1.13
CUG	Leu	100	0.59
CUC	Leu	116	0.68
AUC	Ile	227	0.88
AUA	Ile	214	0.83
AUU	Ile	331	1.29
CAU	His	186	1.52
CAC	His	59	0.48
GGA	Gly	250	1.45
GGG	Gly	133	0.77
GGU	Gly	216	1.25
GGC	Gly	92	0.53
GAA	Glu	273	1.31
GAG	Glu	144	0.69
CAG	Gln	67	0.48
CAA	Gln	213	1.52
UGA	end	9	0.82
UAG	end	8	0.73
UAA	end	16	1.45
UGU	Cys	87	1.17
UGC	Cys	62	0.83
GAU	Asp	219	1.36
GAC	Asp	103	0.64
AAC	Asn	106	0.68
AAU	Asn	206	1.32
CGG	Arg	88	0.74
CGA	Arg	147	1.24
CGU	Arg	137	1.16
CGC	Arg	68	0.58
AGA	Arg	174	1.47
AGG	Arg	95	0.8
GCC	Ala	154	0.97
GCG	Ala	77	0.48
GCA	Ala	155	0.97
GCU	Ala	251	1.58
