# Supplementary material for: Comparative analysis of complete mitochondrial genomes from Curcuma longa and Curcuma kwangsiensis reveals structural plasticity, conserved core genes, and species-specific evolutionary dynamics
Source: Front Plant Sci. 2026 Apr 15;17:1782424. doi: 10.3389/fpls.2026.1782424 (PMC13125149; doi:10.3389/fpls.2026.1782424)
Supplement: Supplementary Table 3 — Comprehensive identification and genomic distribution of repetitive elements including dispersed repeats, tandem repeats, and simple sequence repeats in C. kwangsiensis and C. longa mitogenomes. [file Table3.xlsx]

## Sheet: C. kwangsiensis dispersed
Chr	Length1	Start1	Type	Length2	Start2	Hamming	E-value
1	4287	845433	F	4287	5521088	0	0.00e+00
1	1478	1610643	F	1478	4757263	0	0.00e+00
1	1433	436207	F	1433	436316	0	0.00e+00
1	1325	436309	F	1325	2260539	0	0.00e+00
1	1325	436418	F	1325	2260539	0	0.00e+00
1	1324	436207	F	1324	436425	0	0.00e+00
1	1318	436207	F	1318	2260546	0	0.00e+00
1	1297	560315	F	1297	3808839	0	0.00e+00
1	1222	436527	F	1222	2260539	0	0.00e+00
1	1216	2260539	F	1216	2260648	0	0.00e+00
1	1215	436207	F	1215	436534	0	0.00e+00
1	1209	436207	F	1209	2260655	0	0.00e+00
1	1138	401944	F	1138	3210997	0	0.00e+00
1	1113	436636	F	1113	2260539	0	0.00e+00
1	1107	2260539	F	1107	2260757	0	0.00e+00
1	1106	436207	F	1106	436643	0	0.00e+00
1	1100	436207	F	1100	2260764	0	0.00e+00
1	1092	2260873	F	1092	3974090	0	0.00e+00
1	1009	436189	F	1009	3974072	0	0.00e+00
1	1004	436745	F	1004	2260539	0	0.00e+00
1	998	2260539	F	998	2260866	0	0.00e+00
1	997	436207	F	997	436752	0	0.00e+00
1	991	436207	F	991	2260873	0	0.00e+00
1	991	436316	F	991	3974090	0	0.00e+00
1	991	436425	F	991	3974090	0	0.00e+00
1	991	436534	F	991	3974090	0	0.00e+00
1	991	436643	F	991	3974090	0	0.00e+00
1	991	436752	F	991	3974090	0	0.00e+00
1	991	2260546	F	991	3974090	0	0.00e+00
1	991	2260655	F	991	3974090	0	0.00e+00
1	991	2260764	F	991	3974090	0	0.00e+00
1	916	3433258	F	916	5798180	0	0.00e+00
1	902	401794	F	902	2123053	0	0.00e+00
1	895	436854	F	895	2260539	0	0.00e+00
1	889	2260539	F	889	2260975	0	0.00e+00
1	889	2260539	F	889	3974192	0	0.00e+00
1	888	436207	F	888	436861	0	0.00e+00
1	888	436861	F	888	3974090	0	0.00e+00
1	882	436207	F	882	2260982	0	0.00e+00
1	882	436207	F	882	3974199	0	0.00e+00
1	882	2260982	F	882	3974090	0	0.00e+00
1	882	3974090	F	882	3974199	0	0.00e+00
1	861	402221	F	861	3504813	0	0.00e+00
1	861	3211274	F	861	3504813	0	0.00e+00
1	859	402693	F	859	5792773	0	0.00e+00
1	854	2090244	F	854	5797370	0	0.00e+00
1	842	2556922	F	842	3678676	0	0.00e+00
1	806	1101569	F	806	1102351	0	0.00e+00
1	799	4051656	F	799	4851984	0	0.00e+00
1	795	4432841	F	795	5183869	0	0.00e+00
1	791	2238389	F	791	5642959	0	0.00e+00
1	791	3808766	F	791	5797300	0	0.00e+00
1	786	436963	F	786	2260539	0	0.00e+00
1	780	2260539	F	780	2261084	0	0.00e+00
1	780	2260539	F	780	3974301	0	0.00e+00
1	780	2517826	F	780	5675872	0	0.00e+00
1	779	436207	F	779	436970	0	0.00e+00
1	779	436970	F	779	3974090	0	0.00e+00
1	773	436207	F	773	2261091	0	0.00e+00
1	773	436207	F	773	3974308	0	0.00e+00
1	773	2261091	F	773	3974090	0	0.00e+00
1	773	3974090	F	773	3974308	0	0.00e+00
1	773	5116346	F	773	5677424	0	0.00e+00
1	772	2239033	F	772	2239801	0	0.00e+00
1	761	609389	F	761	2090336	0	0.00e+00
1	761	609389	F	761	5797462	0	0.00e+00
1	759	710154	F	759	3808049	0	0.00e+00
1	755	1336528	F	755	1365682	0	0.00e+00
1	755	2123445	F	755	2986105	0	0.00e+00
1	754	852202	F	754	5792459	0	0.00e+00
1	754	1556281	F	754	4913475	0	0.00e+00
1	752	2123203	F	752	3210997	0	0.00e+00
1	749	2238047	F	749	4271028	0	0.00e+00
1	745	560288	F	745	2556316	0	0.00e+00
1	742	698725	F	742	1404220	0	0.00e+00
1	742	2240776	F	742	4577318	0	0.00e+00
1	741	698035	F	741	2882867	0	0.00e+00
1	729	3431612	F	729	5079065	0	0.00e+00
1	729	5699459	F	729	5700191	0	0.00e+00
1	728	560313	F	728	2884017	0	0.00e+00
1	728	1676786	F	728	2122448	0	0.00e+00
1	727	606892	F	727	1077785	0	0.00e+00
1	726	402213	F	726	2985384	0	0.00e+00
1	726	2090247	F	726	2556343	0	0.00e+00
1	726	2556343	F	726	5797373	0	0.00e+00
1	726	2883877	F	726	4051241	0	0.00e+00
1	726	2884019	F	726	3808839	0	0.00e+00
1	726	2985384	F	726	3211266	0	0.00e+00
1	724	675166	F	724	1405032	0	0.00e+00
1	721	2090244	F	721	3808836	0	0.00e+00
1	720	2556341	F	720	2884017	0	0.00e+00
1	718	560315	F	718	2090247	0	0.00e+00
1	718	560315	F	718	5797373	0	0.00e+00
1	718	1556146	F	718	1822764	0	0.00e+00
1	718	2090247	F	718	2884019	0	0.00e+00
1	718	2556343	F	718	3808839	0	0.00e+00
1	718	2884019	F	718	5797373	0	0.00e+00
1	718	2985392	F	718	3504813	0	0.00e+00
1	711	710014	F	711	2883089	0	0.00e+00
1	707	615461	F	707	2923498	0	0.00e+00
1	704	425234	F	704	4851708	0	0.00e+00
1	702	3677978	F	702	3808721	0	0.00e+00
1	701	401895	F	701	4913015	0	0.00e+00
1	701	2123154	F	701	4913015	0	0.00e+00
1	701	3678096	F	701	4051383	0	0.00e+00
1	695	1556653	F	695	2240362	0	0.00e+00
1	686	784839	F	686	784965	0	0.00e+00
1	685	1516854	F	685	1760143	0	0.00e+00
1	678	673638	F	678	1973471	0	0.00e+00
1	677	437072	F	677	2260539	0	0.00e+00
1	676	383908	F	676	5116326	0	0.00e+00
1	675	4178491	F	675	4179649	0	0.00e+00
1	671	2260539	F	671	2261193	0	0.00e+00
1	671	2260539	F	671	3974410	0	0.00e+00
1	670	145331	F	670	384265	0	0.00e+00
1	670	436207	F	670	437079	0	0.00e+00
1	670	437079	F	670	3974090	0	0.00e+00
1	670	2241743	F	670	4128831	0	0.00e+00
1	667	1432257	F	667	4178798	0	0.00e+00
1	664	436207	F	664	2261200	0	0.00e+00
1	664	436207	F	664	3974417	0	0.00e+00
1	664	2261200	F	664	3974090	0	0.00e+00
1	664	3974090	F	664	3974417	0	0.00e+00
1	660	2212450	F	660	4128708	0	0.00e+00
1	660	5697843	F	660	5699313	0	0.00e+00
1	657	3678023	F	657	5797300	0	0.00e+00
1	656	383928	F	656	5677424	0	0.00e+00
1	654	673637	F	654	2122798	0	0.00e+00
1	653	1973471	F	653	2122799	0	0.00e+00
1	653	2123455	F	653	4950852	0	0.00e+00
1	653	2986115	F	653	4950852	0	0.00e+00
1	652	3210997	F	652	4913064	0	0.00e+00
1	649	4576950	F	649	4914126	0	0.00e+00
1	641	784804	F	641	1915204	0	0.00e+00
1	640	1172108	F	640	1172426	0	0.00e+00
1	638	402355	F	638	673704	0	0.00e+00
1	638	673704	F	638	3211408	0	0.00e+00
1	638	673704	F	638	3504947	0	0.00e+00
1	637	609389	F	637	2556432	0	0.00e+00
1	633	1405503	F	633	3251441	0	0.00e+00
1	631	402311	F	631	4271392	0	0.00e+00
1	631	3211364	F	631	4271392	0	0.00e+00
1	631	3504903	F	631	4271392	0	0.00e+00
1	631	4563615	F	631	5411929	0	0.00e+00
1	630	1470119	F	630	1470489	0	0.00e+00
1	629	560404	F	629	609389	0	0.00e+00
1	629	609389	F	629	2884108	0	0.00e+00
1	629	609389	F	629	3808928	0	0.00e+00
1	628	1064283	F	628	1677158	0	0.00e+00
1	628	2985482	F	628	4271392	0	0.00e+00
1	627	2123570	F	627	2238411	0	0.00e+00
1	627	2123570	F	627	5642981	0	0.00e+00
1	627	2238411	F	627	2986230	0	0.00e+00
1	627	2986230	F	627	5642981	0	0.00e+00
1	626	200376	F	626	1822384	0	0.00e+00
1	626	560921	F	626	5573211	0	0.00e+00
1	626	3809445	F	626	5573211	0	0.00e+00
1	625	384335	F	625	675282	0	0.00e+00
1	624	4163605	F	624	4577174	0	0.00e+00
1	618	2124077	F	618	5429584	0	0.00e+00
1	617	1405609	F	617	1761502	0	0.00e+00
1	616	18299	F	616	491354	0	0.00e+00
1	612	402355	F	612	1973537	0	0.00e+00
1	612	1841182	F	612	4163547	0	0.00e+00
1	612	1973537	F	612	3211408	0	0.00e+00
1	612	1973537	F	612	3504947	0	0.00e+00
1	612	2122865	F	612	4271436	0	0.00e+00
1	611	382979	F	611	1516810	0	0.00e+00
1	611	384190	F	611	5411904	0	0.00e+00
1	611	2123614	F	611	5792436	0	0.00e+00
1	610	1364954	F	610	4562887	0	0.00e+00
1	610	5697970	F	610	5698214	0	0.00e+00
1	609	3678961	F	609	4563735	0	0.00e+00
1	608	384335	F	608	1405148	0	0.00e+00
1	606	784965	F	606	1915239	0	0.00e+00
1	605	1367001	F	605	1761793	0	0.00e+00
1	603	3678143	F	603	5830383	0	0.00e+00
1	603	4051430	F	603	5830383	0	0.00e+00
1	602	5826985	F	602	5827119	0	0.00e+00
1	600	145401	F	600	675282	0	0.00e+00
1	600	145401	F	600	1405148	0	0.00e+00
1	599	384965	F	599	1450971	0	0.00e+00
1	597	202199	F	597	4163605	0	0.00e+00
1	597	202199	F	597	4577174	0	0.00e+00
1	596	560588	F	596	1365957	0	0.00e+00
1	596	1365957	F	596	3809112	0	0.00e+00
1	595	384490	F	595	1336803	0	0.00e+00
1	595	1335596	F	595	3250467	0	0.00e+00
1	590	1841267	F	590	4577084	0	0.00e+00
1	588	852202	F	588	2123637	0	0.00e+00
1	587	402355	F	587	2122865	0	0.00e+00
1	587	673704	F	587	4271436	0	0.00e+00
1	587	1822289	F	587	1839633	0	0.00e+00
1	587	1973537	F	587	4271436	0	0.00e+00
1	587	2090244	F	587	3678093	0	0.00e+00
1	587	2122865	F	587	3211408	0	0.00e+00
1	587	2122865	F	587	3504947	0	0.00e+00
1	586	384215	F	586	4563615	0	0.00e+00
1	586	560313	F	586	4051381	0	0.00e+00
1	586	2556341	F	586	4051381	0	0.00e+00
1	586	2986274	F	586	5792436	0	0.00e+00
1	584	425237	F	584	1336530	0	0.00e+00
1	584	425237	F	584	1365684	0	0.00e+00
1	584	560315	F	584	3678096	0	0.00e+00
1	584	673704	F	584	2985526	0	0.00e+00
1	584	675164	F	584	2557089	0	0.00e+00
1	584	675164	F	584	3678843	0	0.00e+00
1	584	1064941	F	584	5631128	0	0.00e+00
1	584	1336530	F	584	4851711	0	0.00e+00
1	584	1365684	F	584	4851711	0	0.00e+00
1	584	1973537	F	584	2985526	0	0.00e+00
1	584	2090247	F	584	4051383	0	0.00e+00
1	584	2122865	F	584	2985526	0	0.00e+00
1	584	2556343	F	584	3678096	0	0.00e+00
1	584	2884019	F	584	3678096	0	0.00e+00
1	584	3808839	F	584	4051383	0	0.00e+00
1	584	4051383	F	584	5797373	0	0.00e+00
1	583	1822899	F	583	4913475	0	0.00e+00
1	583	2238455	F	583	5792436	0	0.00e+00
1	583	5643025	F	583	5792436	0	0.00e+00
1	582	1405032	F	582	2557091	0	0.00e+00
1	582	1405032	F	582	3678845	0	0.00e+00
1	582	2889292	F	582	5573300	0	0.00e+00
1	581	61161	F	581	2884826	0	0.00e+00
1	579	4914225	F	579	5429874	0	0.00e+00
1	575	561061	F	575	5677711	0	0.00e+00
1	573	5419503	F	573	5419873	0	0.00e+00
1	571	699583	F	571	3251115	0	0.00e+00
1	571	2883229	F	571	3808049	0	0.00e+00
1	568	437181	F	568	2260539	0	0.00e+00
1	567	383023	F	567	1760143	0	0.00e+00
1	566	607691	F	566	4049890	0	0.00e+00
1	563	852202	F	563	2986297	0	0.00e+00
1	563	2124388	F	563	4177988	0	0.00e+00
1	562	2260539	F	562	2261302	0	0.00e+00
1	562	2260539	F	562	3974519	0	0.00e+00
1	562	3439145	F	562	4914268	0	0.00e+00
1	561	436207	F	561	437188	0	0.00e+00
1	561	437188	F	561	3974090	0	0.00e+00
1	560	784839	F	560	785091	0	0.00e+00
1	560	785091	F	560	1915239	0	0.00e+00
1	560	852202	F	560	2238478	0	0.00e+00
1	560	852202	F	560	5643048	0	0.00e+00
1	560	2161329	F	560	4563707	0	0.00e+00
1	559	3241454	F	559	4076068	0	0.00e+00
1	558	561542	F	558	676391	0	0.00e+00
1	558	1556063	F	558	5630297	0	0.00e+00
1	557	2557207	F	557	4563735	0	0.00e+00
1	556	785123	F	556	2924135	0	0.00e+00
1	555	436207	F	555	2261309	0	0.00e+00
1	555	436207	F	555	3974526	0	0.00e+00
1	555	2261309	F	555	3974090	0	0.00e+00
1	555	3974090	F	555	3974526	0	0.00e+00
1	554	202199	F	554	1841240	0	0.00e+00
1	554	385208	F	554	5677956	0	0.00e+00
1	554	698140	F	554	2882855	0	0.00e+00
1	554	1841240	F	554	4577174	0	0.00e+00
1	554	2882855	F	554	2882972	0	0.00e+00
1	552	1450968	F	552	3251065	0	0.00e+00
1	552	1841125	F	552	5652329	0	0.00e+00
1	552	2889343	F	552	5116633	0	0.00e+00
1	551	2212114	F	551	4020742	0	0.00e+00
1	551	3809585	F	551	5677711	0	0.00e+00
1	550	675912	F	550	2889346	0	0.00e+00
1	550	4564366	F	550	4807520	0	0.00e+00
1	550	4577049	F	550	5429874	0	0.00e+00
1	549	384965	F	549	3251068	0	0.00e+00
1	549	675912	F	549	5116636	0	0.00e+00
1	547	4020666	F	547	4577643	0	0.00e+00
1	546	1077536	F	546	4564090	0	0.00e+00
1	544	2555514	F	544	3250455	0	0.00e+00
1	544	3679086	F	544	4865020	0	0.00e+00
1	543	1405273	F	543	2884262	0	0.00e+00
1	542	698035	F	542	698152	0	0.00e+00
1	542	698035	F	542	2882984	0	0.00e+00
1	539	2161329	F	539	5412021	0	0.00e+00
1	538	2238411	F	538	4950967	0	0.00e+00
1	538	4950967	F	538	5642981	0	0.00e+00
1	537	560362	F	537	5830383	0	0.00e+00
1	537	561010	F	537	2889292	0	0.00e+00
1	537	2090294	F	537	5830383	0	0.00e+00
1	537	2212573	F	537	2241743	0	0.00e+00
1	537	2556390	F	537	5830383	0	0.00e+00
1	537	2884066	F	537	5830383	0	0.00e+00
1	537	2889292	F	537	3809534	0	0.00e+00
1	537	3808886	F	537	5830383	0	0.00e+00
1	537	5797420	F	537	5830383	0	0.00e+00
1	536	145331	F	536	4563665	0	0.00e+00
1	536	145331	F	536	5411979	0	0.00e+00
1	536	384796	F	536	560146	0	0.00e+00
1	536	1842376	F	536	3755495	0	0.00e+00
1	536	3439145	F	536	5429917	0	0.00e+00
1	536	4051214	F	536	4564197	0	0.00e+00
1	533	5698214	F	533	5699440	0	0.00e+00
1	532	402290	F	532	5429056	0	0.00e+00
1	532	1335596	F	532	2555526	0	0.00e+00
1	532	2161357	F	532	2557207	0	0.00e+00
1	532	2161357	F	532	3678961	0	0.00e+00
1	532	2985461	F	532	5429056	0	0.00e+00
1	532	3211343	F	532	5429056	0	0.00e+00
1	532	3504882	F	532	5429056	0	0.00e+00
1	531	5116633	F	531	5573351	0	0.00e+00
1	528	384707	F	528	1336272	0	0.00e+00
1	528	675912	F	528	5573354	0	0.00e+00
1	528	784871	F	528	2924135	0	0.00e+00
1	528	784997	F	528	2924135	0	0.00e+00
1	528	1432279	F	528	5540897	0	0.00e+00
1	528	1915271	F	528	2924135	0	0.00e+00
1	528	2882760	F	528	3576960	0	0.00e+00
1	528	4178820	F	528	5540897	0	0.00e+00
1	527	202226	F	527	4577084	0	0.00e+00
1	527	1761502	F	527	3251547	0	0.00e+00
1	527	2154046	F	527	3210716	0	0.00e+00
1	527	4163632	F	527	4577084	0	0.00e+00
1	527	4577084	F	527	4577201	0	0.00e+00
1	525	711416	F	525	5678086	0	0.00e+00
1	524	1759618	F	524	2248409	0	0.00e+00
1	523	1516391	F	523	3252562	0	0.00e+00
1	523	2193182	F	523	4135362	0	0.00e+00
1	522	385308	F	522	3024276	0	0.00e+00
1	522	1842133	F	522	4128601	0	0.00e+00
1	520	401196	F	520	1676794	0	0.00e+00
1	520	401196	F	520	2122456	0	0.00e+00
1	519	698257	F	519	710014	0	0.00e+00
1	519	2884598	F	519	3679423	0	0.00e+00
1	517	1335469	F	517	4049787	0	0.00e+00
1	517	2122327	F	517	4179857	0	0.00e+00
1	516	4806490	F	516	5079824	0	0.00e+00
1	515	202226	F	515	4914260	0	0.00e+00
1	515	202226	F	515	5429909	0	0.00e+00
1	515	1841267	F	515	4914260	0	0.00e+00
1	515	1841267	F	515	5429909	0	0.00e+00
1	515	2935390	F	515	3024349	0	0.00e+00
1	515	4163632	F	515	4914260	0	0.00e+00
1	515	4163632	F	515	5429909	0	0.00e+00
1	515	4577201	F	515	4914260	0	0.00e+00
1	515	4577201	F	515	5429909	0	0.00e+00
1	514	5697989	F	514	5700191	0	0.00e+00
1	514	5698233	F	514	5700191	0	0.00e+00
1	513	1171917	F	513	1172872	0	0.00e+00
1	511	2557207	F	511	5412049	0	0.00e+00
1	511	3249763	F	511	5792391	0	0.00e+00
1	511	3678961	F	511	5412049	0	0.00e+00
1	511	4271392	F	511	5429077	0	0.00e+00
1	510	384460	F	510	560558	0	0.00e+00
1	510	384460	F	510	3809082	0	0.00e+00
1	510	402186	F	510	2986105	0	0.00e+00
1	510	425377	F	510	3425604	0	0.00e+00
1	510	2986105	F	510	3211239	0	0.00e+00
1	510	3425604	F	510	4851851	0	0.00e+00
1	509	560921	F	509	4563475	0	0.00e+00
1	509	1822631	F	509	1973269	0	0.00e+00
1	509	2883877	F	509	4564224	0	0.00e+00
1	509	3809445	F	509	4563475	0	0.00e+00
1	509	4563475	F	509	5573211	0	0.00e+00
1	508	710068	F	508	1404157	0	0.00e+00
1	508	1404157	F	508	2883143	0	0.00e+00
1	508	3755482	F	508	4456044	0	0.00e+00
1	507	202234	F	507	3439145	0	0.00e+00
1	507	1364375	F	507	1760010	0	0.00e+00
1	507	1841275	F	507	3439145	0	0.00e+00
1	507	3439145	F	507	4163640	0	0.00e+00
1	507	3439145	F	507	4577092	0	0.00e+00
1	507	3439145	F	507	4577209	0	0.00e+00
1	505	1760448	F	505	3250395	0	0.00e+00
1	503	94874	F	503	1391604	0	0.00e+00
1	502	385012	F	502	699583	0	0.00e+00
1	502	699583	F	502	1451018	0	0.00e+00
1	501	1365188	F	501	3677599	0	0.00e+00
1	501	3432570	F	501	5080023	0	0.00e+00
1	500	75418	F	500	784944	0	0.00e+00
1	500	75418	F	500	785070	0	0.00e+00
1	500	75418	F	500	1915344	0	0.00e+00
1	500	202199	F	500	1841357	0	0.00e+00
1	500	402196	F	500	4950852	0	0.00e+00
1	500	560558	F	500	675407	0	0.00e+00
1	500	675407	F	500	3809082	0	0.00e+00
1	500	1450955	F	500	4807504	0	0.00e+00
1	500	1841240	F	500	1841357	0	0.00e+00
1	500	1841357	F	500	4163605	0	0.00e+00
1	500	3211249	F	500	4950852	0	0.00e+00
1	498	2793767	F	498	3834352	0	0.00e+00
1	497	401170	F	497	4162821	0	5.74e-287
1	495	609389	F	495	3678185	0	9.19e-286
1	495	609389	F	495	4051472	0	9.19e-286
1	495	609389	F	495	5830425	0	9.19e-286
1	495	1842376	F	495	4456057	0	9.19e-286
1	495	4163547	F	495	5652386	0	9.19e-286
1	494	145373	F	494	2161329	0	3.68e-285
1	494	384307	F	494	2161329	0	3.68e-285
1	494	4951011	F	494	5792436	0	3.68e-285
1	493	109997	F	493	4019971	0	1.47e-284
1	493	608643	F	493	4128219	0	1.47e-284
1	493	3678322	F	493	4865003	0	1.47e-284
1	492	200376	F	492	1839728	0	5.88e-284
1	492	4019353	F	492	5428740	0	5.88e-284
1	491	606142	F	491	674507	0	2.35e-283
1	491	608895	F	491	675507	0	2.35e-283
1	491	609573	F	491	2735595	0	2.35e-283
1	491	1404661	F	491	3808468	0	2.35e-283
1	491	2090520	F	491	2735595	0	2.35e-283
1	491	2735595	F	491	5797646	0	2.35e-283
1	490	383442	F	490	2160680	0	9.41e-283
1	487	1676645	F	487	5540756	0	6.02e-281
1	487	3251065	F	487	4807517	0	6.02e-281
1	486	145526	F	486	609543	0	2.41e-280
1	486	145526	F	486	2090490	0	2.41e-280
1	486	145526	F	486	5797616	0	2.41e-280
1	486	384963	F	486	4564364	0	2.41e-280
1	486	561061	F	486	5116633	0	2.41e-280
1	486	1555799	F	486	1611853	0	2.41e-280
1	486	2212586	F	486	4578191	0	2.41e-280
1	486	2241756	F	486	4578191	0	2.41e-280
1	486	2889343	F	486	5677711	0	2.41e-280
1	486	3809585	F	486	5116633	0	2.41e-280
1	486	4128844	F	486	4578191	0	2.41e-280
1	486	5573351	F	486	5677711	0	2.41e-280
1	485	111401	F	485	5570835	0	9.64e-280
1	485	200891	F	485	2154090	0	9.64e-280
1	485	1248299	F	485	3961475	0	9.64e-280
1	484	384965	F	484	4807520	0	3.85e-279
1	484	1450971	F	484	4564366	0	3.85e-279
1	484	3251068	F	484	4564366	0	3.85e-279
1	484	4320761	F	484	4900999	0	3.85e-279
1	484	4563860	F	484	4865020	0	3.85e-279
1	483	145526	F	483	2556586	0	1.54e-278
1	483	200891	F	483	3210760	0	1.54e-278
1	483	202316	F	483	5652444	0	1.54e-278
1	483	384460	F	483	2884262	0	1.54e-278
1	483	560558	F	483	1405273	0	1.54e-278
1	483	561064	F	483	675912	0	1.54e-278
1	483	675407	F	483	2884262	0	1.54e-278
1	483	675912	F	483	3809588	0	1.54e-278
1	483	675912	F	483	5677714	0	1.54e-278
1	483	1405273	F	483	3809082	0	1.54e-278
1	483	2123472	F	483	2985384	0	1.54e-278
1	483	2985384	F	483	2986132	0	1.54e-278
1	483	2985384	F	483	4950869	0	1.54e-278
1	482	1752666	F	482	5352493	0	6.17e-278
1	482	2193202	F	482	2212668	0	6.17e-278
1	482	2212668	F	482	4135382	0	6.17e-278
1	480	200805	F	480	1840376	0	9.87e-277
1	480	384490	F	480	1365957	0	9.87e-277
1	480	560588	F	480	1336803	0	9.87e-277
1	480	784839	F	480	1915365	0	9.87e-277
1	480	1336803	F	480	3809112	0	9.87e-277
1	480	1915239	F	480	1915365	0	9.87e-277
1	480	2240776	F	480	4163749	0	9.87e-277
1	480	4163722	F	480	5652444	0	9.87e-277
1	480	4577291	F	480	5652444	0	9.87e-277
1	479	17454	F	479	490507	0	3.95e-276
1	479	75439	F	479	784839	0	3.95e-276
1	479	75439	F	479	1915239	0	3.95e-276
1	477	3272568	F	477	5540065	0	6.32e-275
1	476	1973402	F	476	5792301	0	2.53e-274
1	476	3678339	F	476	3679086	0	2.53e-274
1	476	3678339	F	476	4563860	0	2.53e-274
1	475	145526	F	475	560558	0	1.01e-273
1	475	145526	F	475	2884262	0	1.01e-273
1	475	145526	F	475	3809082	0	1.01e-273
1	475	384460	F	475	609543	0	1.01e-273
1	475	384460	F	475	2090490	0	1.01e-273
1	475	384460	F	475	2556586	0	1.01e-273
1	475	384460	F	475	5797616	0	1.01e-273
1	475	609543	F	475	675407	0	1.01e-273
1	475	609543	F	475	1405273	0	1.01e-273
1	475	675407	F	475	2090490	0	1.01e-273
1	475	675407	F	475	2556586	0	1.01e-273
1	475	675407	F	475	5797616	0	1.01e-273
1	475	1336773	F	475	2735565	0	1.01e-273
1	475	1365927	F	475	2735565	0	1.01e-273
1	475	1405273	F	475	2090490	0	1.01e-273
1	475	1405273	F	475	2556586	0	1.01e-273
1	475	1405273	F	475	5797616	0	1.01e-273
1	475	1822764	F	475	5630380	0	1.01e-273
1	475	2123480	F	475	3504813	0	1.01e-273
1	475	2986140	F	475	3504813	0	1.01e-273
1	475	3504813	F	475	4950877	0	1.01e-273
1	475	4051609	F	475	4865003	0	1.01e-273
1	473	560837	F	473	2090020	0	1.62e-272
1	473	698077	F	473	2555451	0	1.62e-272
1	473	698194	F	473	2555451	0	1.62e-272
1	473	1841384	F	473	4577084	0	1.62e-272
1	473	1841384	F	473	4914260	0	1.62e-272
1	473	1841384	F	473	5429909	0	1.62e-272
1	473	2090020	F	473	3809361	0	1.62e-272
1	473	2555451	F	473	2882909	0	1.62e-272
1	473	2555451	F	473	2883026	0	1.62e-272
1	472	675686	F	472	4051157	0	6.47e-272
1	472	698896	F	472	1365043	0	6.47e-272
1	472	698896	F	472	4562976	0	6.47e-272
1	472	1365043	F	472	1404391	0	6.47e-272
1	472	1404391	F	472	4562976	0	6.47e-272
1	472	4577998	F	472	4759535	0	6.47e-272
1	471	201877	F	471	403109	0	2.59e-271
1	471	852202	F	471	4951034	0	2.59e-271
1	471	990349	F	471	3425986	0	2.59e-271
1	471	1676794	F	471	4162847	0	2.59e-271
1	471	2122456	F	471	4162847	0	2.59e-271
1	471	2212114	F	471	4577719	0	2.59e-271
1	470	559840	F	470	607192	0	1.03e-270
1	470	675437	F	470	1336803	0	1.03e-270
1	470	675437	F	470	1365957	0	1.03e-270
1	470	3481052	F	470	4077661	0	1.03e-270
1	469	2240717	F	469	5429850	0	4.14e-270
1	468	5826985	F	468	5827253	0	1.66e-269
1	467	144762	F	467	3024487	0	6.62e-269
1	467	673704	F	467	5429121	0	6.62e-269
1	467	1973537	F	467	5429121	0	6.62e-269
1	467	2122327	F	467	4178699	0	6.62e-269
1	467	2122865	F	467	5429121	0	6.62e-269
1	466	145401	F	466	2557207	0	2.65e-268
1	466	145401	F	466	3678961	0	2.65e-268
1	466	384335	F	466	2557207	0	2.65e-268
1	466	384335	F	466	3678961	0	2.65e-268
1	466	502679	F	466	4695244	0	2.65e-268
1	466	675282	F	466	2161357	0	2.65e-268
1	466	675282	F	466	4563735	0	2.65e-268
1	466	675282	F	466	5412049	0	2.65e-268
1	466	1079163	F	466	3951272	0	2.65e-268
1	466	1405148	F	466	2161357	0	2.65e-268
1	466	1405148	F	466	4563735	0	2.65e-268
1	466	1405148	F	466	5412049	0	2.65e-268
1	466	2123614	F	466	3249808	0	2.65e-268
1	466	2238455	F	466	3249808	0	2.65e-268
1	466	2986274	F	466	3249808	0	2.65e-268
1	466	3249808	F	466	4951011	0	2.65e-268
1	466	3249808	F	466	5643025	0	2.65e-268
1	466	4563121	F	466	5677000	0	2.65e-268
1	465	698311	F	465	1404157	0	1.06e-267
1	465	1841392	F	465	3439145	0	1.06e-267
1	464	1823136	F	464	4271674	0	4.24e-267
1	463	608436	F	463	5411814	0	1.70e-266
1	463	1077695	F	463	1365567	0	1.70e-266
1	463	4606509	F	463	5698847	0	1.70e-266
1	462	989144	F	462	3112925	0	6.78e-266
1	461	110166	F	461	1841416	0	2.71e-265
1	460	383075	F	460	5796445	0	1.08e-264
1	460	1253662	F	460	5045209	0	1.08e-264
1	460	1516906	F	460	5796445	0	1.08e-264
1	460	1760195	F	460	5796445	0	1.08e-264
1	460	3049202	F	460	5607359	0	1.08e-264
1	460	4455996	F	460	4759667	0	1.08e-264
1	459	437290	F	459	2260539	0	4.34e-264
1	459	2091636	F	459	2114379	0	4.34e-264
1	458	3679086	F	458	4051626	0	1.74e-263
1	458	4051626	F	458	4563860	0	1.74e-263
1	457	899457	F	457	1302740	0	6.94e-263
1	456	145556	F	456	2735595	0	2.78e-262
1	456	1557067	F	456	2154775	0	2.78e-262
1	456	3677272	F	456	4050124	0	2.78e-262
1	455	75418	F	455	785196	0	1.11e-261
1	455	75418	F	455	2924208	0	1.11e-261
1	454	425510	F	454	3678369	0	4.44e-261
1	454	3024276	F	454	5678056	0	4.44e-261
1	453	202343	F	453	2240776	0	1.78e-260
1	453	984121	F	453	3334019	0	1.78e-260
1	453	1335713	F	453	4792614	0	1.78e-260
1	453	1336803	F	453	1405303	0	1.78e-260
1	453	1336803	F	453	2884292	0	1.78e-260
1	453	1365957	F	453	1405303	0	1.78e-260
1	453	1365957	F	453	2884292	0	1.78e-260
1	453	1760465	F	453	2882812	0	1.78e-260
1	453	1760465	F	453	3577012	0	1.78e-260
1	453	2240776	F	453	5652471	0	1.78e-260
1	453	2260539	F	453	2261411	0	1.78e-260
1	453	2260539	F	453	3974628	0	1.78e-260
1	453	2556616	F	453	2735595	0	1.78e-260
1	453	2882812	F	453	3250412	0	1.78e-260
1	453	3250412	F	453	3577012	0	1.78e-260
1	453	3250584	F	453	4792614	0	1.78e-260
1	453	3426044	F	453	5678192	0	1.78e-260
1	452	436207	F	452	437297	0	7.11e-260
1	452	437297	F	452	3974090	0	7.11e-260
1	452	4584431	F	452	4584750	0	7.11e-260
1	451	676029	F	451	1366549	0	2.84e-259
1	451	899091	F	451	1079146	0	2.84e-259
1	451	4338349	F	451	4485371	0	2.84e-259
1	449	385381	F	449	2935390	0	4.55e-258
1	449	643704	F	449	4323705	0	4.55e-258
1	449	710002	F	449	2882843	0	4.55e-258
1	448	1915397	F	448	2924135	0	1.82e-257
1	447	43049	F	447	2161287	0	7.28e-257
1	447	75471	F	447	2924135	0	7.28e-257
1	447	112965	F	447	113311	0	7.28e-257
1	447	202975	F	447	3481125	0	7.28e-257
1	447	1064642	F	447	5643339	0	7.28e-257
1	446	425510	F	446	3679116	0	2.91e-256
1	446	425510	F	446	4563890	0	2.91e-256
1	446	425510	F	446	4865050	0	2.91e-256
1	446	436207	F	446	2261418	0	2.91e-256
1	446	436207	F	446	3974635	0	2.91e-256
1	446	2261418	F	446	3974090	0	2.91e-256
1	446	3974090	F	446	3974635	0	2.91e-256
1	445	145556	F	445	1336803	0	1.16e-255
1	445	145556	F	445	1365957	0	1.16e-255
1	445	384490	F	445	2735595	0	1.16e-255
1	445	560588	F	445	2735595	0	1.16e-255
1	445	609573	F	445	1336803	0	1.16e-255
1	445	609573	F	445	1365957	0	1.16e-255
1	445	675437	F	445	2735595	0	1.16e-255
1	445	698725	F	445	710131	0	1.16e-255
1	445	698725	F	445	2883206	0	1.16e-255
1	445	710002	F	445	3577043	0	1.16e-255
1	445	1336803	F	445	2090520	0	1.16e-255
1	445	1336803	F	445	2556616	0	1.16e-255
1	445	1336803	F	445	5797646	0	1.16e-255
1	445	1365957	F	445	2090520	0	1.16e-255
1	445	1365957	F	445	2556616	0	1.16e-255
1	445	1365957	F	445	5797646	0	1.16e-255
1	445	1405303	F	445	2735595	0	1.16e-255
1	445	1760508	F	445	2555514	0	1.16e-255
1	445	2211690	F	445	3212691	0	1.16e-255
1	445	2240741	F	445	4577049	0	1.16e-255
1	445	2240741	F	445	4914225	0	1.16e-255
1	445	2735595	F	445	2884292	0	1.16e-255
1	445	2735595	F	445	3809112	0	1.16e-255
1	444	1336670	F	444	3425604	0	4.66e-255
1	444	1365824	F	444	3425604	0	4.66e-255
1	444	2846337	F	444	3049152	0	4.66e-255
1	443	201877	F	443	5793189	0	1.86e-254
1	443	559793	F	443	989836	0	1.86e-254
1	443	852202	F	443	3249831	0	1.86e-254
1	443	2122426	F	443	5428683	0	1.86e-254
1	443	5133888	F	443	5584592	0	1.86e-254
1	442	137569	F	442	1842066	0	7.46e-254
1	442	165816	F	442	4179980	0	7.46e-254
1	442	1943654	F	442	2935424	0	7.46e-254
1	442	1943654	F	442	3024383	0	7.46e-254
1	442	2193202	F	442	2241838	0	7.46e-254
1	442	2193202	F	442	4128926	0	7.46e-254
1	442	2239316	F	442	4019947	0	7.46e-254
1	442	2240084	F	442	4019947	0	7.46e-254
1	442	2241838	F	442	4135382	0	7.46e-254
1	442	4128926	F	442	4135382	0	7.46e-254
1	442	4665871	F	442	4666351	0	7.46e-254
1	441	110166	F	441	202258	0	2.98e-253
1	441	110166	F	441	1841299	0	2.98e-253
1	441	110166	F	441	3439169	0	2.98e-253
1	441	110166	F	441	4163664	0	2.98e-253
1	441	110166	F	441	4577116	0	2.98e-253
1	441	110166	F	441	4577233	0	2.98e-253
1	441	110166	F	441	4914292	0	2.98e-253
1	441	110166	F	441	5429941	0	2.98e-253
1	441	385466	F	441	2952818	0	2.98e-253
1	441	1612117	F	441	4758736	0	2.98e-253
1	441	2058172	F	441	4078328	0	2.98e-253
1	441	2240762	F	441	2987264	0	2.98e-253
1	440	402693	F	440	852516	0	1.19e-252
1	440	2090174	F	440	3250995	0	1.19e-252
1	439	560146	F	439	1336361	0	4.77e-252
1	439	1067308	F	439	4338343	0	4.77e-252
1	439	1077643	F	439	4051214	0	4.77e-252
1	438	1433101	F	438	2189480	0	1.91e-251
1	438	2154207	F	438	2238672	0	1.91e-251
1	438	2154207	F	438	5643242	0	1.91e-251
1	438	2239594	F	438	3505320	0	1.91e-251
1	437	202199	F	437	202316	0	7.63e-251
1	437	202199	F	437	4163722	0	7.63e-251
1	437	202199	F	437	4577291	0	7.63e-251
1	437	202199	F	437	5652444	0	7.63e-251
1	437	202316	F	437	1841240	0	7.63e-251
1	437	202316	F	437	4163605	0	7.63e-251
1	437	698140	F	437	710014	0	7.63e-251
1	437	698257	F	437	2882855	0	7.63e-251
1	437	699583	F	437	4564413	0	7.63e-251
1	437	699583	F	437	4807567	0	7.63e-251
1	437	710014	F	437	2882972	0	7.63e-251
1	437	759888	F	437	2798897	0	7.63e-251
1	437	915150	F	437	3048486	0	7.63e-251
1	437	1500838	F	437	1501283	0	7.63e-251
1	437	1841240	F	437	4163722	0	7.63e-251
1	437	1841240	F	437	4577291	0	7.63e-251
1	437	1841357	F	437	5652444	0	7.63e-251
1	437	2091640	F	437	3049538	0	7.63e-251
1	437	2114383	F	437	3049538	0	7.63e-251
1	437	2882855	F	437	2883089	0	7.63e-251
1	437	3241343	F	437	5428662	0	7.63e-251
1	437	4163605	F	437	4163722	0	7.63e-251
1	437	4163605	F	437	4577291	0	7.63e-251
1	437	4577174	F	437	5652444	0	7.63e-251
1	437	4578305	F	437	5352600	0	7.63e-251
1	436	674441	F	436	2555502	0	3.05e-250
1	436	1760933	F	436	3678006	0	3.05e-250
1	436	1760933	F	436	3808749	0	3.05e-250
1	435	1433026	F	435	4578055	0	1.22e-249
1	435	1676720	F	435	2237973	0	1.22e-249
1	435	2884808	F	435	5607341	0	1.22e-249
1	434	136049	F	434	3242235	0	4.89e-249
1	434	784839	F	434	785217	0	4.89e-249
1	434	784839	F	434	2924229	0	4.89e-249
1	434	785217	F	434	1915239	0	4.89e-249
1	434	899108	F	434	3951272	0	4.89e-249
1	434	1337394	F	434	4564483	0	4.89e-249
1	434	1915239	F	434	2924229	0	4.89e-249
1	433	698140	F	433	3577055	0	1.95e-248
1	433	698257	F	433	3577055	0	1.95e-248
1	433	1067314	F	433	4485371	0	1.95e-248
1	433	1335596	F	433	1760520	0	1.95e-248
1	433	1337394	F	433	4807637	0	1.95e-248
1	433	1366549	F	433	2889463	0	1.95e-248
1	433	1761073	F	433	3023984	0	1.95e-248
1	433	2882972	F	433	3577055	0	1.95e-248
1	433	2883089	F	433	3577055	0	1.95e-248
1	433	3425937	F	433	4564739	0	1.95e-248
1	432	1366549	F	432	5116753	0	7.82e-248
1	432	1942758	F	432	3025209	0	7.82e-248
1	432	2557332	F	432	3678339	0	7.82e-248
1	432	2557332	F	432	4051626	0	7.82e-248
1	432	2557332	F	432	4865020	0	7.82e-248
1	431	3506660	F	431	4759842	0	3.13e-247
1	431	4562411	F	431	5429055	0	3.13e-247
1	430	402290	F	430	4562412	0	1.25e-246
1	430	1822263	F	430	2984891	0	1.25e-246
1	430	2558102	F	430	3241386	0	1.25e-246
1	430	2985461	F	430	4562412	0	1.25e-246
1	430	3211343	F	430	4562412	0	1.25e-246
1	430	3504882	F	430	4562412	0	1.25e-246
1	430	3679676	F	430	5046007	0	1.25e-246
1	429	291052	F	429	3154368	0	5.00e-246
1	429	1445556	F	429	5395476	0	5.00e-246
1	428	112314	F	428	1761730	0	2.00e-245
1	428	425510	F	428	4051656	0	2.00e-245
1	428	1405700	F	428	5607222	0	2.00e-245
1	428	1430322	F	428	2187552	0	2.00e-245
1	428	1676752	F	428	2558068	0	2.00e-245
1	428	1761593	F	428	5607222	0	2.00e-245
1	428	3251638	F	428	5607222	0	2.00e-245
1	428	3678369	F	428	4851984	0	2.00e-245
1	428	3679116	F	428	4851984	0	2.00e-245
1	428	4563890	F	428	4851984	0	2.00e-245
1	428	4851984	F	428	4865050	0	2.00e-245
1	428	5420217	F	428	5698721	0	2.00e-245
1	427	202343	F	427	2987278	0	8.01e-245
1	427	559840	F	427	1078085	0	8.01e-245
1	427	698006	F	427	1335567	0	8.01e-245
1	427	1171937	F	427	1173648	0	8.01e-245
1	427	1172892	F	427	1173648	0	8.01e-245
1	427	2161512	F	427	3425737	0	8.01e-245
1	427	2987278	F	427	4163749	0	8.01e-245
1	427	2987278	F	427	4577318	0	8.01e-245
1	427	2987278	F	427	5652471	0	8.01e-245
1	426	915073	F	426	2332684	0	3.20e-244
1	426	1822249	F	426	2122416	0	3.20e-244
1	426	1822249	F	426	4179946	0	3.20e-244
1	426	1847572	F	426	5115759	0	3.20e-244
1	425	202199	F	425	3439227	0	1.28e-243
1	425	202199	F	425	4914350	0	1.28e-243
1	425	202199	F	425	5429999	0	1.28e-243
1	425	698035	F	425	698269	0	1.28e-243
1	425	698035	F	425	710026	0	1.28e-243
1	425	698035	F	425	2883101	0	1.28e-243
1	425	1651139	F	425	1763891	0	1.28e-243
1	425	1841240	F	425	3439227	0	1.28e-243
1	425	1841240	F	425	4914350	0	1.28e-243
1	425	1841240	F	425	5429999	0	1.28e-243
1	425	3439227	F	425	4163605	0	1.28e-243
1	425	3439227	F	425	5652444	0	1.28e-243
1	425	4163605	F	425	4914350	0	1.28e-243
1	425	4163605	F	425	5429999	0	1.28e-243
1	425	4914350	F	425	5652444	0	1.28e-243
1	425	5429999	F	425	5652444	0	1.28e-243
1	424	111059	F	424	1516297	0	5.12e-243
1	424	385338	F	424	711416	0	5.12e-243
1	424	401794	F	424	4271624	0	5.12e-243
1	424	674453	F	424	1760508	0	5.12e-243
1	424	674453	F	424	3250455	0	5.12e-243
1	424	711416	F	424	3024306	0	5.12e-243
1	424	2987264	F	424	4577070	0	5.12e-243
1	424	2987264	F	424	4914246	0	5.12e-243
1	424	2987264	F	424	5429895	0	5.12e-243
1	424	4457248	F	424	4457448	0	5.12e-243
1	424	4865003	F	424	5830562	0	5.12e-243
1	422	61125	F	422	3676246	0	8.20e-242
1	422	674441	F	422	698128	0	8.20e-242
1	422	674441	F	422	698245	0	8.20e-242
1	422	674441	F	422	2882960	0	8.20e-242
1	422	674441	F	422	2883077	0	8.20e-242
1	422	698748	F	422	3808049	0	8.20e-242
1	422	710002	F	422	1760496	0	8.20e-242
1	422	710002	F	422	3250443	0	8.20e-242
1	422	1404243	F	422	3808049	0	8.20e-242
1	422	1556100	F	422	5792255	0	8.20e-242
1	422	5630334	F	422	5792255	0	8.20e-242
1	421	698035	F	421	3577067	0	3.28e-241
1	421	699779	F	421	3809830	0	3.28e-241
1	421	1676786	F	421	5428705	0	3.28e-241
1	420	2889292	F	420	4563564	0	1.31e-240
1	419	698006	F	419	4049885	0	5.25e-240
1	419	711522	F	419	3426044	0	5.25e-240
1	419	1253644	F	419	1973736	0	5.25e-240
1	419	1760950	F	419	5797300	0	5.25e-240
1	419	2735150	F	419	3808666	0	5.25e-240
1	418	109997	F	418	2239340	0	2.10e-239
1	418	109997	F	418	2240108	0	2.10e-239
1	418	1431329	F	418	4078317	0	2.10e-239
1	418	1978978	F	418	3155618	0	2.10e-239
1	418	4179956	F	418	5428683	0	2.10e-239
1	417	61161	F	417	3049202	0	8.39e-239
1	417	61161	F	417	5607359	0	8.39e-239
1	417	2241101	F	417	4020666	0	8.39e-239
1	417	2884826	F	417	3049202	0	8.39e-239
1	417	3426071	F	417	3676282	0	8.39e-239
1	417	3676282	F	417	5678219	0	8.39e-239
1	416	1822259	F	416	3241364	0	3.36e-238
1	416	1822259	F	416	5428683	0	3.36e-238
1	416	2122426	F	416	3241364	0	3.36e-238
1	416	2839168	F	416	4272200	0	3.36e-238
1	416	3241364	F	416	4179956	0	3.36e-238
1	416	3479932	F	416	3504308	0	3.36e-238
1	415	201128	F	415	2985864	0	1.34e-237
1	415	385415	F	415	1943654	0	1.34e-237
1	415	675743	F	415	1077643	0	1.34e-237
1	415	675743	F	415	4564197	0	1.34e-237
1	415	1433026	F	415	4759592	0	1.34e-237
1	415	1842240	F	415	2212450	0	1.34e-237
1	415	2555643	F	415	4792614	0	1.34e-237
1	414	607691	F	414	698011	0	5.37e-237
1	414	607691	F	414	1335572	0	5.37e-237
1	413	401196	F	413	5428713	0	2.15e-236
1	413	402554	F	413	1253644	0	2.15e-236
1	413	673903	F	413	1253644	0	2.15e-236
1	413	711522	F	413	990407	0	2.15e-236
1	413	990407	F	413	5678192	0	2.15e-236
1	413	1253644	F	413	3211607	0	2.15e-236
1	413	1253644	F	413	3505146	0	2.15e-236
1	413	4162847	F	413	5428713	0	2.15e-236
1	412	384075	F	412	2735180	0	8.60e-236
1	412	674465	F	412	1335596	0	8.60e-236
1	412	1077670	F	412	2883877	0	8.60e-236
1	412	1761712	F	412	3679633	0	8.60e-236
1	412	2122430	F	412	2984891	0	8.60e-236
1	412	2237973	F	412	5540831	0	8.60e-236
1	412	2735180	F	412	5116493	0	8.60e-236
1	412	2735180	F	412	5677571	0	8.60e-236
1	412	2935480	F	412	3679651	0	8.60e-236
1	412	2984891	F	412	3241368	0	8.60e-236
1	412	2984891	F	412	4179960	0	8.60e-236
1	412	2984891	F	412	5428687	0	8.60e-236
1	412	3024439	F	412	3679651	0	8.60e-236
1	412	3212541	F	412	5631445	0	8.60e-236
1	412	3755482	F	412	4759715	0	8.60e-236
1	411	389843	F	411	1596548	0	3.44e-235
1	411	607261	F	411	4563960	0	3.44e-235
1	411	608526	F	411	2518900	0	3.44e-235
1	411	1064642	F	411	2238769	0	3.44e-235
1	411	1366549	F	411	5573471	0	3.44e-235
1	411	2238654	F	411	5571874	0	3.44e-235
1	411	4806427	F	411	5115861	0	3.44e-235
1	411	5571874	F	411	5643224	0	3.44e-235
1	410	202055	F	410	2314451	0	1.38e-234
1	410	202226	F	410	2240776	0	1.38e-234
1	410	202226	F	410	2987278	0	1.38e-234
1	410	202343	F	410	4577084	0	1.38e-234
1	410	202343	F	410	4914260	0	1.38e-234
1	410	202343	F	410	5429909	0	1.38e-234
1	410	403872	F	410	3506535	0	1.38e-234
1	410	674453	F	410	710014	0	1.38e-234
1	410	674453	F	410	2882855	0	1.38e-234
1	410	674453	F	410	3577055	0	1.38e-234
1	410	698140	F	410	1760508	0	1.38e-234
1	410	698140	F	410	3250455	0	1.38e-234
1	410	698257	F	410	1760508	0	1.38e-234
1	410	698257	F	410	3250455	0	1.38e-234
1	410	710014	F	410	2555514	0	1.38e-234
1	410	1760508	F	410	2882972	0	1.38e-234
1	410	1760508	F	410	2883089	0	1.38e-234
1	410	1841267	F	410	2240776	0	1.38e-234
1	410	1841267	F	410	2987278	0	1.38e-234
1	410	1841384	F	410	2240776	0	1.38e-234
1	410	1841384	F	410	2987278	0	1.38e-234
1	410	2240776	F	410	4163632	0	1.38e-234
1	410	2240776	F	410	4577201	0	1.38e-234
1	410	2555514	F	410	2882855	0	1.38e-234
1	410	2555514	F	410	3577055	0	1.38e-234
1	410	2882972	F	410	3250455	0	1.38e-234
1	410	2883089	F	410	3250455	0	1.38e-234
1	410	2986105	F	410	4913306	0	1.38e-234
1	410	2987278	F	410	4163632	0	1.38e-234
1	410	2987278	F	410	4577201	0	1.38e-234
1	410	4163749	F	410	4577084	0	1.38e-234
1	410	4163749	F	410	4914260	0	1.38e-234
1	410	4163749	F	410	5429909	0	1.38e-234
1	410	4577084	F	410	4577318	0	1.38e-234
1	410	4577084	F	410	5652471	0	1.38e-234
1	410	4577318	F	410	4914260	0	1.38e-234
1	410	4577318	F	410	5429909	0	1.38e-234
1	410	4914260	F	410	5652471	0	1.38e-234
1	410	4951383	F	410	5631618	0	1.38e-234
1	410	5429909	F	410	5652471	0	1.38e-234
1	409	4271392	F	409	4562433	0	5.50e-234
1	408	2161482	F	408	5830579	0	2.20e-233
1	407	673638	F	407	5792370	0	8.80e-233
1	407	1367288	F	407	2806314	0	8.80e-233
1	407	1405819	F	407	3679633	0	8.80e-233
1	407	1431340	F	407	2058172	0	8.80e-233
1	407	1712839	F	407	5644512	0	8.80e-233
1	407	2122799	F	407	5792370	0	8.80e-233
1	407	2161482	F	407	3678339	0	8.80e-233
1	407	2161482	F	407	4051626	0	8.80e-233
1	407	2161482	F	407	4865020	0	8.80e-233
1	407	2557332	F	407	5830579	0	8.80e-233
1	407	3679086	F	407	5830579	0	8.80e-233
1	407	3754543	F	407	5044747	0	8.80e-233
1	407	4271370	F	407	5642959	0	8.80e-233
1	407	4563860	F	407	5830579	0	8.80e-233
1	406	559810	F	406	4128372	0	3.52e-232
1	406	989853	F	406	4128372	0	3.52e-232
1	406	2123549	F	406	4562412	0	3.52e-232
1	406	2123549	F	406	5429056	0	3.52e-232
1	406	2487710	F	406	4043713	0	3.52e-232
1	406	2986209	F	406	4562412	0	3.52e-232
1	406	2986209	F	406	5429056	0	3.52e-232
1	406	4562412	F	406	4950946	0	3.52e-232
1	406	4950946	F	406	5429056	0	3.52e-232
1	405	43091	F	405	145373	0	1.41e-231
1	405	43091	F	405	384307	0	1.41e-231
1	405	43091	F	405	4563707	0	1.41e-231
1	405	43091	F	405	5412021	0	1.41e-231
1	404	1430988	F	404	4666219	0	5.63e-231
1	404	1516428	F	404	4068393	0	5.63e-231
1	404	1839633	F	404	2984917	0	5.63e-231
1	404	2193202	F	404	4578273	0	5.63e-231
1	404	3252599	F	404	4068393	0	5.63e-231
1	404	4135382	F	404	4578273	0	5.63e-231
1	403	1404137	F	403	2555431	0	2.25e-230
1	403	1501689	F	403	3055709	0	2.25e-230
1	403	2154708	F	403	5829910	0	2.25e-230
1	403	2238005	F	403	2558068	0	2.25e-230
1	403	3677572	F	403	5676973	0	2.25e-230
1	402	202351	F	402	3439145	0	9.01e-230
1	402	425510	F	402	2557362	0	9.01e-230
1	402	698374	F	402	698725	0	9.01e-230
1	402	785249	F	402	2924135	0	9.01e-230
1	402	1176930	F	402	2091654	0	9.01e-230
1	402	1176930	F	402	2114397	0	9.01e-230
1	402	1176930	F	402	3049552	0	9.01e-230
1	402	2240784	F	402	3439145	0	9.01e-230
1	402	2557362	F	402	4851984	0	9.01e-230
1	402	2924135	F	402	2924261	0	9.01e-230
1	402	2987286	F	402	3439145	0	9.01e-230
1	402	3439145	F	402	4163757	0	9.01e-230
1	402	3439145	F	402	4577326	0	9.01e-230
1	402	3439145	F	402	5652479	0	9.01e-230
1	401	559909	F	401	4563960	0	3.61e-229
1	401	1973754	F	401	5045209	0	3.61e-229
1	400	384560	F	400	608895	0	1.44e-228
1	400	385355	F	400	3433142	0	1.44e-228
1	400	560658	F	400	608895	0	1.44e-228
1	400	608895	F	400	1336873	0	1.44e-228
1	400	608895	F	400	1366027	0	1.44e-228
1	400	608895	F	400	3809182	0	1.44e-228
1	400	711433	F	400	3433142	0	1.44e-228
1	400	989576	F	400	1760989	0	1.44e-228
1	400	3024323	F	400	3433142	0	1.44e-228
1	400	3433142	F	400	5678103	0	1.44e-228
1	400	4913316	F	400	4950852	0	1.44e-228
1	399	202203	F	399	1678187	0	5.77e-228
1	399	202320	F	399	1678187	0	5.77e-228
1	399	401794	F	399	402543	0	5.77e-228
1	399	401794	F	399	673892	0	5.77e-228
1	399	401794	F	399	1973725	0	5.77e-228
1	399	401794	F	399	3211596	0	5.77e-228
1	399	401794	F	399	3505135	0	5.77e-228
1	399	1678187	F	399	1841244	0	5.77e-228
1	399	1678187	F	399	1841361	0	5.77e-228
1	399	1678187	F	399	3439231	0	5.77e-228
1	399	1678187	F	399	4163609	0	5.77e-228
1	399	1678187	F	399	4163726	0	5.77e-228
1	399	1678187	F	399	4577178	0	5.77e-228
1	399	1678187	F	399	4577295	0	5.77e-228
1	399	1678187	F	399	4914354	0	5.77e-228
1	399	1678187	F	399	5430003	0	5.77e-228
1	399	1678187	F	399	5652448	0	5.77e-228
1	399	1842376	F	399	4759728	0	5.77e-228
1	398	606100	F	398	1404115	0	2.31e-227
1	398	674465	F	398	698035	0	2.31e-227
1	398	698035	F	398	1760520	0	2.31e-227
1	398	698035	F	398	2555526	0	2.31e-227
1	398	698035	F	398	3250467	0	2.31e-227
1	398	698152	F	398	1335596	0	2.31e-227
1	398	698269	F	398	1335596	0	2.31e-227
1	398	710026	F	398	1335596	0	2.31e-227
1	398	1335596	F	398	2882867	0	2.31e-227
1	398	1335596	F	398	2882984	0	2.31e-227
1	398	1335596	F	398	2883101	0	2.31e-227
1	398	1335596	F	398	3577067	0	2.31e-227
1	398	2240776	F	398	3439254	0	2.31e-227
1	398	2240776	F	398	4914377	0	2.31e-227
1	398	2240776	F	398	5430026	0	2.31e-227
1	398	2488482	F	398	2885478	0	2.31e-227
1	398	2987278	F	398	3439254	0	2.31e-227
1	398	2987278	F	398	4914377	0	2.31e-227
1	398	2987278	F	398	5430026	0	2.31e-227
1	398	3439254	F	398	4577084	0	2.31e-227
1	398	3439254	F	398	4914260	0	2.31e-227
1	398	3439254	F	398	5429909	0	2.31e-227
1	398	4577084	F	398	4914377	0	2.31e-227
1	398	4577084	F	398	5430026	0	2.31e-227
1	398	4914260	F	398	4914377	0	2.31e-227
1	398	4914260	F	398	5430026	0	2.31e-227
1	398	4914377	F	398	5429909	0	2.31e-227
1	398	5429909	F	398	5430026	0	2.31e-227
1	397	202975	F	397	4077734	0	9.23e-227
1	397	275751	F	397	1248312	0	9.23e-227
1	397	275751	F	397	3961488	0	9.23e-227
1	397	383400	F	397	4850658	0	9.23e-227
1	397	675113	F	397	1823992	0	9.23e-227
1	397	4076397	F	397	5477212	0	9.23e-227
1	396	112312	F	396	2935478	0	3.69e-226
1	396	112312	F	396	3024437	0	3.69e-226
1	396	401794	F	396	2985714	0	3.69e-226
1	396	607192	F	396	989883	0	3.69e-226
1	396	989883	F	396	1078085	0	3.69e-226
1	396	1676786	F	396	4179978	0	3.69e-226
1	396	2239685	F	396	4950726	0	3.69e-226
1	396	3213864	F	396	3213968	0	3.69e-226
1	396	5368632	F	396	5368803	0	3.69e-226
1	395	143932	F	395	989184	0	1.48e-225
1	395	143932	F	395	3112965	0	1.48e-225
1	395	402572	F	395	5045209	0	1.48e-225
1	395	521319	F	395	3479936	0	1.48e-225
1	395	521319	F	395	3504312	0	1.48e-225
1	395	673921	F	395	5045209	0	1.48e-225
1	395	699508	F	395	5830308	0	1.48e-225
1	395	1078565	F	395	2952871	0	1.48e-225
1	395	1335505	F	395	2734645	0	1.48e-225
1	395	1450943	F	395	3678068	0	1.48e-225
1	395	1450943	F	395	3808811	0	1.48e-225
1	395	1450943	F	395	5797345	0	1.48e-225
1	395	2734645	F	395	4049823	0	1.48e-225
1	395	3211625	F	395	5045209	0	1.48e-225
1	395	3505164	F	395	5045209	0	1.48e-225
1	395	4043671	F	395	4433818	0	1.48e-225
1	394	61161	F	394	2846387	0	5.91e-225
1	394	112314	F	394	3679651	0	5.91e-225
1	394	136014	F	394	3479954	0	5.91e-225
1	394	136014	F	394	3504330	0	5.91e-225
1	394	165816	F	394	1676788	0	5.91e-225
1	394	165816	F	394	2122450	0	5.91e-225
1	394	165816	F	394	5428707	0	5.91e-225
1	394	384938	F	394	2556316	0	5.91e-225
1	394	1241144	F	394	2115416	0	5.91e-225
1	394	1676786	F	394	1822281	0	5.91e-225
1	394	1676786	F	394	2984909	0	5.91e-225
1	394	1676786	F	394	3241386	0	5.91e-225
1	394	1761730	F	394	2935480	0	5.91e-225
1	394	1761730	F	394	3024439	0	5.91e-225
1	394	1822281	F	394	2558102	0	5.91e-225
1	394	1840462	F	394	2154090	0	5.91e-225
1	394	1840462	F	394	3210760	0	5.91e-225
1	394	2122448	F	394	2558102	0	5.91e-225
1	394	2558102	F	394	2984909	0	5.91e-225
1	394	2558102	F	394	4179978	0	5.91e-225
1	394	2558102	F	394	5428705	0	5.91e-225
1	394	2846387	F	394	2884826	0	5.91e-225
1	394	2846387	F	394	5607359	0	5.91e-225
1	394	4606490	F	394	5420198	0	5.91e-225
1	394	4743831	F	394	4743940	0	5.91e-225
1	394	5116608	F	394	5411904	0	5.91e-225
1	394	5411904	F	394	5677686	0	5.91e-225
1	394	5698702	F	394	5698828	0	5.91e-225
1	393	899158	F	393	2954089	0	2.36e-224
1	393	990432	F	393	2846385	0	2.36e-224
1	393	990432	F	393	3049200	0	2.36e-224
1	393	2154207	F	393	5571892	0	2.36e-224
1	393	3347773	F	393	3676173	0	2.36e-224
1	393	3575006	F	393	3575225	0	2.36e-224
1	392	146090	F	392	1366938	0	9.45e-224
1	392	165816	F	392	1822283	0	9.45e-224
1	392	165816	F	392	2558104	0	9.45e-224
1	392	165816	F	392	2984911	0	9.45e-224
1	392	165816	F	392	3241388	0	9.45e-224
1	392	207766	F	392	3829480	0	9.45e-224
1	392	401190	F	392	1839627	0	9.45e-224
1	392	711549	F	392	3676282	0	9.45e-224
1	392	1839627	F	392	4162841	0	9.45e-224
1	391	61161	F	391	990434	0	3.78e-223
1	391	990434	F	391	2884826	0	3.78e-223
1	391	990434	F	391	5607359	0	3.78e-223
1	390	558766	F	390	4864373	0	1.51e-222
1	390	607715	F	390	674465	0	1.51e-222
1	390	607715	F	390	698152	0	1.51e-222
1	390	607715	F	390	698269	0	1.51e-222
1	390	607715	F	390	710026	0	1.51e-222
1	390	607715	F	390	1760520	0	1.51e-222
1	390	607715	F	390	2555526	0	1.51e-222
1	390	607715	F	390	2882867	0	1.51e-222
1	390	607715	F	390	2882984	0	1.51e-222
1	390	607715	F	390	2883101	0	1.51e-222
1	390	607715	F	390	3250467	0	1.51e-222
1	390	607715	F	390	3577067	0	1.51e-222
1	390	674465	F	390	4049914	0	1.51e-222
1	390	698152	F	390	4049914	0	1.51e-222
1	390	698269	F	390	4049914	0	1.51e-222
1	390	710026	F	390	4049914	0	1.51e-222
1	390	1760520	F	390	4049914	0	1.51e-222
1	390	2211721	F	390	5631743	0	1.51e-222
1	390	2555526	F	390	4049914	0	1.51e-222
1	390	2882867	F	390	4049914	0	1.51e-222
1	390	2882984	F	390	4049914	0	1.51e-222
1	390	2883101	F	390	4049914	0	1.51e-222
1	390	3212722	F	390	5631743	0	1.51e-222
1	390	3250467	F	390	4049914	0	1.51e-222
1	390	3439145	F	390	3439262	0	1.51e-222
1	390	3439145	F	390	4914385	0	1.51e-222
1	390	3439145	F	390	5430034	0	1.51e-222
1	390	3575662	F	390	4585455	0	1.51e-222
1	390	3577067	F	390	4049914	0	1.51e-222
1	389	112314	F	389	1405837	0	6.05e-222
1	389	384075	F	389	3808696	0	6.05e-222
1	389	608411	F	389	1450828	0	6.05e-222
1	389	821023	F	389	2721204	0	6.05e-222
1	389	852516	F	389	3211746	0	6.05e-222
1	389	852516	F	389	3505285	0	6.05e-222
1	389	1364396	F	389	3950640	0	6.05e-222
1	389	1405837	F	389	2935480	0	6.05e-222
1	389	1405837	F	389	3024439	0	6.05e-222
1	389	1677540	F	389	1823236	0	6.05e-222
1	389	1760031	F	389	3950640	0	6.05e-222
1	389	2090104	F	389	4563475	0	6.05e-222
1	389	2090104	F	389	5573211	0	6.05e-222
1	389	3211746	F	389	5792773	0	6.05e-222
1	389	3505285	F	389	5792773	0	6.05e-222
1	389	3808696	F	389	5116493	0	6.05e-222
1	389	3808696	F	389	5677571	0	6.05e-222
1	388	111546	F	388	3048670	0	2.42e-221
1	388	112312	F	388	1943708	0	2.42e-221
1	388	165822	F	388	401196	0	2.42e-221
1	388	165822	F	388	4162847	0	2.42e-221
1	388	207783	F	388	5212426	0	2.42e-221
1	388	275738	F	388	2178524	0	2.42e-221
1	388	385519	F	388	1078565	0	2.42e-221
1	388	401196	F	388	4179986	0	2.42e-221
1	388	401805	F	388	1253644	0	2.42e-221
1	388	558345	F	388	673429	0	2.42e-221
1	388	675770	F	388	2883877	0	2.42e-221
1	388	711547	F	388	2846385	0	2.42e-221
1	388	711547	F	388	3049200	0	2.42e-221
1	388	1253644	F	388	2123064	0	2.42e-221
1	388	1253644	F	388	4271635	0	2.42e-221
1	388	1445564	F	388	2756202	0	2.42e-221
1	388	1678931	F	388	2189685	0	2.42e-221
1	388	2756202	F	388	5395484	0	2.42e-221
1	388	2846385	F	388	3426069	0	2.42e-221
1	388	2846385	F	388	5678217	0	2.42e-221
1	388	3049200	F	388	3426069	0	2.42e-221
1	388	3049200	F	388	5678217	0	2.42e-221
1	388	4162847	F	388	4179986	0	2.42e-221
1	387	384176	F	387	2518886	0	9.68e-221
1	387	606510	F	387	4693954	0	9.68e-221
1	387	1365567	F	387	2883902	0	9.68e-221
1	387	1365567	F	387	4051266	0	9.68e-221
1	387	1365567	F	387	4564249	0	9.68e-221
1	387	1678104	F	387	5829871	0	9.68e-221
1	387	1839607	F	387	4271002	0	9.68e-221
1	387	2488039	F	387	2488283	0	9.68e-221
1	387	2518886	F	387	5116594	0	9.68e-221
1	387	2518886	F	387	5677672	0	9.68e-221
1	387	2734736	F	387	3577184	0	9.68e-221
1	387	2935505	F	387	5046007	0	9.68e-221
1	387	3024464	F	387	5046007	0	9.68e-221
1	386	61161	F	386	711549	0	3.87e-220
1	386	61161	F	386	3426071	0	3.87e-220
1	386	61161	F	386	5678219	0	3.87e-220
1	386	144740	F	386	2954114	0	3.87e-220
1	386	165822	F	386	1839633	0	3.87e-220
1	386	401196	F	386	1822289	0	3.87e-220
1	386	401196	F	386	2558110	0	3.87e-220
1	386	401196	F	386	2984917	0	3.87e-220
1	386	401196	F	386	3241394	0	3.87e-220
1	386	401223	F	386	4019353	0	3.87e-220
1	386	673659	F	386	3249763	0	3.87e-220
1	386	711549	F	386	2884826	0	3.87e-220
1	386	711549	F	386	5607359	0	3.87e-220
1	386	990434	F	386	3676282	0	3.87e-220
1	386	1248352	F	386	1596624	0	3.87e-220
1	386	1405837	F	386	1943710	0	3.87e-220
1	386	1596624	F	386	3961528	0	3.87e-220
1	386	1676794	F	386	1839633	0	3.87e-220
1	386	1676821	F	386	4019353	0	3.87e-220
1	386	1761730	F	386	1943710	0	3.87e-220
1	386	1822289	F	386	4162847	0	3.87e-220
1	386	1839633	F	386	2122456	0	3.87e-220
1	386	1839633	F	386	2558110	0	3.87e-220
1	386	1839633	F	386	3241394	0	3.87e-220
1	386	1839633	F	386	4179986	0	3.87e-220
1	386	1839633	F	386	5428713	0	3.87e-220
1	386	1943710	F	386	3679651	0	3.87e-220
1	386	1973492	F	386	3249763	0	3.87e-220
1	386	2122483	F	386	4019353	0	3.87e-220
1	386	2122820	F	386	3249763	0	3.87e-220
1	386	2558110	F	386	4162847	0	3.87e-220
1	386	2846387	F	386	3676282	0	3.87e-220
1	386	2884826	F	386	3426071	0	3.87e-220
1	386	2884826	F	386	3676282	0	3.87e-220
1	386	2884826	F	386	5678219	0	3.87e-220
1	386	2984917	F	386	4162847	0	3.87e-220
1	386	3049202	F	386	3676282	0	3.87e-220
1	386	3241394	F	386	4162847	0	3.87e-220
1	386	3426071	F	386	5607359	0	3.87e-220
1	386	3676282	F	386	5607359	0	3.87e-220
1	386	3678339	F	386	5412174	0	3.87e-220
1	386	4019353	F	386	4162874	0	3.87e-220
1	386	4051626	F	386	5412174	0	3.87e-220
1	386	4865020	F	386	5412174	0	3.87e-220
1	386	5412174	F	386	5830579	0	3.87e-220
1	386	5607359	F	386	5678219	0	3.87e-220
1	385	200368	F	385	3504425	0	1.55e-219
1	385	402311	F	385	2238411	0	1.55e-219
1	385	402311	F	385	5642981	0	1.55e-219
1	385	1253644	F	385	2985725	0	1.55e-219
1	385	2123570	F	385	4271392	0	1.55e-219
1	385	2238411	F	385	2985482	0	1.55e-219
1	385	2238411	F	385	3211364	0	1.55e-219
1	385	2238411	F	385	3504903	0	1.55e-219
1	385	2238411	F	385	4562433	0	1.55e-219
1	385	2238411	F	385	5429077	0	1.55e-219
1	385	2985482	F	385	5642981	0	1.55e-219
1	385	2986230	F	385	4271392	0	1.55e-219
1	385	3211364	F	385	5642981	0	1.55e-219
1	385	3504903	F	385	5642981	0	1.55e-219
1	385	4271392	F	385	4950967	0	1.55e-219
1	385	4562433	F	385	5642981	0	1.55e-219
1	385	5429077	F	385	5642981	0	1.55e-219
1	384	135827	F	384	1431516	0	6.19e-219
1	384	384218	F	384	710943	0	6.19e-219
1	384	559909	F	384	3679186	0	6.19e-219
1	384	559909	F	384	4865120	0	6.19e-219
1	384	607261	F	384	3679186	0	6.19e-219
1	384	607261	F	384	4865120	0	6.19e-219
1	384	710943	F	384	4563618	0	6.19e-219
1	384	710943	F	384	5411932	0	6.19e-219
1	384	852378	F	384	5571874	0	6.19e-219
1	384	990349	F	384	4564788	0	6.19e-219
1	384	1079213	F	384	2954089	0	6.19e-219
1	384	2089857	F	384	5677324	0	6.19e-219
1	384	2123813	F	384	5571874	0	6.19e-219
1	384	2954089	F	384	3951322	0	6.19e-219
1	384	2986473	F	384	5571874	0	6.19e-219
1	384	5571874	F	384	5792635	0	6.19e-219
1	383	110224	F	383	202199	0	2.48e-218
1	383	110224	F	383	1841240	0	2.48e-218
1	383	110224	F	383	4163605	0	2.48e-218
1	383	110224	F	383	5652444	0	2.48e-218
1	383	111526	F	383	3249377	0	2.48e-218
1	383	202199	F	383	1841474	0	2.48e-218
1	383	205558	F	383	275732	0	2.48e-218
1	383	608895	F	383	1405373	0	2.48e-218
1	383	608895	F	383	2884362	0	2.48e-218
1	383	698077	F	383	1404157	0	2.48e-218
1	383	698194	F	383	1404157	0	2.48e-218
1	383	698311	F	383	2555451	0	2.48e-218
1	383	698662	F	383	709951	0	2.48e-218
1	383	710068	F	383	2555451	0	2.48e-218
1	383	1404157	F	383	2882909	0	2.48e-218
1	383	1404157	F	383	2883026	0	2.48e-218
1	383	1841240	F	383	1841474	0	2.48e-218
1	383	1841474	F	383	4163605	0	2.48e-218
1	383	1841474	F	383	5652444	0	2.48e-218
1	383	2555451	F	383	2883143	0	2.48e-218
1	383	2985384	F	383	4913333	0	2.48e-218
1	383	3432504	F	383	5676934	0	2.48e-218
1	383	3678080	F	383	4807504	0	2.48e-218
1	383	3808823	F	383	4807504	0	2.48e-218
1	383	4807504	F	383	5797357	0	2.48e-218
1	382	1432243	F	382	3241350	0	9.91e-218
1	382	1432243	F	382	5428669	0	9.91e-218
1	382	1942960	F	382	3576876	0	9.91e-218
1	382	2240362	F	382	4913847	0	9.91e-218
1	382	2555697	F	382	2934960	0	9.91e-218
1	382	2986491	F	382	3210877	0	9.91e-218
1	381	384048	F	381	607498	0	3.96e-217
1	381	607498	F	381	5116466	0	3.96e-217
1	381	607498	F	381	5677544	0	3.96e-217
1	381	711459	F	381	2935390	0	3.96e-217
1	381	938003	F	381	2058218	0	3.96e-217
1	381	938003	F	381	4078374	0	3.96e-217
1	381	2935390	F	381	5678129	0	3.96e-217
1	380	821045	F	380	2058207	0	1.59e-216
1	380	821045	F	380	4078363	0	1.59e-216
1	380	989576	F	380	3678062	0	1.59e-216
1	380	989576	F	380	3808805	0	1.59e-216
1	380	989576	F	380	5797339	0	1.59e-216
1	380	1517159	F	380	3250395	0	1.59e-216
1	380	2558068	F	380	5540863	0	1.59e-216
1	380	4693953	F	380	5677303	0	1.59e-216
1	379	110228	F	379	1678187	0	6.34e-216
1	379	137606	F	379	1824385	0	6.34e-216
1	379	200623	F	379	1973269	0	6.34e-216
1	379	204213	F	379	5368968	0	6.34e-216
1	379	558808	F	379	5115744	0	6.34e-216
1	379	606510	F	379	5677304	0	6.34e-216
1	379	698397	F	379	3808049	0	6.34e-216
1	379	709928	F	379	3870100	0	6.34e-216
1	379	1064260	F	379	3249740	0	6.34e-216
1	379	1404157	F	379	3577109	0	6.34e-216
1	379	1678187	F	379	1841478	0	6.34e-216
1	379	1824385	F	379	1842103	0	6.34e-216
1	379	2555451	F	379	3577109	0	6.34e-216
1	379	3055695	F	379	4734773	0	6.34e-216
1	379	3576820	F	379	5395908	0	6.34e-216
1	379	3951716	F	379	4694927	0	6.34e-216
1	378	110166	F	378	202375	0	2.54e-215
1	378	110166	F	378	2240808	0	2.54e-215
1	378	110166	F	378	2987310	0	2.54e-215
1	378	110166	F	378	4163781	0	2.54e-215
1	378	110166	F	378	4577350	0	2.54e-215
1	378	110166	F	378	5652503	0	2.54e-215
1	378	673637	F	378	1677136	0	2.54e-215
1	378	1240970	F	378	5293326	0	2.54e-215
1	378	1336272	F	378	1337020	0	2.54e-215
1	378	1822249	F	378	4178788	0	2.54e-215
1	378	1841533	F	378	4020140	0	2.54e-215
1	378	3425737	F	378	5830609	0	2.54e-215
1	377	43119	F	377	675282	0	1.01e-214
1	377	43119	F	377	1405148	0	1.01e-214
1	377	43119	F	377	2557207	0	1.01e-214
1	377	43119	F	377	3678961	0	1.01e-214
1	377	112362	F	377	899205	0	1.01e-214
1	377	136014	F	377	521337	0	1.01e-214
1	377	144762	F	377	2935528	0	1.01e-214
1	377	205564	F	377	2178524	0	1.01e-214
1	377	425510	F	377	2161512	0	1.01e-214
1	377	425510	F	377	5830609	0	1.01e-214
1	377	899205	F	377	1761778	0	1.01e-214
1	377	1065059	F	377	3505797	0	1.01e-214
1	377	1066297	F	377	3208514	0	1.01e-214
1	377	1677137	F	377	1973471	0	1.01e-214
1	377	1677137	F	377	5792370	0	1.01e-214
1	377	1822384	F	377	3504433	0	1.01e-214
1	377	1839728	F	377	3504433	0	1.01e-214
1	377	2161512	F	377	4851984	0	1.01e-214
1	377	2557362	F	377	3425737	0	1.01e-214
1	377	2954136	F	377	3679699	0	1.01e-214
1	377	2954136	F	377	5046030	0	1.01e-214
1	377	3425737	F	377	3678369	0	1.01e-214
1	377	3425737	F	377	3679116	0	1.01e-214
1	377	3425737	F	377	4051656	0	1.01e-214
1	377	3425737	F	377	4563890	0	1.01e-214
1	377	3425737	F	377	4865050	0	1.01e-214
1	377	3505797	F	377	5631246	0	1.01e-214
1	377	4695119	F	377	5133933	0	1.01e-214
1	377	4695119	F	377	5584637	0	1.01e-214
1	377	4851984	F	377	5830609	0	1.01e-214
1	376	402935	F	376	1064906	0	4.06e-214
1	376	403060	F	376	5652072	0	4.06e-214
1	376	425580	F	376	559909	0	4.06e-214
1	376	425580	F	376	607261	0	4.06e-214
1	376	559909	F	376	3678439	0	4.06e-214
1	376	606122	F	376	2555431	0	4.06e-214
1	376	607192	F	376	4128402	0	4.06e-214
1	376	607261	F	376	3678439	0	4.06e-214
1	376	899507	F	376	1445580	0	4.06e-214
1	376	899507	F	376	5395500	0	4.06e-214
1	376	1064906	F	376	5793015	0	4.06e-214
1	376	1078085	F	376	4128402	0	4.06e-214
1	376	1302790	F	376	1445580	0	4.06e-214
1	376	1302790	F	376	5395500	0	4.06e-214
1	376	1365188	F	376	5677000	0	4.06e-214
1	376	1556146	F	376	1973402	0	4.06e-214
1	376	1678210	F	376	2240776	0	4.06e-214
1	376	1678210	F	376	2987278	0	4.06e-214
1	376	1678210	F	376	4577084	0	4.06e-214
1	376	1678210	F	376	4914260	0	4.06e-214
1	376	1678210	F	376	5429909	0	4.06e-214
1	376	1822764	F	376	5792301	0	4.06e-214
1	376	1967834	F	376	5700056	0	4.06e-214
1	376	1973402	F	376	5630380	0	4.06e-214
1	376	2053686	F	376	5212279	0	4.06e-214
1	376	3677599	F	376	4563121	0	4.06e-214
1	376	4914471	F	376	5829954	0	4.06e-214
1	376	5652072	F	376	5793140	0	4.06e-214
1	375	17928	F	375	490982	0	1.62e-213
1	375	75418	F	375	1915470	0	1.62e-213
1	375	137636	F	375	4128601	0	1.62e-213
1	375	145626	F	375	608895	0	1.62e-213
1	375	608895	F	375	609643	0	1.62e-213
1	375	608895	F	375	2090590	0	1.62e-213
1	375	608895	F	375	2556686	0	1.62e-213
1	375	608895	F	375	2735665	0	1.62e-213
1	375	608895	F	375	5797716	0	1.62e-213
1	375	699013	F	375	4806661	0	1.62e-213
1	375	748243	F	375	748369	0	1.62e-213
1	375	1248312	F	375	2178537	0	1.62e-213
1	375	1404508	F	375	4806661	0	1.62e-213
1	375	1752773	F	375	4578305	0	1.62e-213
1	375	2153956	F	375	2239068	0	1.62e-213
1	375	2153956	F	375	2239836	0	1.62e-213
1	375	2178537	F	375	3961488	0	1.62e-213
1	375	3049852	F	375	5698827	0	1.62e-213
1	375	3241342	F	375	4949583	0	1.62e-213
1	375	3241919	F	375	3243186	0	1.62e-213
1	375	3251311	F	375	3809830	0	1.62e-213
1	375	3504813	F	375	4913341	0	1.62e-213
1	375	3829497	F	375	5212426	0	1.62e-213
1	375	4606509	F	375	5698721	0	1.62e-213
1	375	5420217	F	375	5698847	0	1.62e-213
1	374	75418	F	374	75544	0	6.49e-213
1	374	375345	F	374	4912964	0	6.49e-213
1	374	383023	F	374	1364508	0	6.49e-213
1	374	401844	F	374	1823136	0	6.49e-213
1	374	989582	F	374	1450943	0	6.49e-213
1	374	1364508	F	374	1516854	0	6.49e-213
1	374	1450943	F	374	1760995	0	6.49e-213
1	374	1556932	F	374	1823552	0	6.49e-213
1	374	1712464	F	374	5644137	0	6.49e-213
1	374	1823136	F	374	2123103	0	6.49e-213
1	374	1823552	F	374	2240641	0	6.49e-213
1	374	2558205	F	374	3242303	0	6.49e-213
1	374	2935390	F	374	3433168	0	6.49e-213
1	374	3049853	F	374	5698702	0	6.49e-213
1	374	4949584	F	374	5428662	0	6.49e-213
1	373	357264	F	373	560338	0	2.60e-212
1	373	357264	F	373	2090270	0	2.60e-212
1	373	357264	F	373	2556366	0	2.60e-212
1	373	357264	F	373	2884042	0	2.60e-212
1	373	357264	F	373	3678119	0	2.60e-212
1	373	357264	F	373	3808862	0	2.60e-212
1	373	357264	F	373	4051406	0	2.60e-212
1	373	357264	F	373	5797396	0	2.60e-212
1	373	384190	F	373	608526	0	2.60e-212
1	373	606892	F	373	1365657	0	2.60e-212
1	373	608526	F	373	5116608	0	2.60e-212
1	373	608526	F	373	5677686	0	2.60e-212
1	373	1470116	F	373	1967947	0	2.60e-212
1	373	2518900	F	373	5411904	0	2.60e-212
1	372	821045	F	372	1431375	0	1.04e-211
1	372	899507	F	372	2756218	0	1.04e-211
1	372	1302790	F	372	2756218	0	1.04e-211
1	372	1752773	F	372	2193234	0	1.04e-211
1	372	1752773	F	372	2212700	0	1.04e-211
1	372	1752773	F	372	2241870	0	1.04e-211
1	372	1752773	F	372	4128958	0	1.04e-211
1	372	1752773	F	372	4135414	0	1.04e-211
1	372	2193234	F	372	5352600	0	1.04e-211
1	372	2212700	F	372	5352600	0	1.04e-211
1	372	2241870	F	372	5352600	0	1.04e-211
1	372	2987705	F	372	5652682	0	1.04e-211
1	372	4128471	F	372	5830679	0	1.04e-211
1	372	4128958	F	372	5352600	0	1.04e-211
1	372	4135414	F	372	5352600	0	1.04e-211
1	371	426413	F	371	3537854	0	4.16e-211
1	371	561111	F	371	2935023	0	4.16e-211
1	371	675959	F	371	2935023	0	4.16e-211
1	371	1759327	F	371	3617620	0	4.16e-211
1	371	2161537	F	371	3577853	0	4.16e-211
1	371	2573462	F	371	3737137	0	4.16e-211
1	371	2889393	F	371	2935023	0	4.16e-211
1	371	2935023	F	371	3809635	0	4.16e-211
1	371	2935023	F	371	5116683	0	4.16e-211
1	371	2935023	F	371	5573401	0	4.16e-211
1	371	2935023	F	371	5677761	0	4.16e-211
1	371	3425762	F	371	3577853	0	4.16e-211
1	370	401823	F	370	5045209	0	1.66e-210
1	370	606142	F	370	1335638	0	1.66e-210
1	370	606142	F	370	1760562	0	1.66e-210
1	370	606142	F	370	2555568	0	1.66e-210
1	370	606142	F	370	3250509	0	1.66e-210
1	370	1450968	F	370	2090244	0	1.66e-210
1	370	1470489	F	370	1967950	0	1.66e-210
1	370	2090244	F	370	4807517	0	1.66e-210
1	370	2123082	F	370	5045209	0	1.66e-210
1	370	2953353	F	370	4792539	0	1.66e-210
1	370	3251065	F	370	3678093	0	1.66e-210
1	370	3251065	F	370	3808836	0	1.66e-210
1	370	3251065	F	370	5797370	0	1.66e-210
1	370	4271653	F	370	5045209	0	1.66e-210
1	369	112339	F	369	5046007	0	6.65e-210
1	369	145307	F	369	1450579	0	6.65e-210
1	369	384215	F	369	561061	0	6.65e-210
1	369	384215	F	369	2889343	0	6.65e-210
1	369	384215	F	369	3809585	0	6.65e-210
1	369	384215	F	369	5573351	0	6.65e-210
1	369	384963	F	369	2884017	0	6.65e-210
1	369	384963	F	369	4051381	0	6.65e-210
1	369	560313	F	369	4564364	0	6.65e-210
1	369	561061	F	369	5411929	0	6.65e-210
1	369	748223	F	369	2210584	0	6.65e-210
1	369	821056	F	369	938003	0	6.65e-210
1	369	852396	F	369	3210877	0	6.65e-210
1	369	1433710	F	369	3481879	0	6.65e-210
1	369	1761755	F	369	5046007	0	6.65e-210
1	369	1822281	F	369	2238039	0	6.65e-210
1	369	2122448	F	369	2238039	0	6.65e-210
1	369	2123831	F	369	3210877	0	6.65e-210
1	369	2238039	F	369	2984909	0	6.65e-210
1	369	2238039	F	369	3241386	0	6.65e-210
1	369	2238039	F	369	4179978	0	6.65e-210
1	369	2238039	F	369	5428705	0	6.65e-210
1	369	2556341	F	369	4564364	0	6.65e-210
1	369	2889343	F	369	5411929	0	6.65e-210
1	369	2934246	F	369	5429338	0	6.65e-210
1	369	3210877	F	369	5792653	0	6.65e-210
1	369	3809585	F	369	5411929	0	6.65e-210
1	369	4563615	F	369	5116633	0	6.65e-210
1	369	4563615	F	369	5677711	0	6.65e-210
1	369	5411929	F	369	5573351	0	6.65e-210
1	368	144740	F	368	899183	0	2.66e-209
1	368	201008	F	368	2238672	0	2.66e-209
1	368	201008	F	368	5571892	0	2.66e-209
1	368	201008	F	368	5643242	0	2.66e-209
1	368	675910	F	368	710941	0	2.66e-209
1	368	1366430	F	368	1405029	0	2.66e-209
1	368	1432257	F	368	1822259	0	2.66e-209
1	368	1432257	F	368	2122426	0	2.66e-209
1	368	1432257	F	368	4179956	0	2.66e-209
1	368	1461158	F	368	5518622	0	2.66e-209
1	368	1678218	F	368	3439145	0	2.66e-209
1	368	1761070	F	368	5572668	0	2.66e-209
1	368	3241364	F	368	4178798	0	2.66e-209
1	368	4178798	F	368	5428683	0	2.66e-209
1	367	61186	F	367	3113689	0	1.06e-208
1	367	165816	F	367	2238041	0	1.06e-208
1	367	357085	F	367	4296071	0	1.06e-208
1	367	384965	F	367	2090247	0	1.06e-208
1	367	384965	F	367	3678096	0	1.06e-208
1	367	384965	F	367	3808839	0	1.06e-208
1	367	384965	F	367	5797373	0	1.06e-208
1	367	385082	F	367	1337394	0	1.06e-208
1	367	401190	F	367	4271022	0	1.06e-208
1	367	560315	F	367	1450971	0	1.06e-208
1	367	560315	F	367	3251068	0	1.06e-208
1	367	560315	F	367	4807520	0	1.06e-208
1	367	699653	F	367	1337394	0	1.06e-208
1	367	1184289	F	367	5212394	0	1.06e-208
1	367	1337394	F	367	1451088	0	1.06e-208
1	367	1337394	F	367	3251185	0	1.06e-208
1	367	1431375	F	367	2721226	0	1.06e-208
1	367	1432243	F	367	4949591	0	1.06e-208
1	367	1450971	F	367	2556343	0	1.06e-208
1	367	1450971	F	367	2884019	0	1.06e-208
1	367	1450971	F	367	4051383	0	1.06e-208
1	367	2058207	F	367	2721226	0	1.06e-208
1	367	2090247	F	367	4564366	0	1.06e-208
1	367	2238199	F	367	3210504	0	1.06e-208
1	367	2556343	F	367	3251068	0	1.06e-208
1	367	2556343	F	367	4807520	0	1.06e-208
1	367	2721226	F	367	4078363	0	1.06e-208
1	367	2846412	F	367	3113689	0	1.06e-208
1	367	2884019	F	367	3251068	0	1.06e-208
1	367	2884019	F	367	4807520	0	1.06e-208
1	367	2884851	F	367	3113689	0	1.06e-208
1	367	2934129	F	367	5045092	0	1.06e-208
1	367	2985743	F	367	5045209	0	1.06e-208
1	367	3049227	F	367	3113689	0	1.06e-208
1	367	3113689	F	367	5607384	0	1.06e-208
1	367	3210504	F	367	4271180	0	1.06e-208
1	367	3251068	F	367	4051383	0	1.06e-208
1	367	3678096	F	367	4564366	0	1.06e-208
1	367	3808839	F	367	4564366	0	1.06e-208
1	367	4051383	F	367	4807520	0	1.06e-208
1	367	4162841	F	367	4271022	0	1.06e-208
1	367	4564366	F	367	5797373	0	1.06e-208
1	366	110166	F	366	3439286	0	4.26e-208
1	366	110166	F	366	4914409	0	4.26e-208
1	366	110166	F	366	5430058	0	4.26e-208
1	366	136117	F	366	2558205	0	4.26e-208
1	366	145129	F	366	709824	0	4.26e-208
1	366	201008	F	366	852396	0	4.26e-208
1	366	201008	F	366	2123831	0	4.26e-208
1	366	201008	F	366	2986491	0	4.26e-208
1	366	201008	F	366	5792653	0	4.26e-208
1	366	383586	F	366	5572621	0	4.26e-208
1	366	384218	F	366	675912	0	4.26e-208
1	366	561064	F	366	710943	0	4.26e-208
1	366	561181	F	366	1366549	0	4.26e-208
1	366	675912	F	366	4563618	0	4.26e-208
1	366	675912	F	366	5411932	0	4.26e-208
1	366	710943	F	366	2889346	0	4.26e-208
1	366	710943	F	366	3809588	0	4.26e-208
1	366	710943	F	366	5116636	0	4.26e-208
1	366	710943	F	366	5573354	0	4.26e-208
1	366	710943	F	366	5677714	0	4.26e-208
1	366	852396	F	366	2154207	0	4.26e-208
1	366	990459	F	366	3113689	0	4.26e-208
1	366	1366549	F	366	3809705	0	4.26e-208
1	366	1366549	F	366	5677831	0	4.26e-208
1	366	2123831	F	366	2154207	0	4.26e-208
1	366	2154207	F	366	2986491	0	4.26e-208
1	366	2154207	F	366	5792653	0	4.26e-208
1	366	2238672	F	366	3210877	0	4.26e-208
1	366	3210877	F	366	5571892	0	4.26e-208
1	366	3210877	F	366	5643242	0	4.26e-208
1	366	3537184	F	366	3676232	0	4.26e-208
1	366	5697970	F	366	5698458	0	4.26e-208
1	366	5698458	F	366	5699440	0	4.26e-208
1	365	112377	F	365	1367001	0	1.70e-207
1	365	637782	F	365	2255267	0	1.70e-207
1	365	673704	F	365	4562477	0	1.70e-207
1	365	675166	F	365	1366433	0	1.70e-207
1	365	1366433	F	365	2557091	0	1.70e-207
1	365	1366433	F	365	3678845	0	1.70e-207
1	365	1501689	F	365	4734787	0	1.70e-207
1	365	1635194	F	365	1638194	0	1.70e-207
1	365	1973537	F	365	4562477	0	1.70e-207
1	365	2122865	F	365	4562477	0	1.70e-207
1	365	3023984	F	365	5572671	0	1.70e-207
1	364	144762	F	364	3679699	0	6.81e-207
1	364	144762	F	364	5046030	0	6.81e-207
1	364	205577	F	364	1248312	0	6.81e-207
1	364	205577	F	364	3961488	0	6.81e-207
1	364	384100	F	364	3677978	0	6.81e-207
1	364	558823	F	364	1847572	0	6.81e-207
1	364	1269213	F	364	4808733	0	6.81e-207
1	364	1405862	F	364	5046007	0	6.81e-207
1	364	1432261	F	364	2984891	0	6.81e-207
1	364	1450853	F	364	5411814	0	6.81e-207
1	364	1677540	F	364	4271774	0	6.81e-207
1	364	1943705	F	364	2952818	0	6.81e-207
1	364	2735205	F	364	3677978	0	6.81e-207
1	364	2935475	F	364	2952818	0	6.81e-207
1	364	2935528	F	364	2954136	0	6.81e-207
1	364	2952818	F	364	3024434	0	6.81e-207
1	364	2954136	F	364	3024487	0	6.81e-207
1	364	2984891	F	364	4178802	0	6.81e-207
1	364	3677978	F	364	5116518	0	6.81e-207
1	364	3677978	F	364	5677596	0	6.81e-207
1	363	425144	F	363	3678003	0	2.72e-206
1	363	425144	F	363	3808746	0	2.72e-206
1	363	675795	F	363	1365567	0	2.72e-206
1	363	1517176	F	363	2882812	0	2.72e-206
1	363	1517176	F	363	3577012	0	2.72e-206
1	363	1823687	F	363	1841618	0	2.72e-206
1	363	2558636	F	363	4951711	0	2.72e-206
1	363	3048670	F	363	3249397	0	2.72e-206
1	362	382385	F	362	3112893	0	1.09e-205
1	362	607634	F	362	4792533	0	1.09e-205
1	362	899220	F	362	1367001	0	1.09e-205
1	362	989594	F	362	4807504	0	1.09e-205
1	362	1761007	F	362	4807504	0	1.09e-205
1	362	2153822	F	362	5651532	0	1.09e-205
1	362	2154752	F	362	3439348	0	1.09e-205
1	362	2262194	F	362	4970218	0	1.09e-205
1	362	2558170	F	362	4076068	0	1.09e-205
1	361	112312	F	361	385469	0	4.36e-205
1	361	112312	F	361	2952821	0	4.36e-205
1	361	165822	F	361	4271028	0	4.36e-205
1	361	165849	F	361	4019353	0	4.36e-205
1	361	401196	F	361	2238047	0	4.36e-205
1	361	711574	F	361	3113689	0	4.36e-205
1	361	852417	F	361	5630752	0	4.36e-205
1	361	938003	F	361	1431386	0	4.36e-205
1	361	1078154	F	361	4051726	0	4.36e-205
1	361	1078154	F	361	4852054	0	4.36e-205
1	361	1335767	F	361	2934960	0	4.36e-205
1	361	1676794	F	361	4271028	0	4.36e-205
1	361	1760613	F	361	5572527	0	4.36e-205
1	361	1822289	F	361	4271028	0	4.36e-205
1	361	1839633	F	361	2238047	0	4.36e-205
1	361	1943735	F	361	5046007	0	4.36e-205
1	361	2122456	F	361	4271028	0	4.36e-205
1	361	2123852	F	361	5630752	0	4.36e-205
1	361	2238047	F	361	4162847	0	4.36e-205
1	361	2558110	F	361	4271028	0	4.36e-205
1	361	2806271	F	361	4043670	0	4.36e-205
1	361	2934960	F	361	3250638	0	4.36e-205
1	361	2934960	F	361	4792668	0	4.36e-205
1	361	2953020	F	361	3333880	0	4.36e-205
1	361	2984917	F	361	4271028	0	4.36e-205
1	361	3113689	F	361	3426096	0	4.36e-205
1	361	3113689	F	361	3676307	0	4.36e-205
1	361	3113689	F	361	5678244	0	4.36e-205
1	361	3241394	F	361	4271028	0	4.36e-205
1	361	4019353	F	361	4180013	0	4.36e-205
1	361	4179986	F	361	4271028	0	4.36e-205
1	361	4271028	F	361	5428713	0	4.36e-205
1	361	5630752	F	361	5792674	0	4.36e-205
1	360	145319	F	360	2555748	0	1.74e-204
1	360	392172	F	360	3257962	0	1.74e-204
1	360	425147	F	360	1760933	0	1.74e-204
1	360	637552	F	360	5419590	0	1.74e-204
1	360	637552	F	360	5419960	0	1.74e-204
1	360	1078516	F	360	2954087	0	1.74e-204
1	360	2189480	F	360	4578130	0	1.74e-204
1	360	2806272	F	360	4433818	0	1.74e-204
1	360	2839236	F	360	5652299	0	1.74e-204
1	360	3249377	F	360	5570960	0	1.74e-204
1	359	144740	F	359	1079238	0	6.97e-204
1	359	144740	F	359	3951347	0	6.97e-204
1	359	385471	F	359	1405837	0	6.97e-204
1	359	385471	F	359	1761730	0	6.97e-204
1	359	385471	F	359	3679651	0	6.97e-204
1	359	606530	F	359	2089857	0	6.97e-204
1	359	1405837	F	359	2952823	0	6.97e-204
1	359	1761730	F	359	2952823	0	6.97e-204
1	359	1822316	F	359	4019353	0	6.97e-204
1	359	1839660	F	359	4019353	0	6.97e-204
1	359	2089857	F	359	4693974	0	6.97e-204
1	359	2154752	F	359	4914471	0	6.97e-204
1	359	2558137	F	359	4019353	0	6.97e-204
1	359	2952823	F	359	3679651	0	6.97e-204
1	359	2984944	F	359	4019353	0	6.97e-204
1	359	3241421	F	359	4019353	0	6.97e-204
1	359	3242235	F	359	3479989	0	6.97e-204
1	359	3242235	F	359	3504365	0	6.97e-204
1	359	3439348	F	359	5829954	0	6.97e-204
1	358	425580	F	358	1078154	0	2.79e-203
1	358	559909	F	358	4051726	0	2.79e-203
1	358	559909	F	358	4852054	0	2.79e-203
1	358	560541	F	358	4865003	0	2.79e-203
1	358	607261	F	358	4051726	0	2.79e-203
1	358	607261	F	358	4852054	0	2.79e-203
1	358	609526	F	358	4865003	0	2.79e-203
1	358	899158	F	358	1078518	0	2.79e-203
1	358	1078154	F	358	3678439	0	2.79e-203
1	358	1078154	F	358	3679186	0	2.79e-203
1	358	1078154	F	358	4563960	0	2.79e-203
1	358	1078154	F	358	4865120	0	2.79e-203
1	358	1078518	F	358	1079213	0	2.79e-203
1	358	1078518	F	358	3951322	0	2.79e-203
1	358	2090473	F	358	4865003	0	2.79e-203
1	358	2189462	F	358	4455978	0	2.79e-203
1	358	2556569	F	358	4865003	0	2.79e-203
1	358	2884245	F	358	4865003	0	2.79e-203
1	358	3809065	F	358	4865003	0	2.79e-203
1	358	4807763	F	358	5116878	0	2.79e-203
1	358	4865003	F	358	5797599	0	2.79e-203
1	357	183412	F	357	1759693	0	1.12e-202
1	357	183412	F	357	2248484	0	1.12e-202
1	357	275791	F	357	1596624	0	1.12e-202
1	357	279324	F	357	318445	0	1.12e-202
1	357	389919	F	357	2178577	0	1.12e-202
1	357	759868	F	357	2210604	0	1.12e-202
1	357	1450591	F	357	2555748	0	1.12e-202
1	356	110251	F	356	2240776	0	4.46e-202
1	356	110251	F	356	2987278	0	4.46e-202
1	356	110251	F	356	4577084	0	4.46e-202
1	356	110251	F	356	4914260	0	4.46e-202
1	356	110251	F	356	5429909	0	4.46e-202
1	356	311572	F	356	311847	0	4.46e-202
1	356	425510	F	356	5412204	0	4.46e-202
1	356	606142	F	356	698077	0	4.46e-202
1	356	606142	F	356	698194	0	4.46e-202
1	356	606142	F	356	698311	0	4.46e-202
1	356	606142	F	356	710068	0	4.46e-202
1	356	606142	F	356	2882909	0	4.46e-202
1	356	606142	F	356	2883026	0	4.46e-202
1	356	606142	F	356	2883143	0	4.46e-202
1	356	606142	F	356	3577109	0	4.46e-202
1	356	607640	F	356	2953353	0	4.46e-202
1	356	673659	F	356	1064283	0	4.46e-202
1	356	674507	F	356	1404157	0	4.46e-202
1	356	674507	F	356	2555451	0	4.46e-202
1	356	698662	F	356	3870123	0	4.46e-202
1	356	898597	F	356	1516663	0	4.46e-202
1	356	938003	F	356	2721237	0	4.46e-202
1	356	1064283	F	356	1973492	0	4.46e-202
1	356	1064283	F	356	2122820	0	4.46e-202
1	356	1064283	F	356	5792391	0	4.46e-202
1	356	1177432	F	356	2488800	0	4.46e-202
1	356	1335638	F	356	1404157	0	4.46e-202
1	356	1335638	F	356	2555451	0	4.46e-202
1	356	1404157	F	356	1760562	0	4.46e-202
1	356	1404157	F	356	2555568	0	4.46e-202
1	356	1404157	F	356	3250509	0	4.46e-202
1	356	1451214	F	356	5677956	0	4.46e-202
1	356	1470878	F	356	2992125	0	4.46e-202
1	356	1677158	F	356	3249763	0	4.46e-202
1	356	1760562	F	356	2555451	0	4.46e-202
1	356	1841501	F	356	2240776	0	4.46e-202
1	356	1841501	F	356	2987278	0	4.46e-202
1	356	1841501	F	356	4577084	0	4.46e-202
1	356	1841501	F	356	4914260	0	4.46e-202
1	356	1841501	F	356	5429909	0	4.46e-202
1	356	2555451	F	356	2555568	0	4.46e-202
1	356	2555451	F	356	3250509	0	4.46e-202
1	356	3425737	F	356	5412204	0	4.46e-202
1	356	4851984	F	356	5412204	0	4.46e-202
1	355	607785	F	355	4850844	0	1.79e-201
1	355	1365160	F	355	4806661	0	1.79e-201
1	355	1593500	F	355	2576000	0	1.79e-201
1	355	2160680	F	355	4850700	0	1.79e-201
1	355	2211838	F	355	5829985	0	1.79e-201
1	355	3049872	F	355	4606509	0	1.79e-201
1	355	3049872	F	355	5420217	0	1.79e-201
1	355	3212687	F	355	4020315	0	1.79e-201
1	355	3333832	F	355	5584967	0	1.79e-201
1	355	4049984	F	355	4850844	0	1.79e-201
1	355	4563093	F	355	4806661	0	1.79e-201
1	355	4565464	F	355	5390503	0	1.79e-201
1	354	402728	F	354	2239594	0	7.14e-201
1	354	425844	F	354	606560	0	7.14e-201
1	354	607525	F	354	2735180	0	7.14e-201
1	354	607525	F	354	3808696	0	7.14e-201
1	354	784839	F	354	1915491	0	7.14e-201
1	354	852551	F	354	2239594	0	7.14e-201
1	354	1915239	F	354	1915491	0	7.14e-201
1	354	2239594	F	354	3211781	0	7.14e-201
1	354	2239594	F	354	5792808	0	7.14e-201
1	353	61698	F	353	684364	0	2.86e-200
1	353	75565	F	353	784839	0	2.86e-200
1	353	75565	F	353	1915239	0	2.86e-200
1	353	1822259	F	353	4949605	0	2.86e-200
1	353	2122426	F	353	4949605	0	2.86e-200
1	353	2487710	F	353	4433860	0	2.86e-200
1	353	3506304	F	353	4577949	0	2.86e-200
1	353	3577853	F	353	5830634	0	2.86e-200
1	353	4178798	F	353	4949605	0	2.86e-200
1	353	4179956	F	353	4949605	0	2.86e-200
1	352	61125	F	352	3537198	0	1.14e-199
1	352	425535	F	352	3577853	0	1.14e-199
1	352	1064262	F	352	4950078	0	1.14e-199
1	352	1430882	F	352	2237323	0	1.14e-199
1	352	2124343	F	352	2240717	0	1.14e-199
1	352	2557387	F	352	3577853	0	1.14e-199
1	352	3249742	F	352	4950078	0	1.14e-199
1	352	3577853	F	352	3678394	0	1.14e-199
1	352	3577853	F	352	3679141	0	1.14e-199
1	352	3577853	F	352	4051681	0	1.14e-199
1	352	3577853	F	352	4563915	0	1.14e-199
1	352	3577853	F	352	4852009	0	1.14e-199
1	352	3577853	F	352	4865075	0	1.14e-199
1	351	200334	F	351	1996201	0	4.57e-199
1	351	643837	F	351	5134058	0	4.57e-199
1	351	2211690	F	351	4020319	0	4.57e-199
1	350	437399	F	350	2260539	0	1.83e-198
1	350	2001624	F	350	5541293	0	1.83e-198
1	350	2160859	F	350	5830371	0	1.83e-198
1	349	357288	F	349	5830383	0	7.31e-198
1	349	402593	F	349	1823136	0	7.31e-198
1	349	403997	F	349	1842490	0	7.31e-198
1	349	403997	F	349	3755609	0	7.31e-198
1	349	403997	F	349	4456171	0	7.31e-198
1	349	673942	F	349	1823136	0	7.31e-198
1	349	748243	F	349	759868	0	7.31e-198
1	349	748369	F	349	759868	0	7.31e-198
1	349	748369	F	349	2210604	0	7.31e-198
1	349	989607	F	349	2090244	0	7.31e-198
1	349	989607	F	349	3251065	0	7.31e-198
1	349	1253683	F	349	1823136	0	7.31e-198
1	349	1365313	F	349	4050577	0	7.31e-198
1	349	1761020	F	349	2090244	0	7.31e-198
1	349	1761020	F	349	3251065	0	7.31e-198
1	349	1823136	F	349	1973775	0	7.31e-198
1	349	1823136	F	349	3211646	0	7.31e-198
1	349	1823136	F	349	3505185	0	7.31e-198
1	349	1823136	F	349	5045230	0	7.31e-198
1	349	1824415	F	349	4128601	0	7.31e-198
1	349	2332761	F	349	3048486	0	7.31e-198
1	349	2984891	F	349	4949609	0	7.31e-198
1	349	3677724	F	349	4050577	0	7.31e-198
1	348	61581	F	348	899577	0	2.93e-197
1	348	110259	F	348	3439145	0	2.93e-197
1	348	383633	F	348	989657	0	2.93e-197
1	348	384265	F	348	2555760	0	2.93e-197
1	348	401291	F	348	3480057	0	2.93e-197
1	348	561061	F	348	608551	0	2.93e-197
1	348	561061	F	348	2518925	0	2.93e-197
1	348	606142	F	348	607757	0	2.93e-197
1	348	606142	F	348	4049956	0	2.93e-197
1	348	606917	F	348	1336528	0	2.93e-197
1	348	607757	F	348	1404157	0	2.93e-197
1	348	607757	F	348	2555451	0	2.93e-197
1	348	608551	F	348	2889343	0	2.93e-197
1	348	608551	F	348	3809585	0	2.93e-197
1	348	608551	F	348	4563615	0	2.93e-197
1	348	608551	F	348	5573351	0	2.93e-197
1	348	1077810	F	348	1336528	0	2.93e-197
1	348	1404157	F	348	4049956	0	2.93e-197
1	348	1556518	F	348	2985764	0	2.93e-197
1	348	1676889	F	348	3480057	0	2.93e-197
1	348	1678143	F	348	2154708	0	2.93e-197
1	348	1841509	F	348	3439145	0	2.93e-197
1	348	2122551	F	348	3480057	0	2.93e-197
1	348	2518925	F	348	2889343	0	2.93e-197
1	348	2518925	F	348	3809585	0	2.93e-197
1	348	2518925	F	348	4563615	0	2.93e-197
1	348	2518925	F	348	5573351	0	2.93e-197
1	348	2555451	F	348	4049956	0	2.93e-197
1	348	2555760	F	348	4563665	0	2.93e-197
1	348	2555760	F	348	5411979	0	2.93e-197
1	348	2985764	F	348	4913712	0	2.93e-197
1	348	2986512	F	348	5630752	0	2.93e-197
1	348	2992071	F	348	5698179	0	2.93e-197
1	348	2992071	F	348	5698423	0	2.93e-197
1	348	3210898	F	348	5630752	0	2.93e-197
1	348	3480057	F	348	4162942	0	2.93e-197
1	348	4272268	F	348	5652299	0	2.93e-197
1	348	4864415	F	348	5115744	0	2.93e-197
1	348	5079824	F	348	5115924	0	2.93e-197
1	347	608601	F	347	4792731	0	1.17e-196
1	347	711493	F	347	1943654	0	1.17e-196
1	347	1366206	F	347	2090020	0	1.17e-196
1	347	1513426	F	347	1513534	0	1.17e-196
1	347	1943654	F	347	5678163	0	1.17e-196
1	347	3505411	F	347	4950726	0	1.17e-196
1	347	4122603	F	347	4735186	0	1.17e-196
1	347	5698477	F	347	5700191	0	1.17e-196
1	346	61912	F	346	2115496	0	4.68e-196
1	346	112362	F	346	144762	0	4.68e-196
1	346	112362	F	346	2954136	0	4.68e-196
1	346	144762	F	346	1761778	0	4.68e-196
1	346	384965	F	346	989610	0	4.68e-196
1	346	384965	F	346	1761023	0	4.68e-196
1	346	401797	F	346	1823505	0	4.68e-196
1	346	401844	F	346	1556518	0	4.68e-196
1	346	401844	F	346	4913712	0	4.68e-196
1	346	402546	F	346	1823505	0	4.68e-196
1	346	402593	F	346	1556518	0	4.68e-196
1	346	402593	F	346	4913712	0	4.68e-196
1	346	425237	F	346	606919	0	4.68e-196
1	346	425237	F	346	1077812	0	4.68e-196
1	346	560315	F	346	989610	0	4.68e-196
1	346	560315	F	346	1761023	0	4.68e-196
1	346	606919	F	346	4851711	0	4.68e-196
1	346	673895	F	346	1823505	0	4.68e-196
1	346	673942	F	346	1556518	0	4.68e-196
1	346	673942	F	346	4913712	0	4.68e-196
1	346	710419	F	346	1648065	0	4.68e-196
1	346	790023	F	346	2210128	0	4.68e-196
1	346	899205	F	346	2935528	0	4.68e-196
1	346	899205	F	346	3024487	0	4.68e-196
1	346	899205	F	346	3679699	0	4.68e-196
1	346	899205	F	346	5046030	0	4.68e-196
1	346	989610	F	346	2556343	0	4.68e-196
1	346	989610	F	346	2884019	0	4.68e-196
1	346	989610	F	346	4051383	0	4.68e-196
1	346	989610	F	346	4564366	0	4.68e-196
1	346	1077812	F	346	4851711	0	4.68e-196
1	346	1253683	F	346	1556518	0	4.68e-196
1	346	1253683	F	346	4913712	0	4.68e-196
1	346	1432279	F	346	1676786	0	4.68e-196
1	346	1432279	F	346	2238039	0	4.68e-196
1	346	1432279	F	346	2558102	0	4.68e-196
1	346	1556518	F	346	1973775	0	4.68e-196
1	346	1556518	F	346	2123103	0	4.68e-196
1	346	1556518	F	346	3211646	0	4.68e-196
1	346	1556518	F	346	3505185	0	4.68e-196
1	346	1556518	F	346	4271674	0	4.68e-196
1	346	1556518	F	346	5045230	0	4.68e-196
1	346	1648065	F	346	3808314	0	4.68e-196
1	346	1676786	F	346	4178820	0	4.68e-196
1	346	1761023	F	346	2556343	0	4.68e-196
1	346	1761023	F	346	2884019	0	4.68e-196
1	346	1761023	F	346	4051383	0	4.68e-196
1	346	1761023	F	346	4564366	0	4.68e-196
1	346	1761778	F	346	2954136	0	4.68e-196
1	346	1822281	F	346	5540897	0	4.68e-196
1	346	1823136	F	346	2985764	0	4.68e-196
1	346	1823505	F	346	1973728	0	4.68e-196
1	346	1823505	F	346	2123056	0	4.68e-196
1	346	1823505	F	346	2985717	0	4.68e-196
1	346	1823505	F	346	3211599	0	4.68e-196
1	346	1823505	F	346	3505138	0	4.68e-196
1	346	1823505	F	346	4271627	0	4.68e-196
1	346	1824043	F	346	2557089	0	4.68e-196
1	346	1824043	F	346	3678843	0	4.68e-196
1	346	1973775	F	346	4913712	0	4.68e-196
1	346	2122448	F	346	5540897	0	4.68e-196
1	346	2123103	F	346	4913712	0	4.68e-196
1	346	2160824	F	346	5572621	0	4.68e-196
1	346	2238039	F	346	4178820	0	4.68e-196
1	346	2558102	F	346	4178820	0	4.68e-196
1	346	2984909	F	346	5540897	0	4.68e-196
1	346	3211646	F	346	4913712	0	4.68e-196
1	346	3241386	F	346	5540897	0	4.68e-196
1	346	3505185	F	346	4913712	0	4.68e-196
1	346	4179978	F	346	5540897	0	4.68e-196
1	346	4271674	F	346	4913712	0	4.68e-196
1	346	4913712	F	346	5045230	0	4.68e-196
1	346	5428705	F	346	5540897	0	4.68e-196
1	345	201029	F	345	5630752	0	1.87e-195
1	345	384265	F	345	1450603	0	1.87e-195
1	345	608554	F	345	675912	0	1.87e-195
1	345	608554	F	345	710943	0	1.87e-195
1	345	675912	F	345	2518928	0	1.87e-195
1	345	699013	F	345	5079995	0	1.87e-195
1	345	710943	F	345	2518928	0	1.87e-195
1	345	852370	F	345	4576903	0	1.87e-195
1	345	1184233	F	345	1752685	0	1.87e-195
1	345	1184233	F	345	5352512	0	1.87e-195
1	345	1365160	F	345	5079995	0	1.87e-195
1	345	1404508	F	345	5079995	0	1.87e-195
1	345	1450603	F	345	4563665	0	1.87e-195
1	345	1450603	F	345	5411979	0	1.87e-195
1	345	2114096	F	345	2499783	0	1.87e-195
1	345	2123805	F	345	4576903	0	1.87e-195
1	345	2154228	F	345	5630752	0	1.87e-195
1	345	2211838	F	345	4914502	0	1.87e-195
1	345	2238646	F	345	4576903	0	1.87e-195
1	345	2238693	F	345	5630752	0	1.87e-195
1	345	2735844	F	345	4807075	0	1.87e-195
1	345	2986465	F	345	4576903	0	1.87e-195
1	345	4563093	F	345	5079995	0	1.87e-195
1	345	4576903	F	345	5643216	0	1.87e-195
1	345	4576903	F	345	5792627	0	1.87e-195
1	345	5571913	F	345	5630752	0	1.87e-195
1	345	5630752	F	345	5643263	0	1.87e-195
1	344	110166	F	344	1678242	0	7.49e-195
1	344	110283	F	344	4020140	0	7.49e-195
1	344	146651	F	344	4911801	0	7.49e-195
1	344	165816	F	344	1432281	0	7.49e-195
1	344	165816	F	344	4178822	0	7.49e-195
1	344	165816	F	344	5540899	0	7.49e-195
1	344	357264	F	344	384988	0	7.49e-195
1	344	357264	F	344	1450994	0	7.49e-195
1	344	357264	F	344	3251091	0	7.49e-195
1	344	357264	F	344	4564389	0	7.49e-195
[truncated: 7,638 more rows]

## Sheet: C. kwangsiensis SSR
Chr	Type	Start	End
1	(TTTC)3	16235	16246	trnQ-TTG_rrn5	IGS
1	(AGAA)3	16933	16944	trnQ-TTG_rrn5	IGS
1	(AGTG)3	20056	20067	rrn5-intron	Intron
1	(CGAA)3	25048	25059	rrn5-intron	Intron
1	(AT)5	26084	26093	rrn5-intron	Intron
1	(TCTA)3	28424	28435	rrn5-intron	Intron
1	(AGAA)3	30842	30853	rrn5-intron	Intron
1	(AAGA)3	39711	39722	rrn5_trnC-GCA	IGS
1	(T)10	40591	40600	rrn5_trnC-GCA	IGS
1	(TA)9	44127	44144	rrn5_trnC-GCA	IGS
1	(TA)6	44158	44169	rrn5_trnC-GCA	IGS
1	(TA)5	44225	44234	rrn5_trnC-GCA	IGS
1	(AT)5	44338	44347	rrn5_trnC-GCA	IGS
1	(TA)9	44439	44456	rrn5_trnC-GCA	IGS
1	(AT)5	45660	45669	rrn5_trnC-GCA	IGS
1	(TA)5	45820	45829	rrn5_trnC-GCA	IGS
1	(TCTCC)3	47789	47803	rrn5_trnC-GCA	IGS
1	(CGCTC)3	50398	50412	rrn5_trnC-GCA	IGS
1	(GAAT)3	50966	50977	rrn5_trnC-GCA	IGS
1	(AGTA)3	51246	51257	rrn5_trnC-GCA	IGS
1	(CTTTC)3	63569	63583	rrn5_trnC-GCA	IGS
1	(AT)5	70772	70781	rrn5_trnC-GCA	IGS
1	(GGTA)3	72072	72083	rrn5_trnC-GCA	IGS
1	(AGAA)3	72131	72142	rrn5_trnC-GCA	IGS
1	(GCT)4	82265	82276	rrn5_trnC-GCA	IGS
1	(AAAG)3	87316	87327	rrn5_trnC-GCA	IGS
1	(CAT)4	90773	90784	rrn5_trnC-GCA	IGS
1	(AG)5	91697	91706	rrn5_trnC-GCA	IGS
1	(CATTC)3	100336	100350	rrn5_trnC-GCA	IGS
1	(TCTG)3	108708	108719	rrn5_trnC-GCA	IGS
1	(TCT)4	117476	117487	rrn5_trnC-GCA	IGS
1	(AGT)4	119286	119297	rrn5_trnC-GCA	IGS
1	(TAG)5	119388	119402	rrn5_trnC-GCA	IGS
1	(AGT)4	119422	119433	rrn5_trnC-GCA	IGS
1	(AG)5	128796	128805	rrn5_trnC-GCA	IGS
1	(CTTTG)3	131393	131407	rrn5_trnC-GCA	IGS
1	(AGAA)3	146673	146684	rrn5_trnC-GCA	IGS
1	(CT)6	152868	152879	rrn5_trnC-GCA	IGS
1	(AAG)4	153405	153416	rrn5_trnC-GCA	IGS
1	(GA)7	154857	154870	rrn5_trnC-GCA	IGS
1	(AAAG)3	156544	156555	rrn5_trnC-GCA	IGS
1	(T)10	157126	157135	rrn5_trnC-GCA	IGS
1	(A)10	158077	158086	rrn5_trnC-GCA	IGS
1	(GACA)3	170712	170723	rrn5_trnC-GCA	IGS
1	(CTTT)4	172455	172470	rrn5_trnC-GCA	IGS
1	(TA)6	178936	178947	rrn5_trnC-GCA	IGS
1	(GCAG)3	187656	187667	rrn5_trnC-GCA	IGS
1	(GGCTG)3	191499	191513	rrn5_trnC-GCA	IGS
1	(CTT)5	193327	193341	rrn5_trnC-GCA	IGS
1	(TTAT)3	196659	196670	rrn5_trnC-GCA	IGS
1	(GATA)3	196746	196757	rrn5_trnC-GCA	IGS
1	(AG)5	198021	198030	rrn5_trnC-GCA	IGS
1	(GT)5	198277	198286	rrn5_trnC-GCA	IGS
1	(AG)5	198783	198792	rrn5_trnC-GCA	IGS
1	(TTGA)3	209428	209439	rrn5_trnC-GCA	IGS
1	(CT)6	211712	211723	rrn5_trnC-GCA	IGS
1	(CTCA)3	216699	216710	rrn5_trnC-GCA	IGS
1	(AT)5	217216	217225	rrn5_trnC-GCA	IGS
1	(TGAA)3	218306	218317	rrn5_trnC-GCA	IGS
1	(GAA)4	218452	218463	rrn5_trnC-GCA	IGS
1	(TGAT)3	224953	224964	rrn5_trnC-GCA	IGS
1	(TC)5	229103	229112	rrn5_trnC-GCA	IGS
1	(AG)5	231589	231598	rrn5_trnC-GCA	IGS
1	(AGTC)3	231895	231906	rrn5_trnC-GCA	IGS
1	(TTAGG)3	239343	239357	rrn5_trnC-GCA	IGS
1	(AG)6	241535	241546	rrn5_trnC-GCA	IGS
1	(AGGA)3	242625	242636	rrn5_trnC-GCA	IGS
1	(AG)5	242893	242902	rrn5_trnC-GCA	IGS
1	(TA)5	245958	245967	rrn5_trnC-GCA	IGS
1	(CTC)4	246595	246606	rrn5_trnC-GCA	IGS
1	(TC)5	248129	248138	rrn5_trnC-GCA	IGS
1	(A)10	249760	249769	rrn5_trnC-GCA	IGS
1	(TCTA)3	251763	251774	rrn5_trnC-GCA	IGS
1	(AGGA)3	255165	255176	rrn5_trnC-GCA	IGS
1	(CT)5	255370	255379	rrn5_trnC-GCA	IGS
1	(TC)5	255675	255684	rrn5_trnC-GCA	IGS
1	(TA)5	275444	275453	rrn5_trnC-GCA	IGS
1	(GA)5	277103	277112	rrn5_trnC-GCA	IGS
1	(AGAA)3	289374	289385	ccmC	CDS
1	(CT)5	294067	294076	matR	CDS
1	(TTCT)3	295799	295810	matR_rrn5	IGS
1	(CCTT)3	302217	302228	matR_rrn5	IGS
1	(TCAA)3	304634	304645	matR_rrn5	IGS
1	(AT)6	304922	304933	matR_rrn5	IGS
1	(A)10	310149	310158	matR_rrn5	IGS
1	(ACT)5	316686	316700	matR_rrn5	IGS
1	(AG)5	320729	320738	matR_rrn5	IGS
1	(GA)5	321942	321951	matR_rrn5	IGS
1	(AT)5	324253	324262	matR_rrn5	IGS
1	(TCT)4	324643	324654	matR_rrn5	IGS
1	(AGTTAA)3	333288	333305	matR_rrn5	IGS
1	(T)10	333529	333538	matR_rrn5	IGS
1	(T)10	336336	336345	matR_rrn5	IGS
1	(CTATC)3	339192	339206	matR_rrn5	IGS
1	(GCT)4	339430	339441	matR_rrn5	IGS
1	(CT)7	345261	345274	matR_rrn5	IGS
1	(GCT)4	351962	351973	matR_rrn5	IGS
1	(AGT)4	352349	352360	matR_rrn5	IGS
1	(TTC)4	365711	365722	matR_rrn5	IGS
1	(CAA)4	371896	371907	matR_rrn5	IGS
1	(CT)5	378870	378879	matR_rrn5	IGS
1	(CTTT)3	394257	394268	matR_rrn5	IGS
1	(T)10	394841	394850	matR_rrn5	IGS
1	(CTTT)3	395321	395332	matR_rrn5	IGS
1	(CTTT)3	395374	395385	matR_rrn5	IGS
1	(GAA)4	395651	395662	matR_rrn5	IGS
1	(GAT)4	397714	397725	matR_rrn5	IGS
1	(GAT)4	397818	397829	matR_rrn5	IGS
1	(CTCC)3	400831	400842	matR_rrn5	IGS
1	(GA)5	408968	408977	matR_rrn5	IGS
1	(GGAG)3	412221	412232	matR_rrn5	IGS
1	(CT)6	412715	412726	matR_rrn5	IGS
1	(TAT)4	416587	416598	matR_rrn5	IGS
1	(TC)7	418548	418561	matR_rrn5	IGS
1	(TTA)6	427377	427394	matR_rrn5	IGS
1	(AG)5	430664	430673	matR_rrn5	IGS
1	(ATCA)3	432145	432156	matR_rrn5	IGS
1	(A)10	432445	432454	matR_rrn5	IGS
1	(A)11	435534	435544	matR_rrn5	IGS
1	(TTA)5	435863	435877	matR_rrn5	IGS
1	(TAT)5	435879	435893	matR_rrn5	IGS
1	(ATA)4	449682	449693	matR_rrn5	IGS
1	(T)11	453893	453903	matR_rrn5	IGS
1	(AGCT)3	460929	460940	matR_rrn5	IGS
1	(GA)5	466310	466319	matR_rrn5	IGS
1	(AGAA)3	467523	467534	matR_rrn5	IGS
1	(TCT)4	472891	472902	matR_rrn5	IGS
1	(CTTAT)3	473820	473834	matR_rrn5	IGS
1	(TA)5	478579	478588	matR_rrn5	IGS
1	(TA)7	479558	479571	matR_rrn5	IGS
1	(TTTA)3	486429	486440	matR_rrn5	IGS
1	(GA)6	493169	493180	rrn5_trnN-GTT	IGS
1	(AGTG)3	493217	493228	rrn5_trnN-GTT	IGS
1	(ACT)4	493787	493798	rrn5_trnN-GTT	IGS
1	(TCAAT)3	494302	494316	rrn5_trnN-GTT	IGS
1	(CT)5	503598	503607	rrn5_trnN-GTT	IGS
1	(TGAT)3	503665	503676	rrn5_trnN-GTT	IGS
1	(TTATA)3	504713	504727	rrn5_trnN-GTT	IGS
1	(T)10	511102	511111	rrn5_trnN-GTT	IGS
1	(TA)7	512362	512375	rrn5_trnN-GTT	IGS
1	(TCTTT)3	518294	518308	rrn5_trnN-GTT	IGS
1	(AAGA)3	519154	519165	rrn5_trnN-GTT	IGS
1	(AG)5	523535	523544	rrn5_trnN-GTT	IGS
1	(AC)5	526795	526804	trnN-GTT_trnK-TTT	IGS
1	(TCTT)4	537864	537879	trnN-GTT_trnK-TTT	IGS
1	(AAGC)3	540703	540714	trnN-GTT_trnK-TTT	IGS
1	(TGAA)3	551046	551057	trnN-GTT_trnK-TTT	IGS
1	(GCTC)3	554533	554544	trnN-GTT_trnK-TTT	IGS
1	(G)13	563021	563033	trnN-GTT_trnK-TTT	IGS
1	(A)10	567000	567009	trnK-TTT_trnM-CAT	IGS
1	(AAAG)4	579131	579146	trnK-TTT_trnM-CAT	IGS
1	(GA)5	581509	581518	trnK-TTT_trnM-CAT	IGS
1	(GA)5	582671	582680	trnK-TTT_trnM-CAT	IGS
1	(GAGG)3	583096	583107	trnK-TTT_trnM-CAT	IGS
1	(AG)5	584330	584339	trnK-TTT_trnM-CAT	IGS
1	(CTTT)3	586830	586841	trnK-TTT_trnM-CAT	IGS
1	(ATTG)3	594296	594307	trnK-TTT_trnM-CAT	IGS
1	(ATATG)3	600874	600888	trnM-CAT_nad2	IGS
1	(CT)5	605120	605129	trnM-CAT_nad2	IGS
1	(GAGTA)3	612973	612987	trnM-CAT_nad2	IGS
1	(CT)6	613392	613403	trnM-CAT_nad2	IGS
1	(ATTG)3	614134	614145	trnM-CAT_nad2	IGS
1	(TAC)4	621726	621737	trnM-CAT_nad2	IGS
1	(TAA)4	623169	623180	trnM-CAT_nad2	IGS
1	(AG)5	628353	628362	trnM-CAT_nad2	IGS
1	(GA)7	634328	634341	trnM-CAT_nad2	IGS
1	(ATA)4	645975	645986	trnM-CAT_nad2	IGS
1	(TA)5	647387	647396	trnM-CAT_nad2	IGS
1	(TC)5	655637	655646	nad2-intron	Intron
1	(AG)5	666463	666472	nad2-intron	Intron
1	(GA)8	666831	666846	nad2-intron	Intron
1	(ATT)4	666866	666877	nad2-intron	Intron
1	(AGA)4	672845	672856	nad2-intron	Intron
1	(TCTT)3	680911	680922	nad2-intron	Intron
1	(TA)8	682349	682364	nad2-intron	Intron
1	(ACT)4	687304	687315	nad2-intron	Intron
1	(ACT)4	687375	687386	nad2-intron	Intron
1	(CATT)3	687477	687488	nad2-intron	Intron
1	(ACT)5	687550	687564	nad2-intron	Intron
1	(TTTC)3	690465	690476	nad2-intron	Intron
1	(TTCA)3	693791	693802	nad2-intron	Intron
1	(TCTT)3	695143	695154	nad2-intron	Intron
1	(TAAAG)3	700732	700746	nad2-intron	Intron
1	(ATATA)3	712083	712097	nad2-intron	Intron
1	(GCCT)3	713489	713500	nad2-intron	Intron
1	(AGT)4	715182	715193	nad2-intron	Intron
1	(CAAA)3	715799	715810	nad2_rps19	IGS
1	(TGAAC)3	722175	722189	nad2_rps19	IGS
1	(GGA)4	730241	730252	nad2_rps19	IGS
1	(G)10	753113	753122	nad2_rps19	IGS
1	(CAAAT)3	754553	754567	nad2_rps19	IGS
1	(AT)5	755498	755507	nad2_rps19	IGS
1	(ATTA)3	764984	764995	nad2_rps19	IGS
1	(T)10	766762	766771	nad2_rps19	IGS
1	(T)14	769361	769374	nad2_rps19	IGS
1	(GCT)4	775817	775828	nad2_rps19	IGS
1	(TCTG)3	777288	777299	nad2_rps19	IGS
1	(AACC)3	778417	778428	nad2_rps19	IGS
1	(GCAA)3	781476	781487	rpl2-intron	Intron
1	(TC)6	783074	783085	rpl2_trnN-GTT	IGS
1	(CT)5	783477	783486	rpl2_trnN-GTT	IGS
1	(TTATA)3	783976	783990	rpl2_trnN-GTT	IGS
1	(AG)5	792719	792728	rpl2_trnN-GTT	IGS
1	(AAGA)3	802108	802119	trnA-TGC_trnM-CAT	IGS
1	(TTCT)3	807964	807975	trnA-TGC_trnM-CAT	IGS
1	(TA)6	814701	814712	trnA-TGC_trnM-CAT	IGS
1	(CT)5	816305	816314	trnA-TGC_trnM-CAT	IGS
1	(CT)7	816432	816445	trnA-TGC_trnM-CAT	IGS
1	(AAGTG)3	820282	820296	trnA-TGC_trnM-CAT	IGS
1	(ATTTT)3	821869	821883	trnA-TGC_trnM-CAT	IGS
1	(CTG)4	831565	831576	trnA-TGC_trnM-CAT	IGS
1	(AT)8	838999	839014	trnA-TGC_trnM-CAT	IGS
1	(TCAT)3	839909	839920	trnA-TGC_trnM-CAT	IGS
1	(T)10	853990	853999	trnA-TGC_trnM-CAT	IGS
1	(TTCT)3	854773	854784	trnA-TGC_trnM-CAT	IGS
1	(TGCT)3	856489	856500	trnM-CAT_nad1	IGS
1	(TAGGG)3	856867	856881	trnM-CAT_nad1	IGS
1	(AT)15	858898	858927	trnM-CAT_nad1	IGS
1	(CT)6	864084	864095	trnM-CAT_nad1	IGS
1	(CGCA)3	871643	871654	trnM-CAT_nad1	IGS
1	(AATTA)3	882485	882499	trnM-CAT_nad1	IGS
1	(ATT)4	886212	886223	trnM-CAT_nad1	IGS
1	(C)10	887352	887361	trnM-CAT_nad1	IGS
1	(ATT)5	891240	891254	trnM-CAT_nad1	IGS
1	(T)10	893500	893509	trnM-CAT_nad1	IGS
1	(TCTT)3	903017	903028	trnM-CAT_nad1	IGS
1	(TCTTT)3	903549	903563	trnM-CAT_nad1	IGS
1	(TA)7	903769	903782	trnM-CAT_nad1	IGS
1	(AGG)4	904312	904323	trnM-CAT_nad1	IGS
1	(TCCT)3	911141	911152	trnM-CAT_nad1	IGS
1	(CGCC)3	913244	913255	trnM-CAT_nad1	IGS
1	(ATAAT)3	915738	915752	trnM-CAT_nad1	IGS
1	(A)10	926181	926190	trnM-CAT_nad1	IGS
1	(AGT)5	928080	928094	trnM-CAT_nad1	IGS
1	(AAGA)3	939253	939264	trnM-CAT_nad1	IGS
1	(AGCTTC)3	940624	940641	trnM-CAT_nad1	IGS
1	(ACT)4	941354	941365	trnM-CAT_nad1	IGS
1	(TAC)4	944550	944561	trnM-CAT_nad1	IGS
1	(CAGGTG)3	952721	952738	trnM-CAT_nad1	IGS
1	(AGT)4	955895	955906	trnM-CAT_nad1	IGS
1	(CCT)4	960306	960317	trnM-CAT_nad1	IGS
1	(TC)5	960579	960588	trnM-CAT_nad1	IGS
1	(AAAG)3	964271	964282	trnM-CAT_nad1	IGS
1	(GAAA)3	967726	967737	trnM-CAT_nad1	IGS
1	(ATA)4	992547	992558	rps7_nad1	IGS
1	(CT)5	992570	992579	rps7_nad1	IGS
1	(TGA)5	996541	996555	rps7_nad1	IGS
1	(TGGT)3	998468	998479	rps7_nad1	IGS
1	(A)10	1011716	1011725	rps7_nad1	IGS
1	(CT)5	1015903	1015912	rps7_nad1	IGS
1	(AT)5	1019273	1019282	rps7_nad1	IGS
1	(A)10	1023912	1023921	rps7_nad1	IGS
1	(TC)5	1027068	1027077	rps7_nad1	IGS
1	(A)10	1029851	1029860	rps7_nad1	IGS
1	(ATTAT)3	1032310	1032324	rps7_nad1	IGS
1	(ACT)4	1039959	1039970	rps7_nad1	IGS
1	(ATC)4	1049488	1049499	rps7_nad1	IGS
1	(AT)9	1051756	1051773	rps7_nad1	IGS
1	(A)12	1061626	1061637	rps7_nad1	IGS
1	(ACTCT)3	1061777	1061791	rps7_nad1	IGS
1	(CAT)5	1062600	1062614	rps7_nad1	IGS
1	(AG)5	1063728	1063737	rps7_nad1	IGS
1	(AAGA)3	1080164	1080175	rps7_nad1	IGS
1	(TA)6	1085438	1085449	rps7_nad1	IGS
1	(A)10	1087254	1087263	rps7_nad1	IGS
1	(AAGCT)3	1099772	1099786	rps7_nad1	IGS
1	(TTCA)3	1107311	1107322	rps7_nad1	IGS
1	(AT)5	1107511	1107520	rps7_nad1	IGS
1	(ATA)4	1111807	1111818	rps7_nad1	IGS
1	(GAA)4	1112836	1112847	rps7_nad1	IGS
1	(A)10	1113860	1113869	rps7_nad1	IGS
1	(CTTT)3	1114361	1114372	rps7_nad1	IGS
1	(AT)5	1115182	1115191	rps7_nad1	IGS
1	(TA)6	1118489	1118500	rps7_nad1	IGS
1	(TCT)4	1122239	1122250	rps7_nad1	IGS
1	(CTA)4	1122421	1122432	rps7_nad1	IGS
1	(AGAA)3	1126797	1126808	rps7_nad1	IGS
1	(TTTC)3	1131403	1131414	rps7_nad1	IGS
1	(A)10	1134642	1134651	rps7_nad1	IGS
1	(TTTC)3	1136069	1136080	rps7_nad1	IGS
1	(TGA)4	1137216	1137227	rps7_nad1	IGS
1	(TAG)4	1138315	1138326	rps7_nad1	IGS
1	(AG)5	1141738	1141747	rps7_nad1	IGS
1	(TTTA)3	1154936	1154947	rps7_nad1	IGS
1	(TTA)5	1160124	1160138	rps7_nad1	IGS
1	(TA)5	1161321	1161330	rps7_nad1	IGS
1	(AGC)6	1162068	1162085	rps7_nad1	IGS
1	(CAG)4	1162166	1162177	rps7_nad1	IGS
1	(AGC)7	1162730	1162750	rps7_nad1	IGS
1	(AG)6	1165588	1165599	rps7_nad1	IGS
1	(AGAA)3	1167023	1167034	rps7_nad1	IGS
1	(AGA)4	1179804	1179815	rps7_nad1	IGS
1	(TAAG)3	1180801	1180812	rps7_nad1	IGS
1	(TAGTG)3	1180897	1180911	rps7_nad1	IGS
1	(ACGA)3	1181204	1181215	rps7_nad1	IGS
1	(CATT)3	1181406	1181417	rps7_nad1	IGS
1	(CT)6	1182991	1183002	rps7_nad1	IGS
1	(TCTG)3	1183793	1183804	rps7_nad1	IGS
1	(TAAGG)3	1189604	1189618	rps7_nad1	IGS
1	(A)12	1195166	1195177	rps7_nad1	IGS
1	(CAGA)3	1195666	1195677	rps7_nad1	IGS
1	(AGAT)3	1195733	1195744	rps7_nad1	IGS
1	(AGAT)5	1195759	1195778	rps7_nad1	IGS
1	(TCT)4	1205577	1205588	rps7_nad1	IGS
1	(GAAAG)3	1211426	1211440	rps7_nad1	IGS
1	(ACTTA)3	1218333	1218347	rps7_nad1	IGS
1	(A)11	1220772	1220782	rps7_nad1	IGS
1	(T)10	1220914	1220923	rps7_nad1	IGS
1	(GA)5	1221375	1221384	rps7_nad1	IGS
1	(AT)5	1224461	1224470	rps7_nad1	IGS
1	(A)10	1226413	1226422	rps7_nad1	IGS
1	(TA)5	1228073	1228082	rps7_nad1	IGS
1	(AG)5	1229792	1229801	rps7_nad1	IGS
1	(GA)8	1230423	1230438	rps7_nad1	IGS
1	(AGAT)3	1237919	1237930	rps7_nad1	IGS
1	(ATATA)3	1241894	1241908	rps7_nad1	IGS
1	(CAATAA)3	1244860	1244877	rps7_nad1	IGS
1	(A)11	1260719	1260729	rps7_nad1	IGS
1	(AGTTG)3	1265131	1265145	rps7_nad1	IGS
1	(GAAA)3	1265840	1265851	rps7_nad1	IGS
1	(TA)5	1267098	1267107	rps7_nad1	IGS
1	(AGAA)3	1267474	1267485	rps7_nad1	IGS
1	(GAAA)3	1267587	1267598	rps7_nad1	IGS
1	(TA)7	1271042	1271055	rps7_nad1	IGS
1	(TA)5	1271106	1271115	rps7_nad1	IGS
1	(GA)5	1276108	1276117	rps7_nad1	IGS
1	(GAAA)3	1278219	1278230	rps7_nad1	IGS
1	(GTAGAG)3	1278863	1278880	rps7_nad1	IGS
1	(CAG)4	1280881	1280892	rps7_nad1	IGS
1	(AAG)4	1289160	1289171	rps7_nad1	IGS
1	(GAA)5	1289293	1289307	rps7_nad1	IGS
1	(AG)5	1290598	1290607	rps7_nad1	IGS
1	(CA)5	1292726	1292735	rps7_nad1	IGS
1	(GTA)4	1294337	1294348	rps7_nad1	IGS
1	(CAAG)3	1296101	1296112	rps7_nad1	IGS
1	(CTG)4	1301450	1301461	rps7_nad1	IGS
1	(A)13	1308671	1308683	nad1_rps13	IGS
1	(ACAATG)3	1309819	1309836	rps13_trnM-CAT	IGS
1	(TAG)5	1314597	1314611	rps13_trnM-CAT	IGS
1	(T)10	1315434	1315443	rps13_trnM-CAT	IGS
1	(A)10	1318642	1318651	rps13_trnM-CAT	IGS
1	(GAAT)3	1324911	1324922	rps13_trnM-CAT	IGS
1	(AAAG)3	1327107	1327118	rps13_trnM-CAT	IGS
1	(GA)5	1338713	1338722	rps13_trnM-CAT	IGS
1	(CT)5	1344999	1345008	rps13_trnM-CAT	IGS
1	(TAA)4	1349739	1349750	rps13_trnM-CAT	IGS
1	(TAA)4	1349753	1349764	rps13_trnM-CAT	IGS
1	(A)10	1352561	1352570	rps13_trnM-CAT	IGS
1	(TTGC)3	1360706	1360717	rps13_trnM-CAT	IGS
1	(CTTAG)3	1370198	1370212	rps13_trnM-CAT	IGS
1	(TCTTC)3	1371248	1371262	rps13_trnM-CAT	IGS
1	(TTC)4	1376011	1376022	rps13_trnM-CAT	IGS
1	(TTCT)3	1378253	1378264	rps13_trnM-CAT	IGS
1	(TTTC)3	1378452	1378463	rps13_trnM-CAT	IGS
1	(TTCTT)3	1383124	1383138	rps13_trnM-CAT	IGS
1	(GAACT)3	1398885	1398899	rps13_trnM-CAT	IGS
1	(AGAA)3	1401054	1401065	rps13_trnM-CAT	IGS
1	(TTTC)3	1408111	1408122	rps13_trnM-CAT	IGS
1	(TC)5	1412638	1412647	trnM-CAT_trnF-GAA	IGS
1	(AAAG)3	1421901	1421912	trnM-CAT_trnF-GAA	IGS
1	(CT)5	1423362	1423371	trnM-CAT_trnF-GAA	IGS
1	(ACT)4	1423584	1423595	trnM-CAT_trnF-GAA	IGS
1	(TAT)7	1426382	1426402	trnM-CAT_trnF-GAA	IGS
1	(CATT)3	1434494	1434505	trnF-GAA_atp1	IGS
1	(AAG)4	1436237	1436248	trnF-GAA_atp1	IGS
1	(TTCT)3	1440710	1440721	trnF-GAA_atp1	IGS
1	(CT)5	1442298	1442307	trnF-GAA_atp1	IGS
1	(CT)7	1449029	1449042	trnF-GAA_atp1	IGS
1	(CTA)5	1449147	1449161	trnF-GAA_atp1	IGS
1	(A)10	1452665	1452674	trnF-GAA_atp1	IGS
1	(TCTT)3	1464146	1464157	trnF-GAA_atp1	IGS
1	(TAC)4	1468089	1468100	trnF-GAA_atp1	IGS
1	(TTCCT)3	1471938	1471952	trnF-GAA_atp1	IGS
1	(TTTGC)3	1472390	1472404	trnF-GAA_atp1	IGS
1	(TTTGC)3	1472444	1472458	trnF-GAA_atp1	IGS
1	(GT)7	1482595	1482608	trnF-GAA_atp1	IGS
1	(ATT)6	1486779	1486796	trnF-GAA_atp1	IGS
1	(TTTGA)3	1489814	1489828	trnF-GAA_atp1	IGS
1	(TATTA)3	1491840	1491854	trnF-GAA_atp1	IGS
1	(C)15	1492928	1492942	trnF-GAA_atp1	IGS
1	(AGTT)3	1494538	1494549	trnF-GAA_atp1	IGS
1	(CT)5	1503674	1503683	rps2_rrn26	IGS
1	(TTA)4	1503805	1503816	rps2_rrn26	IGS
1	(CTTG)3	1507992	1508003	rps2_rrn26	IGS
1	(AAGA)3	1511632	1511643	rps2_rrn26	IGS
1	(ATA)4	1512755	1512766	rps2_rrn26	IGS
1	(CTTT)3	1516038	1516049	rps2_rrn26	IGS
1	(GA)5	1519047	1519056	rps2_rrn26	IGS
1	(T)10	1523899	1523908	rps2_rrn26	IGS
1	(TGC)4	1525425	1525436	rps2_rrn26	IGS
1	(GCT)4	1526696	1526707	rps2_rrn26	IGS
1	(CTGTT)3	1530332	1530346	rps2_rrn26	IGS
1	(AGAA)3	1530868	1530879	rps2_rrn26	IGS
1	(TA)5	1531249	1531258	rps2_rrn26	IGS
1	(TAG)4	1531578	1531589	rps2_rrn26	IGS
1	(ACT)4	1533615	1533626	rps2_rrn26	IGS
1	(A)10	1535005	1535014	rps2_rrn26	IGS
1	(AAAG)3	1535554	1535565	rps2_rrn26	IGS
1	(TTTCA)3	1535805	1535819	rps2_rrn26	IGS
1	(GTAGGG)3	1537649	1537666	rps2_rrn26	IGS
1	(AGAT)3	1538293	1538304	rps2_rrn26	IGS
1	(TATTC)4	1540103	1540122	rps2_rrn26	IGS
1	(GCTT)3	1546489	1546500	rps2_rrn26	IGS
1	(TAC)4	1547775	1547786	rps2_rrn26	IGS
1	(AAAG)4	1547944	1547959	rps2_rrn26	IGS
1	(AAG)4	1549893	1549904	rps2_rrn26	IGS
1	(CT)7	1558249	1558262	rps2_rrn26	IGS
1	(AGTC)3	1558603	1558614	rps2_rrn26	IGS
1	(TA)8	1561676	1561691	rps2_rrn26	IGS
1	(TCTT)3	1563405	1563416	rps2_rrn26	IGS
1	(CT)5	1565201	1565210	rps2_rrn26	IGS
1	(CTTT)3	1565362	1565373	rps2_rrn26	IGS
1	(GA)7	1565570	1565583	rps2_rrn26	IGS
1	(CTACA)3	1566108	1566122	rps2_rrn26	IGS
1	(A)14	1567474	1567487	rps2_rrn26	IGS
1	(TATAA)3	1568239	1568253	rps2_rrn26	IGS
1	(AT)5	1570557	1570566	rps2_rrn26	IGS
1	(GAAGA)3	1570751	1570765	rps2_rrn26	IGS
1	(TGAA)3	1570866	1570877	rps2_rrn26	IGS
1	(AAT)4	1575572	1575583	rps2_rrn26	IGS
1	(T)10	1581353	1581362	rps2_rrn26	IGS
1	(CT)9	1586540	1586557	rrn26_trnE-TTC	IGS
1	(A)10	1601665	1601674	rrn26_trnE-TTC	IGS
1	(CTT)4	1603094	1603105	rrn26_trnE-TTC	IGS
1	(AG)5	1608411	1608420	rrn26_trnE-TTC	IGS
1	(TAC)4	1612815	1612826	rrn26_trnE-TTC	IGS
1	(CT)5	1621980	1621989	rrn26_trnE-TTC	IGS
1	(CT)5	1622062	1622071	rrn26_trnE-TTC	IGS
1	(TA)5	1629695	1629704	rrn26_trnE-TTC	IGS
1	(ACA)4	1635825	1635836	rrn26_trnE-TTC	IGS
1	(AT)5	1639042	1639051	rrn26_trnE-TTC	IGS
1	(TA)5	1639202	1639211	rrn26_trnE-TTC	IGS
1	(TA)9	1640416	1640433	rrn26_trnE-TTC	IGS
1	(TA)5	1640524	1640533	rrn26_trnE-TTC	IGS
1	(AT)5	1640637	1640646	rrn26_trnE-TTC	IGS
1	(TA)6	1640703	1640714	rrn26_trnE-TTC	IGS
1	(TA)9	1640728	1640745	rrn26_trnE-TTC	IGS
1	(AG)5	1642595	1642604	rrn26_trnE-TTC	IGS
1	(TA)5	1643459	1643468	rrn26_trnE-TTC	IGS
1	(TA)5	1643550	1643559	rrn26_trnE-TTC	IGS
1	(AAAAG)3	1646345	1646359	rrn26_trnE-TTC	IGS
1	(CT)5	1658692	1658701	rrn26_trnE-TTC	IGS
1	(CTAT)3	1663408	1663419	rrn26_trnE-TTC	IGS
1	(A)10	1665082	1665091	rrn26_trnE-TTC	IGS
1	(TTA)4	1668012	1668023	rrn26_trnE-TTC	IGS
1	(TTA)4	1676010	1676021	rrn26_trnE-TTC	IGS
1	(CCAA)3	1676177	1676188	rrn26_trnE-TTC	IGS
1	(GA)5	1679835	1679844	rrn26_trnE-TTC	IGS
1	(GA)7	1679894	1679907	rrn26_trnE-TTC	IGS
1	(TA)5	1683812	1683821	rrn26_trnE-TTC	IGS
1	(AGAA)3	1688053	1688064	rrn26_trnE-TTC	IGS
1	(TA)5	1690039	1690048	rrn26_trnE-TTC	IGS
1	(TCCTT)3	1690372	1690386	rrn26_trnE-TTC	IGS
1	(TTGG)3	1693240	1693251	rrn26_trnE-TTC	IGS
1	(TA)5	1693793	1693802	rrn26_trnE-TTC	IGS
1	(GAGT)3	1695149	1695160	rrn26_trnE-TTC	IGS
1	(AATTA)3	1697019	1697033	rrn26_trnE-TTC	IGS
1	(ACTC)3	1699193	1699204	rrn26_trnE-TTC	IGS
1	(TTATA)3	1700732	1700746	rrn26_trnE-TTC	IGS
1	(GAGT)3	1700831	1700842	rrn26_trnE-TTC	IGS
1	(AAG)4	1701863	1701874	rrn26_trnE-TTC	IGS
1	(TAG)4	1703256	1703267	rrn26_trnE-TTC	IGS
1	(TGGC)3	1705580	1705591	rrn26_trnE-TTC	IGS
1	(CT)5	1707978	1707987	rrn26_trnE-TTC	IGS
1	(T)10	1708084	1708093	rrn26_trnE-TTC	IGS
1	(CT)5	1708436	1708445	rrn26_trnE-TTC	IGS
1	(TTTC)3	1711818	1711829	rrn26_trnE-TTC	IGS
1	(AATG)3	1713335	1713346	rrn26_trnE-TTC	IGS
1	(AATG)3	1713374	1713385	rrn26_trnE-TTC	IGS
1	(AATG)3	1713413	1713424	rrn26_trnE-TTC	IGS
1	(ATA)4	1714268	1714279	rrn26_trnE-TTC	IGS
1	(CTTG)3	1715909	1715920	rrn26_trnE-TTC	IGS
1	(GAG)4	1717910	1717921	rrn26_trnE-TTC	IGS
1	(TA)5	1720500	1720509	rrn26_trnE-TTC	IGS
1	(AAAGA)3	1720591	1720605	rrn26_trnE-TTC	IGS
1	(TCTTC)3	1722879	1722893	rrn26_trnE-TTC	IGS
1	(AAAG)3	1722919	1722930	rrn26_trnE-TTC	IGS
1	(TCT)4	1725258	1725269	rrn26_trnE-TTC	IGS
1	(AG)6	1726551	1726562	rrn26_trnE-TTC	IGS
1	(AGGA)3	1729119	1729130	rrn26_trnE-TTC	IGS
1	(AG)5	1729669	1729678	rrn26_trnE-TTC	IGS
1	(TTTC)3	1734620	1734631	rrn26_trnE-TTC	IGS
1	(TAG)4	1738439	1738450	trnE-TTC_nad2	IGS
1	(TCTT)3	1748003	1748014	trnE-TTC_nad2	IGS
1	(CTTT)3	1751576	1751587	nad2-intron	Intron
1	(TCTT)3	1772026	1772037	nad2_trnM-CAT	IGS
1	(GTAA)3	1775840	1775851	nad2_trnM-CAT	IGS
1	(AAAG)3	1786584	1786595	nad2_trnM-CAT	IGS
1	(CCTT)3	1789091	1789102	nad2_trnM-CAT	IGS
1	(TAA)4	1798645	1798656	nad2_trnM-CAT	IGS
1	(GCT)5	1800465	1800479	nad2_trnM-CAT	IGS
1	(CTG)4	1800639	1800650	nad2_trnM-CAT	IGS
1	(TA)5	1806079	1806088	nad2_trnM-CAT	IGS
1	(TCCC)3	1806230	1806241	nad2_trnM-CAT	IGS
1	(TCTT)3	1806498	1806509	nad2_trnM-CAT	IGS
1	(GCCCT)3	1807652	1807666	nad2_trnM-CAT	IGS
1	(AG)9	1812768	1812785	nad2_trnM-CAT	IGS
1	(TCT)4	1813089	1813100	nad2_trnM-CAT	IGS
1	(AG)5	1815274	1815283	nad2_trnM-CAT	IGS
1	(AGAA)3	1820960	1820971	nad2_trnM-CAT	IGS
1	(TTATA)3	1825164	1825178	nad2_trnM-CAT	IGS
1	(TTCT)3	1830979	1830990	nad2_trnM-CAT	IGS
1	(GGA)4	1832023	1832034	nad2_trnM-CAT	IGS
1	(AACTTC)3	1833008	1833025	nad2_trnM-CAT	IGS
1	(TCTT)3	1834002	1834013	nad2_trnM-CAT	IGS
1	(TCTT)3	1837586	1837597	nad2_trnM-CAT	IGS
1	(TCTT)3	1837625	1837636	nad2_trnM-CAT	IGS
1	(AGC)5	1845937	1845951	nad2_trnM-CAT	IGS
1	(AGAA)3	1846033	1846044	nad2_trnM-CAT	IGS
1	(T)19	1846738	1846756	nad2_trnM-CAT	IGS
1	(TC)5	1853331	1853340	nad2_trnM-CAT	IGS
1	(T)10	1854967	1854976	nad2_trnM-CAT	IGS
1	(GA)7	1855330	1855343	nad2_trnM-CAT	IGS
1	(TGAG)3	1858169	1858180	nad2_trnM-CAT	IGS
1	(TC)6	1863700	1863711	nad2_trnM-CAT	IGS
1	(T)10	1868444	1868453	nad2_trnM-CAT	IGS
1	(GAGG)3	1868501	1868512	nad2_trnM-CAT	IGS
1	(ATATA)3	1871655	1871669	nad2_trnM-CAT	IGS
1	(GA)5	1871813	1871822	nad2_trnM-CAT	IGS
1	(TCTT)3	1872860	1872871	nad2_trnM-CAT	IGS
1	(AAGTG)3	1874437	1874451	nad2_trnM-CAT	IGS
1	(GAA)4	1875103	1875114	nad2_trnM-CAT	IGS
1	(CT)6	1875489	1875500	nad2_trnM-CAT	IGS
1	(GA)5	1877441	1877450	nad2_trnM-CAT	IGS
1	(CT)9	1878253	1878270	nad2_trnM-CAT	IGS
1	(CT)5	1878892	1878901	nad2_trnM-CAT	IGS
1	(ATAG)3	1879095	1879106	nad2_trnM-CAT	IGS
1	(TTTG)3	1879929	1879940	nad2_trnM-CAT	IGS
1	(CT)5	1880058	1880067	nad2_trnM-CAT	IGS
1	(GGAATG)3	1883096	1883113	nad2_trnM-CAT	IGS
1	(GTG)5	1890167	1890181	nad2_trnM-CAT	IGS
1	(AAT)4	1890984	1890995	nad2_trnM-CAT	IGS
1	(ACTG)3	1893952	1893963	nad2_trnM-CAT	IGS
1	(AGAT)3	1895060	1895071	nad2_trnM-CAT	IGS
1	(CG)7	1899483	1899496	nad2_trnM-CAT	IGS
1	(AAAG)3	1903379	1903390	nad2_trnM-CAT	IGS
1	(TA)7	1921109	1921122	nad2_trnM-CAT	IGS
1	(GA)5	1924510	1924519	nad2_trnM-CAT	IGS
1	(T)10	1929288	1929297	nad2_trnM-CAT	IGS
1	(T)10	1929993	1930002	nad2_trnM-CAT	IGS
1	(T)10	1931840	1931849	nad2_trnM-CAT	IGS
1	(GA)5	1932661	1932670	nad2_trnM-CAT	IGS
1	(AGCT)3	1948007	1948018	nad2_trnM-CAT	IGS
1	(TCTA)3	1950408	1950419	nad2_trnM-CAT	IGS
1	(TTC)4	1957673	1957684	nad2_trnM-CAT	IGS
1	(C)10	1957904	1957913	nad2_trnM-CAT	IGS
1	(T)10	1960681	1960690	nad2_trnM-CAT	IGS
1	(GAG)4	1968551	1968562	nad2_trnM-CAT	IGS
1	(AT)5	1969907	1969916	nad2_trnM-CAT	IGS
1	(AC)5	1972514	1972523	nad2_trnM-CAT	IGS
1	(ATAG)3	1978903	1978914	nad2_trnM-CAT	IGS
1	(AT)6	1981842	1981853	nad2_trnM-CAT	IGS
1	(A)10	1987445	1987454	nad2_trnM-CAT	IGS
1	(CT)5	1993175	1993184	trnM-CAT_trnG-GCC	IGS
1	(ACCAT)3	1994071	1994085	trnM-CAT_trnG-GCC	IGS
1	(AAC)4	1994323	1994334	trnM-CAT_trnG-GCC	IGS
1	(TATTC)4	1994836	1994855	trnM-CAT_trnG-GCC	IGS
1	(GAACTT)3	1995039	1995056	trnM-CAT_trnG-GCC	IGS
1	(CT)6	2004290	2004301	trnM-CAT_trnG-GCC	IGS
1	(T)10	2008125	2008134	trnM-CAT_trnG-GCC	IGS
1	(T)10	2011522	2011531	trnM-CAT_trnG-GCC	IGS
1	(CTG)4	2013456	2013467	trnM-CAT_trnG-GCC	IGS
1	(CT)6	2018238	2018249	trnM-CAT_trnG-GCC	IGS
1	(A)11	2020434	2020444	trnM-CAT_trnG-GCC	IGS
1	(AAG)4	2024331	2024342	trnM-CAT_trnG-GCC	IGS
1	(AT)6	2025889	2025900	trnM-CAT_trnG-GCC	IGS
1	(TGGAG)3	2031788	2031802	trnG-GCC_trnQ-TTG	IGS
1	(CTTT)3	2036800	2036811	trnQ-TTG_nad2	IGS
1	(GCTAA)3	2038582	2038596	trnQ-TTG_nad2	IGS
1	(AAGG)3	2046788	2046799	trnQ-TTG_nad2	IGS
1	(TA)6	2049999	2050010	trnQ-TTG_nad2	IGS
1	(CTTT)3	2055908	2055919	trnQ-TTG_nad2	IGS
1	(TCTT)3	2060397	2060408	nad2-intron	Intron
1	(TTCT)3	2060502	2060513	nad2-intron	Intron
1	(ATA)6	2063518	2063535	nad2-intron	Intron
1	(CT)5	2065003	2065012	nad2-intron	Intron
1	(A)10	2069255	2069264	nad2_trnY-GTA	IGS
1	(AAGT)3	2069531	2069542	trnY-GTA_nad9	IGS
1	(GCTA)4	2069816	2069831	trnY-GTA_nad9	IGS
1	(TGAAGA)4	2072204	2072227	nad9_trnE-TTC	IGS
1	(CT)5	2074615	2074624	nad9_trnE-TTC	IGS
1	(CT)7	2074633	2074646	nad9_trnE-TTC	IGS
1	(TC)5	2076462	2076471	nad9_trnE-TTC	IGS
1	(CT)5	2083900	2083909	nad9_trnE-TTC	IGS
1	(AAGA)3	2085189	2085200	nad9_trnE-TTC	IGS
1	(GAGT)3	2086045	2086056	nad9_trnE-TTC	IGS
1	(ATCA)3	2086245	2086256	nad9_trnE-TTC	IGS
1	(CA)5	2086333	2086342	nad9_trnE-TTC	IGS
1	(AGT)5	2087695	2087709	nad9_trnE-TTC	IGS
1	(GA)7	2087766	2087779	nad9_trnE-TTC	IGS
1	(AGAC)3	2092655	2092666	nad9_trnE-TTC	IGS
1	(ATTGA)3	2093428	2093442	nad9_trnE-TTC	IGS
1	(TCTT)3	2094382	2094393	nad9_trnE-TTC	IGS
1	(T)12	2095790	2095801	nad9_trnE-TTC	IGS
1	(AGAGA)3	2098405	2098419	nad9_trnE-TTC	IGS
1	(TGCT)3	2099201	2099212	nad9_trnE-TTC	IGS
1	(AGG)4	2104042	2104053	nad9_trnE-TTC	IGS
1	(GAAA)3	2119148	2119159	nad9_trnE-TTC	IGS
1	(AT)11	2119993	2120014	nad9_trnE-TTC	IGS
1	(TAT)7	2128212	2128232	nad9_trnE-TTC	IGS
1	(GGAAT)3	2131164	2131178	nad9_trnE-TTC	IGS
1	(TAAG)3	2132078	2132089	nad9_trnE-TTC	IGS
1	(TCTT)3	2133427	2133438	nad9_trnE-TTC	IGS
1	(TA)5	2133998	2134007	nad9_trnE-TTC	IGS
1	(TGAT)3	2136217	2136228	nad9_trnE-TTC	IGS
1	(AAG)5	2136880	2136894	nad9_trnE-TTC	IGS
1	(GTAA)3	2138604	2138615	nad9_trnE-TTC	IGS
1	(TA)5	2140437	2140446	nad9_trnE-TTC	IGS
1	(GA)6	2142265	2142276	nad9_trnE-TTC	IGS
1	(GA)5	2143512	2143521	nad9_trnE-TTC	IGS
1	(AAAGA)3	2148455	2148469	nad9_trnE-TTC	IGS
1	(AAC)4	2156468	2156479	trnE-TTC_nad2	IGS
1	(AT)10	2159457	2159476	trnE-TTC_nad2	IGS
1	(ACT)4	2160122	2160133	trnE-TTC_nad2	IGS
1	(TTTC)3	2164635	2164646	trnE-TTC_nad2	IGS
1	(AGCTTC)3	2167806	2167823	trnE-TTC_nad2	IGS
1	(A)10	2185253	2185262	trnE-TTC_nad2	IGS
1	(ACT)4	2207839	2207850	trnE-TTC_nad2	IGS
1	(G)11	2215369	2215379	trnE-TTC_nad2	IGS
1	(ATAA)3	2216479	2216490	trnE-TTC_nad2	IGS
1	(AGT)4	2217146	2217157	trnE-TTC_nad2	IGS
1	(CCCTCT)3	2223048	2223065	trnE-TTC_nad2	IGS
1	(GTATAG)3	2223571	2223588	trnE-TTC_nad2	IGS
1	(T)11	2224781	2224791	trnE-TTC_nad2	IGS
1	(GAAT)3	2225518	2225529	trnE-TTC_nad2	IGS
1	(AAGA)3	2228358	2228369	trnE-TTC_nad2	IGS
1	(ATAA)3	2228986	2228997	trnE-TTC_nad2	IGS
1	(AAG)7	2229637	2229657	trnE-TTC_nad2	IGS
1	(AAAG)3	2243727	2243738	trnE-TTC_nad2	IGS
1	(CT)7	2247209	2247222	trnE-TTC_nad2	IGS
1	(ATT)4	2247397	2247408	trnE-TTC_nad2	IGS
1	(TC)5	2253854	2253863	nad2_atp8	IGS
1	(TA)5	2254306	2254315	nad2_atp8	IGS
1	(TATAA)3	2255796	2255810	nad2_atp8	IGS
1	(GGAA)3	2256365	2256376	nad2_atp8	IGS
1	(GA)5	2263996	2264005	atp8_ccmFc	IGS
1	(ATCA)3	2275801	2275812	atp8_ccmFc	IGS
1	(CCTTA)3	2278748	2278762	atp8_ccmFc	IGS
1	(TA)6	2280290	2280301	atp8_ccmFc	IGS
1	(C)10	2280534	2280543	atp8_ccmFc	IGS
1	(CT)5	2285725	2285734	atp8_ccmFc	IGS
1	(AAT)4	2288829	2288840	atp8_ccmFc	IGS
1	(TCCC)3	2290733	2290744	atp8_ccmFc	IGS
1	(TAGGG)3	2292519	2292533	atp8_ccmFc	IGS
1	(CAAA)3	2296785	2296796	atp8_ccmFc	IGS
1	(TAC)4	2297003	2297014	atp8_ccmFc	IGS
1	(GA)7	2300410	2300423	atp8_ccmFc	IGS
1	(AAT)4	2301583	2301594	atp8_ccmFc	IGS
1	(AT)5	2312749	2312758	atp8_ccmFc	IGS
1	(AGCA)3	2318218	2318229	atp8_ccmFc	IGS
1	(TGCT)3	2321508	2321519	atp8_ccmFc	IGS
1	(T)10	2322319	2322328	atp8_ccmFc	IGS
1	(CA)5	2328531	2328540	atp8_ccmFc	IGS
1	(TATTA)3	2336207	2336221	atp8_ccmFc	IGS
1	(CT)5	2339981	2339990	atp8_ccmFc	IGS
1	(ATTGA)3	2343045	2343059	atp8_ccmFc	IGS
1	(GTT)5	2345024	2345038	atp8_ccmFc	IGS
1	(AAAGA)3	2347182	2347196	atp8_ccmFc	IGS
1	(AG)5	2347677	2347686	atp8_ccmFc	IGS
1	(TCCA)3	2347741	2347752	atp8_ccmFc	IGS
1	(GATT)3	2349672	2349683	atp8_ccmFc	IGS
1	(AG)5	2352573	2352582	atp8_ccmFc	IGS
1	(CTGC)3	2354737	2354748	atp8_ccmFc	IGS
1	(AAAG)5	2355216	2355235	atp8_ccmFc	IGS
1	(AAAG)3	2355250	2355261	atp8_ccmFc	IGS
1	(G)14	2365702	2365715	atp8_ccmFc	IGS
1	(AAGA)3	2369476	2369487	atp8_ccmFc	IGS
1	(TGAC)3	2372973	2372984	atp8_ccmFc	IGS
1	(AGATT)3	2388863	2388877	atp8_ccmFc	IGS
1	(GCT)4	2389371	2389382	atp8_ccmFc	IGS
1	(AT)10	2390225	2390244	atp8_ccmFc	IGS
1	(ATTAG)3	2393064	2393078	atp8_ccmFc	IGS
1	(AG)5	2393470	2393479	atp8_ccmFc	IGS
1	(TC)5	2396877	2396886	atp8_ccmFc	IGS
1	(TACTA)3	2397844	2397858	atp8_ccmFc	IGS
1	(TTAA)3	2398228	2398239	atp8_ccmFc	IGS
1	(TA)10	2398542	2398561	atp8_ccmFc	IGS
1	(TA)7	2398661	2398674	atp8_ccmFc	IGS
1	(TCTT)3	2399590	2399601	atp8_ccmFc	IGS
1	(ATACT)3	2400114	2400128	atp8_ccmFc	IGS
1	(TGTAT)3	2400399	2400413	atp8_ccmFc	IGS
1	(CTTTA)3	2401571	2401585	atp8_ccmFc	IGS
1	(TA)6	2402208	2402219	atp8_ccmFc	IGS
1	(GCTACT)3	2403683	2403700	atp8_ccmFc	IGS
1	(ATAG)3	2413462	2413473	atp8_ccmFc	IGS
1	(TA)8	2426308	2426323	atp8_ccmFc	IGS
1	(TTGT)3	2430180	2430191	atp8_ccmFc	IGS
1	(GA)7	2439872	2439885	atp8_ccmFc	IGS
1	(G)13	2443230	2443242	atp8_ccmFc	IGS
1	(TCTA)3	2450082	2450093	ccmFc_nad3	IGS
1	(TA)5	2452072	2452081	ccmFc_nad3	IGS
1	(CT)5	2458774	2458783	ccmFc_nad3	IGS
1	(GAAG)3	2462423	2462434	ccmFc_nad3	IGS
1	(TCTT)3	2463293	2463304	ccmFc_nad3	IGS
1	(AT)7	2468600	2468613	ccmFc_nad3	IGS
1	(C)12	2471282	2471293	ccmFc_nad3	IGS
1	(CTTC)3	2477441	2477452	ccmFc_nad3	IGS
1	(ATTCA)3	2478266	2478280	ccmFc_nad3	IGS
1	(CTT)4	2482619	2482630	ccmFc_nad3	IGS
1	(TA)5	2490264	2490273	ccmFc_nad3	IGS
1	(AGC)4	2496058	2496069	ccmFc_nad3	IGS
1	(CTT)5	2503196	2503210	ccmFc_nad3	IGS
1	(AG)5	2511016	2511025	ccmFc_nad3	IGS
1	(TGCTC)3	2516780	2516794	ccmFc_nad3	IGS
1	(ATATA)3	2519797	2519811	ccmFc_nad3	IGS
1	(ATAGA)3	2524203	2524217	ccmFc_nad3	IGS
1	(CT)5	2528125	2528134	ccmFc_nad3	IGS
1	(ATCA)3	2543580	2543591	ccmFc_nad3	IGS
1	(TA)5	2552169	2552178	ccmFc_nad3	IGS
1	(GA)6	2552716	2552727	ccmFc_nad3	IGS
1	(AG)5	2555304	2555313	ccmFc_nad3	IGS
1	(AAAGA)3	2557913	2557927	ccmFc_nad3	IGS
1	(TATATG)3	2559949	2559966	ccmFc_nad3	IGS
1	(AAGA)3	2560237	2560248	ccmFc_nad3	IGS
1	(GTATAG)3	2564876	2564893	ccmFc_nad3	IGS
1	(TCTT)3	2578144	2578155	ccmFc_nad3	IGS
1	(GGAGC)3	2602128	2602142	ccmFc_nad3	IGS
1	(GA)5	2605647	2605656	ccmFc_nad3	IGS
1	(GA)5	2613146	2613155	ccmFc_nad3	IGS
1	(CT)5	2616252	2616261	ccmFc_nad3	IGS
1	(GTTGA)3	2621465	2621479	ccmFc_nad3	IGS
1	(TA)7	2623334	2623347	ccmFc_nad3	IGS
1	(TA)6	2623777	2623788	ccmFc_nad3	IGS
1	(A)12	2624476	2624487	ccmFc_nad3	IGS
1	(AG)5	2624510	2624519	ccmFc_nad3	IGS
1	(CTA)4	2630656	2630667	ccmFc_nad3	IGS
1	(GAAT)3	2635141	2635152	ccmFc_nad3	IGS
1	(AG)5	2641772	2641781	ccmFc_nad3	IGS
1	(TGCT)3	2641910	2641921	ccmFc_nad3	IGS
1	(AATAT)3	2642625	2642639	ccmFc_nad3	IGS
1	(AG)5	2644565	2644574	ccmFc_nad3	IGS
1	(TCTTA)3	2647916	2647930	ccmFc_nad3	IGS
1	(CT)5	2649761	2649770	ccmFc_nad3	IGS
1	(TC)5	2649787	2649796	ccmFc_nad3	IGS
1	(CTTT)3	2650091	2650102	ccmFc_nad3	IGS
1	(ATCAT)3	2652591	2652605	ccmFc_nad3	IGS
1	(CTTGA)3	2656838	2656852	ccmFc_nad3	IGS
1	(GAAA)3	2664566	2664577	ccmFc_nad3	IGS
1	(GAACG)3	2667617	2667631	ccmFc_nad3	IGS
1	(AGG)5	2674501	2674515	ccmFc_nad3	IGS
1	(GCCA)3	2677884	2677895	ccmFc_nad3	IGS
1	(AAAG)3	2680084	2680095	ccmFc_nad3	IGS
1	(GA)6	2681918	2681929	ccmFc_nad3	IGS
1	(AGA)4	2693071	2693082	rps12_trnM-CAT	IGS
1	(GA)5	2693499	2693508	rps12_trnM-CAT	IGS
1	(CATT)3	2694361	2694372	rps12_trnM-CAT	IGS
1	(C)10	2694486	2694495	rps12_trnM-CAT	IGS
1	(G)13	2695848	2695860	rps12_trnM-CAT	IGS
1	(CGCT)3	2710169	2710180	rps12_trnM-CAT	IGS
1	(ATGG)3	2711759	2711770	rps12_trnM-CAT	IGS
1	(CT)5	2716443	2716452	rps12_trnM-CAT	IGS
1	(GA)5	2723290	2723299	rps12_trnM-CAT	IGS
1	(GA)5	2727579	2727588	rps12_trnM-CAT	IGS
1	(CT)5	2729537	2729546	rps12_trnM-CAT	IGS
1	(TC)5	2730251	2730260	rps12_trnM-CAT	IGS
1	(TCT)4	2734122	2734133	rps12_trnM-CAT	IGS
1	(GTAA)3	2737143	2737154	rps12_trnM-CAT	IGS
1	(TCTT)3	2737914	2737925	rps12_trnM-CAT	IGS
1	(TCTT)3	2739057	2739068	rps12_trnM-CAT	IGS
1	(TCTT)3	2739093	2739104	rps12_trnM-CAT	IGS
1	(TCTG)3	2739307	2739318	rps12_trnM-CAT	IGS
1	(T)10	2743179	2743188	rps12_trnM-CAT	IGS
1	(CTTT)3	2751034	2751045	rps12_trnM-CAT	IGS
1	(C)10	2755034	2755043	rps12_trnM-CAT	IGS
1	(A)10	2760360	2760369	rps12_trnM-CAT	IGS
1	(TTGA)3	2762902	2762913	rps12_trnM-CAT	IGS
1	(ACT)5	2765758	2765772	rps12_trnM-CAT	IGS
1	(CTT)4	2774752	2774763	rps12_trnM-CAT	IGS
1	(CT)6	2781838	2781849	trnD-GTC_trnK-CTT	IGS
1	(GCT)4	2782955	2782966	trnD-GTC_trnK-CTT	IGS
1	(GTCT)3	2789057	2789068	trnD-GTC_trnK-CTT	IGS
1	(AAAACA)3	2803601	2803618	trnD-GTC_trnK-CTT	IGS
1	(CTTG)3	2807885	2807896	trnD-GTC_trnK-CTT	IGS
1	(TAA)4	2810362	2810373	trnD-GTC_trnK-CTT	IGS
1	(TAA)6	2810377	2810394	trnD-GTC_trnK-CTT	IGS
1	(GA)5	2813903	2813912	trnD-GTC_trnK-CTT	IGS
1	(AG)7	2813914	2813927	trnD-GTC_trnK-CTT	IGS
1	(CTTG)3	2814357	2814368	trnD-GTC_trnK-CTT	IGS
1	(C)10	2817857	2817866	trnD-GTC_trnK-CTT	IGS
1	(C)12	2819154	2819165	trnD-GTC_trnK-CTT	IGS
1	(A)10	2819166	2819175	trnD-GTC_trnK-CTT	IGS
1	(CATT)3	2819613	2819624	trnD-GTC_trnK-CTT	IGS
1	(AAAG)3	2820015	2820026	trnD-GTC_trnK-CTT	IGS
1	(CTTT)3	2831664	2831675	trnD-GTC_trnK-CTT	IGS
1	(TATAT)3	2834103	2834117	trnD-GTC_trnK-CTT	IGS
1	(TA)6	2835061	2835072	trnD-GTC_trnK-CTT	IGS
1	(AATAT)3	2836617	2836631	trnD-GTC_trnK-CTT	IGS
1	(A)12	2841323	2841334	trnD-GTC_trnK-CTT	IGS
1	(TAA)6	2847831	2847848	trnD-GTC_trnK-CTT	IGS
1	(TGATT)3	2861262	2861276	trnD-GTC_trnK-CTT	IGS
1	(AAGA)3	2861499	2861510	trnD-GTC_trnK-CTT	IGS
1	(TC)5	2863264	2863273	trnD-GTC_trnK-CTT	IGS
1	(CATT)3	2871247	2871258	trnD-GTC_trnK-CTT	IGS
1	(AG)5	2871328	2871337	trnD-GTC_trnK-CTT	IGS
1	(A)10	2871531	2871540	trnD-GTC_trnK-CTT	IGS
1	(TCAC)3	2871719	2871730	trnD-GTC_trnK-CTT	IGS
1	(AAAG)4	2875349	2875364	trnK-CTT_trnR-ACG	IGS
1	(A)10	2877186	2877195	trnR-ACG_nad1	IGS
1	(T)11	2877770	2877780	trnR-ACG_nad1	IGS
1	(TTAT)3	2877937	2877948	trnR-ACG_nad1	IGS
1	(CTG)4	2892745	2892756	nad1_nad6	IGS
1	(TCGA)3	2908500	2908511	nad1_nad6	IGS
1	(G)13	2909824	2909836	nad1_nad6	IGS
1	(GA)5	2910010	2910019	nad1_nad6	IGS
1	(CAAC)3	2910061	2910072	nad1_nad6	IGS
1	(CT)5	2917001	2917010	nad1_nad6	IGS
1	(A)11	2938589	2938599	nad6_mttB	IGS
1	(TTCA)3	2939842	2939853	nad6_mttB	IGS
1	(TCATT)3	2940288	2940302	nad6_mttB	IGS
1	(TC)5	2949943	2949952	mttB_trnM-CAT	IGS
1	(CT)5	2955620	2955629	mttB_trnM-CAT	IGS
1	(CATT)3	2959078	2959089	mttB_trnM-CAT	IGS
1	(AG)5	2962359	2962368	mttB_trnM-CAT	IGS
1	(ATTC)3	2965296	2965307	mttB_trnM-CAT	IGS
1	(AT)5	2973132	2973141	mttB_trnM-CAT	IGS
1	(ATGA)3	2975894	2975905	mttB_trnM-CAT	IGS
1	(CT)6	2976034	2976045	mttB_trnM-CAT	IGS
1	(TTGA)3	2976228	2976239	mttB_trnM-CAT	IGS
1	(TAATA)3	2991419	2991433	trnM-CAT_atp6	IGS
1	(ATTC)4	3000547	3000562	trnM-CAT_atp6	IGS
1	(AGGCT)3	3004573	3004587	trnM-CAT_atp6	IGS
1	(CTTT)3	3007215	3007226	trnM-CAT_atp6	IGS
1	(AGTCT)3	3010785	3010799	trnM-CAT_atp6	IGS
1	(TA)6	3014376	3014387	trnM-CAT_atp6	IGS
1	(TC)5	3014850	3014859	trnM-CAT_atp6	IGS
1	(AGAA)3	3015853	3015864	trnM-CAT_atp6	IGS
1	(TGAG)3	3015939	3015950	trnM-CAT_atp6	IGS
1	(GA)5	3016240	3016249	trnM-CAT_atp6	IGS
1	(CT)7	3017449	3017462	trnM-CAT_atp6	IGS
1	(TCTCTT)3	3020505	3020522	trnM-CAT_atp6	IGS
1	(AATG)3	3027355	3027366	trnM-CAT_atp6	IGS
1	(GGAA)3	3030275	3030286	trnM-CAT_atp6	IGS
1	(TCTA)3	3032757	3032768	trnM-CAT_atp6	IGS
1	(CAG)5	3034529	3034543	trnM-CAT_atp6	IGS
1	(CAG)4	3035032	3035043	trnM-CAT_atp6	IGS
1	(CAG)4	3035750	3035761	trnM-CAT_atp6	IGS
1	(CT)5	3050754	3050763	rps14_cob	IGS
1	(TTC)4	3053395	3053406	cob	CDS
1	(GA)6	3057336	3057347	cob_trnM-CAT	IGS
1	(GCA)7	3058830	3058850	cob_trnM-CAT	IGS
1	(TTTC)3	3060840	3060851	cob_trnM-CAT	IGS
1	(AG)5	3065718	3065727	cob_trnM-CAT	IGS
1	(GAAA)3	3066338	3066349	cob_trnM-CAT	IGS
1	(GC)5	3069320	3069329	cob_trnM-CAT	IGS
1	(TTCTT)3	3074929	3074943	cob_trnM-CAT	IGS
1	(GCTA)3	3077087	3077098	cob_trnM-CAT	IGS
1	(TC)5	3086679	3086688	cob_trnM-CAT	IGS
1	(T)10	3088325	3088334	cob_trnM-CAT	IGS
1	(TCTT)3	3090413	3090424	cob_trnM-CAT	IGS
1	(ATATA)3	3092125	3092139	cob_trnM-CAT	IGS
1	(GAAA)3	3092475	3092486	cob_trnM-CAT	IGS
1	(A)10	3106337	3106346	cob_trnM-CAT	IGS
1	(GAAA)3	3108895	3108906	cob_trnM-CAT	IGS
1	(TAAA)3	3111351	3111362	cob_trnM-CAT	IGS
1	(ATAG)3	3112387	3112398	cob_trnM-CAT	IGS
1	(CTTT)4	3125610	3125625	cob_trnM-CAT	IGS
1	(TC)5	3135018	3135027	cob_trnM-CAT	IGS
1	(CTTT)3	3136516	3136527	cob_trnM-CAT	IGS
1	(CT)5	3137259	3137268	cob_trnM-CAT	IGS
1	(TCTT)3	3141496	3141507	cob_trnM-CAT	IGS
1	(GCA)4	3161545	3161556	cob_trnM-CAT	IGS
1	(AGT)5	3162819	3162833	cob_trnM-CAT	IGS
1	(TCTG)3	3163172	3163183	cob_trnM-CAT	IGS
1	(AGT)6	3163297	3163314	cob_trnM-CAT	IGS
1	(AGT)4,(GTAGTT)3	3163375	3163399	cob_trnM-CAT	IGS
1	(TAG)4	3165605	3165616	cob_trnM-CAT	IGS
1	(TA)6	3168670	3168681	cob_trnM-CAT	IGS
1	(AGAC)3	3171504	3171515	cob_trnM-CAT	IGS
1	(T)10	3175570	3175579	cob_trnM-CAT	IGS
1	(TTG)4	3178678	3178689	cob_trnM-CAT	IGS
1	(AATT)3	3184751	3184762	cob_trnM-CAT	IGS
1	(TCTT)3	3189099	3189110	cob_trnM-CAT	IGS
1	(TGCC)3	3192037	3192048	cob_trnM-CAT	IGS
1	(CT)8	3193215	3193230	cob_trnM-CAT	IGS
1	(AAGA)3	3196070	3196081	cob_trnM-CAT	IGS
1	(TCTT)3	3204761	3204772	cob_trnM-CAT	IGS
1	(TCTT)3	3204857	3204868	cob_trnM-CAT	IGS
1	(CG)5	3217350	3217359	cob_trnM-CAT	IGS
1	(CCTC)3	3217371	3217382	cob_trnM-CAT	IGS
1	(GTCAAG)3	3221628	3221645	cob_trnM-CAT	IGS
1	(ACT)4	3227569	3227580	cob_trnM-CAT	IGS
1	(ACGA)3	3227898	3227909	cob_trnM-CAT	IGS
1	(GAAG)3	3233512	3233523	cob_trnM-CAT	IGS
1	(AG)5	3235085	3235094	cob_trnM-CAT	IGS
1	(TTA)4	3235418	3235429	cob_trnM-CAT	IGS
1	(AAG)4	3238916	3238927	cob_trnM-CAT	IGS
1	(GA)5	3246122	3246131	cob_trnM-CAT	IGS
1	(AGC)4	3259457	3259468	cob_trnM-CAT	IGS
1	(GACA)3	3260287	3260298	cob_trnM-CAT	IGS
1	(AGT)4	3266866	3266877	cob_trnM-CAT	IGS
1	(AT)5	3275017	3275026	cob_trnM-CAT	IGS
1	(AAGG)3	3279195	3279206	cob_trnM-CAT	IGS
1	(TC)6	3279560	3279571	cob_trnM-CAT	IGS
1	(TTTA)3	3284092	3284103	cob_trnM-CAT	IGS
1	(TA)5	3292362	3292371	cob_trnM-CAT	IGS
1	(AAGA)3	3294640	3294651	cob_trnM-CAT	IGS
1	(TAATA)3	3295867	3295881	cob_trnM-CAT	IGS
1	(TA)5	3307383	3307392	cob_trnM-CAT	IGS
1	(CTTT)3	3307415	3307426	cob_trnM-CAT	IGS
1	(AGTA)3	3309238	3309249	cob_trnM-CAT	IGS
1	(GCA)4	3314054	3314065	sdh4_rrn5	IGS
1	(A)10	3316902	3316911	sdh4_rrn5	IGS
1	(T)10	3319421	3319430	sdh4_rrn5	IGS
1	(AT)7	3320442	3320455	sdh4_rrn5	IGS
1	(GAAA)3	3325685	3325696	sdh4_rrn5	IGS
1	(GAAA)3	3326770	3326781	sdh4_rrn5	IGS
1	(A)11	3326975	3326985	sdh4_rrn5	IGS
1	(TTTATA)3	3328469	3328486	sdh4_rrn5	IGS
1	(ATATA)3	3334774	3334788	sdh4_rrn5	IGS
1	(G)11	3337470	3337480	sdh4_rrn5	IGS
1	(T)10	3338559	3338568	sdh4_rrn5	IGS
1	(CT)5	3342091	3342100	sdh4_rrn5	IGS
1	(AAGC)3	3346087	3346098	sdh4_rrn5	IGS
1	(AGC)4	3346868	3346879	sdh4_rrn5	IGS
1	(CT)5	3347184	3347193	sdh4_rrn5	IGS
1	(CT)5	3349092	3349101	sdh4_rrn5	IGS
1	(TC)5	3356170	3356179	sdh4_rrn5	IGS
1	(CT)5	3357331	3357340	sdh4_rrn5	IGS
1	(AG)6	3360267	3360278	sdh4_rrn5	IGS
1	(GATGG)3	3360431	3360445	sdh4_rrn5	IGS
1	(GAG)4	3370024	3370035	sdh4_rrn5	IGS
1	(CT)5	3376937	3376946	sdh4_rrn5	IGS
1	(GAAA)3	3387351	3387362	sdh4_rrn5	IGS
1	(TC)5	3391085	3391094	sdh4_rrn5	IGS
1	(TATAT)3	3391421	3391435	sdh4_rrn5	IGS
1	(CTG)4	3393343	3393354	sdh4_rrn5	IGS
1	(CCTTT)3	3395233	3395247	sdh4_rrn5	IGS
1	(TCTT)3	3397396	3397407	sdh4_rrn5	IGS
1	(TA)5	3400643	3400652	sdh4_rrn5	IGS
1	(AAGG)3	3408270	3408281	sdh4_rrn5	IGS
1	(GAAA)3	3411535	3411546	sdh4_rrn5	IGS
1	(GA)5	3411894	3411903	sdh4_rrn5	IGS
1	(AT)5	3415724	3415733	sdh4_rrn5	IGS
1	(CTTT)3	3417106	3417117	sdh4_rrn5	IGS
1	(AAAGG)3	3428659	3428673	sdh4_rrn5	IGS
1	(TTA)6	3430440	3430457	sdh4_rrn5	IGS
1	(GAATT)3	3430767	3430781	sdh4_rrn5	IGS
1	(TCTT)4	3441119	3441134	sdh4_rrn5	IGS
1	(GAG)4	3443825	3443836	sdh4_rrn5	IGS
1	(AAAG)3	3445526	3445537	sdh4_rrn5	IGS
1	(TGAA)3	3448675	3448686	sdh4_rrn5	IGS
1	(TA)5	3448834	3448843	sdh4_rrn5	IGS
1	(TC)5	3452476	3452485	sdh4_rrn5	IGS
1	(AGA)4	3452786	3452797	sdh4_rrn5	IGS
1	(CT)5	3458608	3458617	trnS-GCT_trnM-CAT	IGS
1	(C)11	3458855	3458865	trnS-GCT_trnM-CAT	IGS
1	(AGGTAT)3	3459047	3459064	trnS-GCT_trnM-CAT	IGS
1	(TAAA)3	3459362	3459373	trnS-GCT_trnM-CAT	IGS
1	(TTGC)3	3462075	3462086	trnS-GCT_trnM-CAT	IGS
1	(TTCT)3	3464664	3464675	trnS-GCT_trnM-CAT	IGS
1	(CT)6	3484475	3484486	trnS-GCT_trnM-CAT	IGS
1	(A)12	3485145	3485156	trnS-GCT_trnM-CAT	IGS
1	(ATTG)3	3488044	3488055	trnS-GCT_trnM-CAT	IGS
1	(GA)5	3488511	3488520	trnS-GCT_trnM-CAT	IGS
1	(TCT)4	3490591	3490602	trnS-GCT_trnM-CAT	IGS
1	(TA)5	3495872	3495881	trnS-GCT_trnM-CAT	IGS
1	(T)11	3499127	3499137	trnS-GCT_trnM-CAT	IGS
1	(TGCT)3	3502827	3502838	trnS-GCT_trnM-CAT	IGS
1	(TTCT)3	3510493	3510504	trnS-GCT_trnM-CAT	IGS
1	(TC)5	3511481	3511490	trnS-GCT_trnM-CAT	IGS
1	(AGGA)3	3511641	3511652	trnS-GCT_trnM-CAT	IGS
1	(TC)5	3514405	3514414	trnS-GCT_trnM-CAT	IGS
1	(ATT)4	3518590	3518601	trnS-GCT_trnM-CAT	IGS
1	(TGG)4	3525220	3525231	trnM-CAT_cox2	IGS
1	(TCCA)3	3529517	3529528	trnM-CAT_cox2	IGS
1	(GA)8	3532267	3532282	trnM-CAT_cox2	IGS
1	(GAGC)3	3532448	3532459	trnM-CAT_cox2	IGS
1	(CT)6	3536331	3536342	cox2-intron	Intron
1	(TCGT)3	3540384	3540395	cox2_trnL-TAG	IGS
1	(GTAGT)3	3544023	3544037	cox2_trnL-TAG	IGS
1	(TAGGAG)3	3545078	3545095	cox2_trnL-TAG	IGS
1	(AGAA)3	3546033	3546044	cox2_trnL-TAG	IGS
1	(T)10	3557517	3557526	trnL-TAG_trnM-CAT	IGS
1	(CT)5	3561076	3561085	trnL-TAG_trnM-CAT	IGS
1	(TTCT)3	3588583	3588594	trnM-CAT-intron	Intron
1	(TATAT)3	3592633	3592647	trnM-CAT-intron	Intron
1	(TGCT)3	3595060	3595071	trnM-CAT-intron	Intron
1	(AAGA)3	3604268	3604279	trnM-CAT-intron	Intron
1	(T)11	3604540	3604550	trnM-CAT-intron	Intron
1	(AG)5	3606315	3606324	trnM-CAT-intron	Intron
1	(TTGA)4	3606641	3606656	trnM-CAT-intron	Intron
1	(TC)5	3606832	3606841	trnM-CAT-intron	Intron
1	(TCCT)3	3614956	3614967	trnM-CAT-intron	Intron
1	(GAAA)3	3616177	3616188	trnM-CAT-intron	Intron
1	(TTTTC)3	3616269	3616283	trnM-CAT-intron	Intron
1	(TC)5	3626705	3626714	trnM-CAT-intron	Intron
1	(C)11	3626741	3626751	trnM-CAT-intron	Intron
1	(GA)5	3627571	3627580	trnM-CAT-intron	Intron
1	(AGA)4	3629241	3629252	trnM-CAT-intron	Intron
1	(ATTC)3	3632104	3632115	trnM-CAT-intron	Intron
1	(TTCT)4	3634318	3634333	trnM-CAT-intron	Intron
1	(A)14	3639617	3639630	trnM-CAT-intron	Intron
1	(GAGC)3	3640496	3640507	trnM-CAT-intron	Intron
1	(GATT)3	3643419	3643430	trnM-CAT-intron	Intron
1	(CCTT)3	3644407	3644418	trnM-CAT-intron	Intron
1	(TACC)3	3646444	3646455	trnM-CAT-intron	Intron
1	(AG)6	3646974	3646985	trnM-CAT-intron	Intron
1	(AGAA)3	3653588	3653599	trnM-CAT-intron	Intron
1	(AAG)4	3653957	3653968	trnM-CAT-intron	Intron
1	(ATAAA)3	3655083	3655097	trnM-CAT_ccmB	IGS
1	(AG)5,(GAAG)3	3655376	3655396	trnM-CAT_ccmB	IGS
1	(TTCATC)3	3664496	3664513	trnM-CAT_ccmB	IGS
1	(CT)5	3666030	3666039	trnM-CAT_ccmB	IGS
1	(CTTC)3	3682828	3682839	trnM-CAT_ccmB	IGS
1	(CTC)4	3688326	3688337	trnM-CAT_ccmB	IGS
1	(TTCT)3	3689039	3689050	trnM-CAT_ccmB	IGS
1	(AAG)4	3692464	3692475	trnM-CAT_ccmB	IGS
1	(AAAG)3	3693914	3693925	trnM-CAT_ccmB	IGS
1	(CCT)4	3697735	3697746	trnM-CAT_ccmB	IGS
1	(TTTC)3	3699292	3699303	trnM-CAT_ccmB	IGS
1	(TA)5	3701212	3701221	trnM-CAT_ccmB	IGS
1	(TAAG)3	3701640	3701651	trnM-CAT_ccmB	IGS
1	(TAAG)3	3701677	3701688	trnM-CAT_ccmB	IGS
1	(GA)5	3707563	3707572	trnM-CAT_ccmB	IGS
1	(TA)5	3710149	3710158	trnM-CAT_ccmB	IGS
1	(CTCC)3	3711956	3711967	trnM-CAT_ccmB	IGS
1	(TCT)4	3714056	3714067	trnM-CAT_ccmB	IGS
1	(AAAG)3	3715604	3715615	trnM-CAT_ccmB	IGS
1	(TCCT)3	3719395	3719406	trnM-CAT_ccmB	IGS
1	(AAAG)3	3724429	3724440	trnM-CAT_ccmB	IGS
1	(CAGAC)3	3724872	3724886	trnM-CAT_ccmB	IGS
1	(AAATG)3	3739190	3739204	trnM-CAT_ccmB	IGS
1	(AGAA)3	3739226	3739237	trnM-CAT_ccmB	IGS
1	(CCAAGA)3	3739797	3739814	trnM-CAT_ccmB	IGS
1	(AGAAC)3	3739866	3739880	trnM-CAT_ccmB	IGS
1	(TAA)6	3742773	3742790	trnM-CAT_ccmB	IGS
1	(GA)5	3752765	3752774	trnM-CAT_ccmB	IGS
1	(TATAA)3	3757214	3757228	trnM-CAT_ccmB	IGS
1	(CT)5	3757510	3757519	trnM-CAT_ccmB	IGS
1	(CT)5	3758545	3758554	trnM-CAT_ccmB	IGS
1	(AG)5	3760935	3760944	trnM-CAT_ccmB	IGS
1	(TA)7	3768723	3768736	trnM-CAT_ccmB	IGS
1	(TTCAA)3	3769373	3769387	trnM-CAT_ccmB	IGS
1	(CTTC)3	3772701	3772712	trnM-CAT_ccmB	IGS
1	(ATTGGA)3	3773414	3773431	trnM-CAT_ccmB	IGS
1	(TA)9	3781355	3781372	trnM-CAT_ccmB	IGS
1	(AT)5	3781373	3781382	trnM-CAT_ccmB	IGS
1	(A)11	3781739	3781749	trnM-CAT_ccmB	IGS
1	(AT)5	3782827	3782836	trnM-CAT_ccmB	IGS
1	(AT)5	3786269	3786278	trnM-CAT_ccmB	IGS
1	(ATA)5	3796654	3796668	trnM-CAT_ccmB	IGS
1	(CT)6	3796702	3796713	trnM-CAT_ccmB	IGS
1	(AT)5	3798266	3798275	trnM-CAT_ccmB	IGS
1	(TA)6	3799337	3799348	trnM-CAT_ccmB	IGS
1	(CT)5	3800642	3800651	trnM-CAT_ccmB	IGS
1	(TC)5	3802457	3802466	trnM-CAT_ccmB	IGS
1	(AATAA)3	3804222	3804236	trnM-CAT_ccmB	IGS
1	(GAAT)3	3806748	3806759	trnM-CAT_ccmB	IGS
1	(TAGCTC)3	3817166	3817183	trnM-CAT_ccmB	IGS
1	(TAC)5	3820103	3820117	trnM-CAT_ccmB	IGS
1	(AACTGA)3	3824088	3824105	trnM-CAT_ccmB	IGS
1	(A)11	3826046	3826056	trnM-CAT_ccmB	IGS
1	(AAT)4	3830153	3830164	trnM-CAT_ccmB	IGS
1	(CGGGA)4	3836824	3836843	trnM-CAT_ccmB	IGS
1	(TC)7	3840282	3840295	trnM-CAT_ccmB	IGS
1	(T)10	3848462	3848471	trnM-CAT_ccmB	IGS
1	(ATT)5	3860750	3860764	trnM-CAT_ccmB	IGS
1	(AG)5	3872118	3872127	trnM-CAT_ccmB	IGS
1	(AGAA)3	3873751	3873762	trnM-CAT_ccmB	IGS
1	(TTCT)3	3881194	3881205	trnM-CAT_ccmB	IGS
1	(AGAA)3	3884121	3884132	trnM-CAT_ccmB	IGS
1	(AT)5	3892959	3892968	ccmB_trnW-CCA	IGS
1	(AGC)4	3898370	3898381	ccmB_trnW-CCA	IGS
1	(TTTC)3	3906371	3906382	ccmB_trnW-CCA	IGS
1	(T)11	3906915	3906925	ccmB_trnW-CCA	IGS
1	(TC)5	3908186	3908195	ccmB_trnW-CCA	IGS
1	(TTCA)3	3911790	3911801	ccmB_trnW-CCA	IGS
1	(TCCCT)3	3915646	3915660	ccmB_trnW-CCA	IGS
1	(TA)5	3916798	3916807	ccmB_trnW-CCA	IGS
1	(TTAAC)3	3920398	3920412	ccmB_trnW-CCA	IGS
1	(AG)5	3926633	3926642	ccmB_trnW-CCA	IGS
1	(GA)5	3937054	3937063	ccmB_trnW-CCA	IGS
1	(CTTT)3	3937533	3937544	ccmB_trnW-CCA	IGS
1	(AG)5	3939237	3939246	ccmB_trnW-CCA	IGS
1	(GGAT)3	3939759	3939770	ccmB_trnW-CCA	IGS
1	(GCT)4	3943118	3943129	ccmB_trnW-CCA	IGS
1	(CATT)3	3943273	3943284	ccmB_trnW-CCA	IGS
1	(CT)5	3944361	3944370	ccmB_trnW-CCA	IGS
1	(CCTTT)3	3946503	3946517	ccmB_trnW-CCA	IGS
1	(TA)5	3946759	3946768	ccmB_trnW-CCA	IGS
1	(GA)5	3948465	3948474	ccmB_trnW-CCA	IGS
1	(TTC)4	3949808	3949819	ccmB_trnW-CCA	IGS
1	(GCT)4	3953977	3953988	ccmB_trnW-CCA	IGS
1	(TC)7	3971851	3971864	ccmB_trnW-CCA	IGS
1	(T)10	3978766	3978775	ccmB_trnW-CCA	IGS
1	(TA)7	3978895	3978908	ccmB_trnW-CCA	IGS
1	(A)11	3980605	3980615	ccmB_trnW-CCA	IGS
1	(TTA)4	3980620	3980631	ccmB_trnW-CCA	IGS
1	(TA)6	3983540	3983551	ccmB_trnW-CCA	IGS
1	(TCAC)3	3998238	3998249	trnW-CCA_nad4	IGS
1	(TAT)4	4008788	4008799	trnW-CCA_nad4	IGS
1	(T)11	4009633	4009643	trnW-CCA_nad4	IGS
1	(GCT)4	4013086	4013097	trnW-CCA_nad4	IGS
1	(G)12	4014141	4014152	trnW-CCA_nad4	IGS
1	(TTGA)4	4023912	4023927	trnW-CCA_nad4	IGS
1	(T)12	4027261	4027272	trnW-CCA_nad4	IGS
1	(TC)6	4031786	4031797	trnW-CCA_nad4	IGS
1	(AG)5	4032020	4032029	trnW-CCA_nad4	IGS
1	(AG)5	4040751	4040760	trnW-CCA_nad4	IGS
1	(GA)6	4054691	4054702	trnW-CCA_nad4	IGS
1	(TA)8	4057064	4057079	trnW-CCA_nad4	IGS
1	(GA)5	4061267	4061276	trnW-CCA_nad4	IGS
1	(TTCT)3	4062761	4062772	trnW-CCA_nad4	IGS
1	(CTTT)3	4063240	4063251	trnW-CCA_nad4	IGS
1	(AGGT)3	4064527	4064538	trnW-CCA_nad4	IGS
1	(GA)5	4069871	4069880	nad4-intron	Intron
1	(GA)7	4069930	4069943	nad4-intron	Intron
1	(GA)5	4070055	4070064	nad4-intron	Intron
1	(GA)7	4073876	4073889	nad4-intron	Intron
1	(TTATA)3	4076801	4076815	nad4-intron	Intron
1	(TTATA)3	4077311	4077325	nad4-intron	Intron
1	(TTGC)3	4081533	4081544	nad4-intron	Intron
1	(A)10	4086158	4086167	nad4-intron	Intron
1	(AG)6	4086260	4086271	nad4-intron	Intron
1	(TTGA)3	4096019	4096030	nad4_trnL-CAA	IGS
1	(TTTC)3	4096102	4096113	nad4_trnL-CAA	IGS
1	(TAAGA)3	4099960	4099974	nad4_trnL-CAA	IGS
1	(TCT)4	4100846	4100857	nad4_trnL-CAA	IGS
1	(CAAG)3	4104780	4104791	nad4_trnL-CAA	IGS
1	(A)13	4106067	4106079	nad4_trnL-CAA	IGS
1	(AAAG)3	4106855	4106866	nad4_trnL-CAA	IGS
1	(CTTT)3	4108539	4108550	nad4_trnL-CAA	IGS
1	(CCTT)4	4114307	4114322	nad4_trnL-CAA	IGS
1	(TA)6,(A)11	4133374	4133395	trnL-CAA_trnS-GGA	IGS
1	(TTCT)3	4134874	4134885	trnL-CAA_trnS-GGA	IGS
1	(A)10	4153538	4153547	trnL-CAA_trnS-GGA	IGS
1	(TTAG)3	4155074	4155085	trnL-CAA_trnS-GGA	IGS
1	(ATTG)3	4155275	4155286	trnL-CAA_trnS-GGA	IGS
1	(A)11	4158976	4158986	trnL-CAA_trnS-GGA	IGS
1	(TCCT)3	4167566	4167577	trnL-CAA_trnS-GGA	IGS
1	(ACT)5	4175011	4175025	trnL-CAA_trnS-GGA	IGS
1	(GA)5	4184287	4184296	trnL-CAA_trnS-GGA	IGS
1	(A)10	4190144	4190153	trnL-CAA_trnS-GGA	IGS
1	(CT)5	4190725	4190734	trnL-CAA_trnS-GGA	IGS
1	(TTCG)3	4190813	4190824	trnL-CAA_trnS-GGA	IGS
1	(ACGA)3	4192577	4192588	trnL-CAA_trnS-GGA	IGS
1	(GA)5	4194237	4194246	trnL-CAA_trnS-GGA	IGS
1	(TTCTG)3	4201930	4201944	trnL-CAA_trnS-GGA	IGS
1	(GTT)4	4209087	4209098	trnL-CAA_trnS-GGA	IGS
1	(TAGGGC)3	4210539	4210556	trnL-CAA_trnS-GGA	IGS
1	(GAGC)3	4214640	4214651	trnL-CAA_trnS-GGA	IGS
1	(GAAG)3	4215341	4215352	trnL-CAA_trnS-GGA	IGS
1	(TA)7	4216259	4216272	trnL-CAA_trnS-GGA	IGS
1	(GGCCT)3	4217279	4217293	trnL-CAA_trnS-GGA	IGS
1	(TTGCT)3	4218311	4218325	trnL-CAA_trnS-GGA	IGS
1	(TTGT)3	4219283	4219294	trnL-CAA_trnS-GGA	IGS
1	(AAAG)3	4228824	4228835	trnL-CAA_trnS-GGA	IGS
1	(ATA)4	4232077	4232088	trnL-CAA_trnS-GGA	IGS
1	(CTTT)3	4242274	4242285	trnL-CAA_trnS-GGA	IGS
1	(T)10	4242314	4242323	trnL-CAA_trnS-GGA	IGS
1	(AGAC)3	4246880	4246891	trnL-CAA_trnS-GGA	IGS
1	(ATCA)3	4247154	4247165	trnL-CAA_trnS-GGA	IGS
1	(AAGA)3	4249124	4249135	trnL-CAA_trnS-GGA	IGS
1	(GA)5	4249978	4249987	trnL-CAA_trnS-GGA	IGS
1	(AT)5	4250541	4250550	trnL-CAA_trnS-GGA	IGS
1	(TA)5	4252552	4252561	trnL-CAA_trnS-GGA	IGS
1	(CTATT)3	4253714	4253728	trnL-CAA_trnS-GGA	IGS
1	(AGTC)4	4261921	4261936	trnL-CAA_trnS-GGA	IGS
1	(GAAA)3	4269263	4269274	trnL-CAA_trnS-GGA	IGS
1	(AAAG)3	4273243	4273254	trnL-CAA_trnS-GGA	IGS
1	(A)10	4281592	4281601	trnL-CAA_trnS-GGA	IGS
1	(A)17	4281922	4281938	trnL-CAA_trnS-GGA	IGS
1	(TA)5	4284356	4284365	trnL-CAA_trnS-GGA	IGS
1	(TATAG)3	4289491	4289505	trnL-CAA_trnS-GGA	IGS
1	(CG)5	4290627	4290636	trnL-CAA_trnS-GGA	IGS
1	(CG)5	4292081	4292090	trnL-CAA_trnS-GGA	IGS
1	(CT)6	4294824	4294835	trnL-CAA_trnS-GGA	IGS
1	(CCAATC)3	4297209	4297226	trnL-CAA_trnS-GGA	IGS
1	(TCTT)3	4298889	4298900	trnL-CAA_trnS-GGA	IGS
1	(TCCAT)3	4300306	4300320	trnL-CAA_trnS-GGA	IGS
1	(CT)5	4305899	4305908	trnL-CAA_trnS-GGA	IGS
1	(AGAGA)3	4307412	4307426	trnL-CAA_trnS-GGA	IGS
1	(AGAGA)3	4308955	4308969	trnL-CAA_trnS-GGA	IGS
1	(TA)5	4312836	4312845	trnL-CAA_trnS-GGA	IGS
1	(ATATA)3	4318234	4318248	trnL-CAG_trnC-GCA	IGS
1	(TGAAGC)3	4322556	4322573	trnL-CAG_trnC-GCA	IGS
1	(GCT)4	4322674	4322685	trnL-CAG_trnC-GCA	IGS
1	(TTTC)3	4328954	4328965	trnL-CAG_trnC-GCA	IGS
1	(AAAG)3	4329650	4329661	trnL-CAG_trnC-GCA	IGS
1	(TAAA)3	4329679	4329690	trnL-CAG_trnC-GCA	IGS
1	(AAAG)3	4329935	4329946	trnL-CAG_trnC-GCA	IGS
1	(AG)5	4330576	4330585	trnL-CAG_trnC-GCA	IGS
1	(CT)5	4331169	4331178	trnL-CAG_trnC-GCA	IGS
1	(TATC)3	4332605	4332616	trnL-CAG_trnC-GCA	IGS
1	(GA)6	4341264	4341275	trnL-CAG_trnC-GCA	IGS
1	(ATTATG)3	4345948	4345965	trnL-CAG_trnC-GCA	IGS
1	(AGA)4	4353748	4353759	trnL-CAG_trnC-GCA	IGS
1	(TATG)3	4368840	4368851	trnL-CAG_trnC-GCA	IGS
1	(T)11	4369141	4369151	trnL-CAG_trnC-GCA	IGS
1	(CTTT)3	4369558	4369569	trnL-CAG_trnC-GCA	IGS
1	(GAA)4	4370440	4370451	trnL-CAG_trnC-GCA	IGS
1	(A)12	4373377	4373388	trnL-CAG_trnC-GCA	IGS
1	(TTA)4	4373476	4373487	trnL-CAG_trnC-GCA	IGS
1	(T)10	4378663	4378672	trnL-CAG_trnC-GCA	IGS
1	(TAA)4	4386979	4386990	trnC-GCA_atp9	IGS
1	(TAA)4	4387051	4387062	trnC-GCA_atp9	IGS
1	(CGAA)3	4387518	4387529	trnC-GCA_atp9	IGS
1	(AGAA)3	4387985	4387996	trnC-GCA_atp9	IGS
1	(TCA)4	4391969	4391980	trnC-GCA_atp9	IGS
1	(A)15	4392841	4392855	trnC-GCA_atp9	IGS
1	(AACA)3	4394485	4394496	trnC-GCA_atp9	IGS
1	(AG)6	4397937	4397948	trnC-GCA_atp9	IGS
1	(TATCT)3	4405963	4405977	trnC-GCA_atp9	IGS
1	(AAATA)3	4406171	4406185	trnC-GCA_atp9	IGS
1	(AGAA)3	4406350	4406361	trnC-GCA_atp9	IGS
1	(CTG)4	4408702	4408713	trnC-GCA_atp9	IGS
1	(CTTC)3	4408738	4408749	trnC-GCA_atp9	IGS
1	(TGGT)3	4413519	4413530	trnC-GCA_atp9	IGS
1	(TAAAA)3	4415582	4415596	trnC-GCA_atp9	IGS
1	(GAGAA)3	4415985	4415999	trnC-GCA_atp9	IGS
1	(TA)8	4422009	4422024	trnC-GCA_atp9	IGS
1	(CTTG)3	4425768	4425779	trnC-GCA_atp9	IGS
1	(ATTC)3	4428215	4428226	trnC-GCA_atp9	IGS
1	(AT)5	4430433	4430442	trnC-GCA_atp9	IGS
1	(TC)5	4439023	4439032	trnC-GCA_atp9	IGS
1	(A)14	4441649	4441662	trnC-GCA_atp9	IGS
1	(AC)5	4444402	4444411	trnC-GCA_atp9	IGS
1	(AATG)3	4446000	4446011	trnC-GCA_atp9	IGS
1	(TA)5	4448733	4448742	trnC-GCA_atp9	IGS
1	(AAAG)3	4461881	4461892	trnC-GCA_atp9	IGS
1	(TCT)5	4466253	4466267	trnC-GCA_atp9	IGS
1	(GAG)5	4467820	4467834	trnC-GCA_atp9	IGS
1	(C)11	4472874	4472884	trnC-GCA_atp9	IGS
1	(AGCA)3	4474180	4474191	trnC-GCA_atp9	IGS
1	(TCTT)3	4476001	4476012	trnC-GCA_atp9	IGS
1	(GAAA)3	4477283	4477294	trnC-GCA_atp9	IGS
1	(CTATT)4	4478295	4478314	trnC-GCA_atp9	IGS
1	(T)10	4479853	4479862	trnC-GCA_atp9	IGS
1	(TTTCC)3	4480020	4480034	trnC-GCA_atp9	IGS
1	(CTTT)3	4482834	4482845	trnC-GCA_atp9	IGS
1	(AGATC)3	4483120	4483134	trnC-GCA_atp9	IGS
1	(TCTT)3	4483151	4483162	trnC-GCA_atp9	IGS
1	(CT)5	4483868	4483877	trnC-GCA_atp9	IGS
1	(TACTA)3	4486923	4486937	trnC-GCA_atp9	IGS
1	(TTAAG)3	4492261	4492275	trnC-GCA_atp9	IGS
1	(AT)5	4496438	4496447	trnC-GCA_atp9	IGS
1	(AAAG)3	4497734	4497745	trnC-GCA_atp9	IGS
1	(TTCT)3	4498494	4498505	trnC-GCA_atp9	IGS
1	(GCTT)3	4500755	4500766	trnC-GCA_atp9	IGS
1	(AATAG)3	4505902	4505916	trnC-GCA_atp9	IGS
1	(T)10	4507005	4507014	trnC-GCA_atp9	IGS
1	(ATTT)3	4508968	4508979	trnC-GCA_atp9	IGS
1	(AAAG)3	4512058	4512069	atp9_trnE-TTC	IGS
1	(TA)10	4519939	4519958	atp9_trnE-TTC	IGS
1	(A)10	4523419	4523428	atp9_trnE-TTC	IGS
1	(AG)5	4534325	4534334	atp9_trnE-TTC	IGS
1	(TCTT)3	4534784	4534795	atp9_trnE-TTC	IGS
1	(CT)5	4537448	4537457	atp9_trnE-TTC	IGS
1	(AG)5	4541207	4541216	atp9_trnE-TTC	IGS
1	(TCT)4	4543003	4543014	atp9_trnE-TTC	IGS
1	(TCATT)3	4545423	4545437	atp9_trnE-TTC	IGS
1	(TA)5	4553213	4553222	atp9_trnE-TTC	IGS
1	(AAGA)3	4559134	4559145	trnE-TTC_trnC-GCA	IGS
1	(TC)5	4560961	4560970	trnE-TTC_trnC-GCA	IGS
1	(AGGGA)3	4566222	4566236	trnE-TTC_trnC-GCA	IGS
1	(AGAC)3	4567627	4567638	trnE-TTC_trnC-GCA	IGS
1	(TC)5	4567827	4567836	trnE-TTC_trnC-GCA	IGS
1	(TCGC)3	4570798	4570809	trnE-TTC_trnC-GCA	IGS
1	(GAAAG)3	4571633	4571647	trnE-TTC_trnC-GCA	IGS
1	(TTTAG)3	4572862	4572876	trnE-TTC_trnC-GCA	IGS
1	(GA)8	4588048	4588063	trnE-TTC_trnC-GCA	IGS
1	(G)12	4590893	4590904	trnE-TTC_trnC-GCA	IGS
1	(GAAT)3	4597417	4597428	trnE-TTC_trnC-GCA	IGS
1	(TA)6	4597445	4597456	trnE-TTC_trnC-GCA	IGS
1	(T)10	4597571	4597580	trnE-TTC_trnC-GCA	IGS
1	(T)10	4599559	4599568	trnE-TTC_trnC-GCA	IGS
1	(AT)5	4599812	4599821	trnE-TTC_trnC-GCA	IGS
1	(CTTT)3	4600325	4600336	trnE-TTC_trnC-GCA	IGS
1	(GAAA)3	4602848	4602859	trnE-TTC_trnC-GCA	IGS
1	(TCAA)3	4604081	4604092	trnE-TTC_trnC-GCA	IGS
1	(CT)6	4604410	4604421	trnE-TTC_trnC-GCA	IGS
1	(GA)6	4608471	4608482	trnE-TTC_trnC-GCA	IGS
1	(A)10	4611567	4611576	trnE-TTC_trnC-GCA	IGS
1	(A)12	4612041	4612052	trnE-TTC_trnC-GCA	IGS
1	(TC)5	4626059	4626068	trnE-TTC_trnC-GCA	IGS
1	(CT)5	4627088	4627097	trnE-TTC_trnC-GCA	IGS
1	(TC)5	4628513	4628522	trnE-TTC_trnC-GCA	IGS
1	(GGCA)3	4630875	4630886	trnE-TTC_trnC-GCA	IGS
1	(TTCTA)3	4641082	4641096	trnE-TTC_trnC-GCA	IGS
1	(T)13	4642991	4643003	trnE-TTC_trnC-GCA	IGS
1	(AT)5	4646267	4646276	trnE-TTC_trnC-GCA	IGS
1	(AAGC)3	4653509	4653520	trnE-TTC_trnC-GCA	IGS
1	(CTTA)3	4655427	4655438	trnE-TTC_trnC-GCA	IGS
1	(TTA)6	4657623	4657640	trnE-TTC_trnC-GCA	IGS
1	(TA)6	4657668	4657679	trnE-TTC_trnC-GCA	IGS
1	(TTCA)3	4681078	4681089	trnN-GTT_trnY-GTA	IGS
1	(T)11	4681842	4681852	trnY-GTA_trnM-CAT	IGS
1	(CTG)4	4685842	4685853	trnY-GTA_trnM-CAT	IGS
1	(CAAG)3	4698398	4698409	trnY-GTA_trnM-CAT	IGS
1	(AG)5	4698624	4698633	trnY-GTA_trnM-CAT	IGS
1	(T)10	4700938	4700947	trnY-GTA_trnM-CAT	IGS
1	(TTTA)3	4704266	4704277	trnY-GTA_trnM-CAT	IGS
1	(AT)8	4704493	4704508	trnY-GTA_trnM-CAT	IGS
1	(TGAC)3	4706795	4706806	trnY-GTA_trnM-CAT	IGS
1	(TCTT)3	4707643	4707654	trnY-GTA_trnM-CAT	IGS
1	(TTTC)3	4709882	4709893	trnY-GTA_trnM-CAT	IGS
1	(ATAAGG)3	4711217	4711234	trnY-GTA_trnM-CAT	IGS
1	(GA)5	4712615	4712624	trnY-GTA_trnM-CAT	IGS
1	(TA)5	4721221	4721230	trnY-GTA_trnM-CAT	IGS
1	(CATTC)3	4722125	4722139	trnY-GTA_trnM-CAT	IGS
1	(AATGCT)3	4723003	4723020	trnY-GTA_trnM-CAT	IGS
1	(AAGG)4	4723065	4723080	trnY-GTA_trnM-CAT	IGS
1	(GA)5	4725840	4725849	trnY-GTA_trnM-CAT	IGS
1	(CT)5	4730365	4730374	trnY-GTA_trnM-CAT	IGS
1	(AACCAG)3	4736443	4736460	trnY-GTA_trnM-CAT	IGS
1	(CT)5	4737002	4737011	trnY-GTA_trnM-CAT	IGS
1	(AAG)4	4737558	4737569	trnY-GTA_trnM-CAT	IGS
1	(TC)5	4741244	4741253	trnY-GTA_trnM-CAT	IGS
1	(ATCA)3	4753726	4753737	trnY-GTA_trnM-CAT	IGS
1	(TCGC)3	4765095	4765106	trnY-GTA_trnM-CAT	IGS
1	(CT)5	4765853	4765862	trnY-GTA_trnM-CAT	IGS
1	(AGGA)3	4767858	4767869	trnY-GTA_trnM-CAT	IGS
1	(ACTTA)3	4767874	4767888	trnY-GTA_trnM-CAT	IGS
1	(AGAA)4	4771640	4771655	trnY-GTA_trnM-CAT	IGS
1	(TA)5	4774279	4774288	trnY-GTA_trnM-CAT	IGS
1	(TA)9	4774756	4774773	trnY-GTA_trnM-CAT	IGS
1	(TATAA)3	4793756	4793770	trnM-CAT_trnF-GAA	IGS
1	(CT)5	4796575	4796584	trnM-CAT_trnF-GAA	IGS
1	(GAAG)3	4796807	4796818	trnM-CAT_trnF-GAA	IGS
1	(GA)5	4799944	4799953	trnM-CAT_trnF-GAA	IGS
1	(AGCAG)3	4802550	4802564	trnM-CAT_trnF-GAA	IGS
1	(CTT)4	4805512	4805523	trnM-CAT_trnF-GAA	IGS
1	(TTCT)3	4805654	4805665	trnM-CAT_trnF-GAA	IGS
1	(TTTC)3	4808658	4808669	trnM-CAT_trnF-GAA	IGS
1	(GTCCT)3	4810181	4810195	trnM-CAT_trnF-GAA	IGS
1	(TA)5	4811335	4811344	trnM-CAT_trnF-GAA	IGS
1	(TC)6	4821948	4821959	trnM-CAT_trnF-GAA	IGS
1	(TA)5	4828103	4828112	trnM-CAT_trnF-GAA	IGS
1	(AAGTG)3	4828378	4828392	trnM-CAT_trnF-GAA	IGS
1	(TA)13	4829483	4829508	trnM-CAT_trnF-GAA	IGS
1	(CTC)4	4849046	4849057	trnM-CAT_trnF-GAA	IGS
1	(GA)5	4854567	4854576	trnM-CAT_trnF-GAA	IGS
1	(A)11	4854749	4854759	trnM-CAT_trnF-GAA	IGS
1	(TAAGA)3	4857948	4857962	trnM-CAT_trnF-GAA	IGS
1	(AGCA)3	4858471	4858482	trnM-CAT_trnF-GAA	IGS
1	(TA)5	4858766	4858775	trnM-CAT_trnF-GAA	IGS
1	(TTA)4	4859726	4859737	trnM-CAT_trnF-GAA	IGS
1	(TTGCT)3	4861260	4861274	trnM-CAT_trnF-GAA	IGS
1	(ATTC)3	4866482	4866493	trnM-CAT_trnF-GAA	IGS
1	(TA)5	4878875	4878884	trnM-CAT_trnF-GAA	IGS
1	(TGAAGC)3	4881829	4881846	trnM-CAT_trnF-GAA	IGS
1	(AG)5	4882643	4882652	trnM-CAT_trnF-GAA	IGS
1	(CTA)5	4883158	4883172	trnM-CAT_trnF-GAA	IGS
1	(AAAG)3	4883839	4883850	trnM-CAT_trnF-GAA	IGS
1	(CTA)4	4888817	4888828	trnM-CAT_trnF-GAA	IGS
1	(GAAA)3	4894045	4894056	trnM-CAT_trnF-GAA	IGS
1	(CCTT)3	4896088	4896099	trnM-CAT_trnF-GAA	IGS
1	(CCTT)3	4896802	4896813	trnM-CAT_trnF-GAA	IGS
1	(CCTT)3	4897415	4897426	trnM-CAT_trnF-GAA	IGS
1	(AGAAAA)3	4897630	4897647	trnM-CAT_trnF-GAA	IGS
1	(AAAG)3	4898538	4898549	trnM-CAT_trnF-GAA	IGS
1	(CCTTT)3	4905004	4905018	trnM-CAT_trnF-GAA	IGS
1	(AG)5	4910875	4910884	trnM-CAT_trnF-GAA	IGS
1	(AGAA)3	4911823	4911834	trnM-CAT_trnF-GAA	IGS
1	(G)11	4918619	4918629	trnM-CAT_trnF-GAA	IGS
1	(TA)6	4923374	4923385	trnM-CAT_trnF-GAA	IGS
1	(TTGAA)3	4924973	4924987	trnM-CAT_trnF-GAA	IGS
1	(AG)5	4931304	4931313	trnM-CAT_trnF-GAA	IGS
1	(GA)5	4934822	4934831	trnM-CAT_trnF-GAA	IGS
1	(TCAA)3	4939495	4939506	trnM-CAT_trnF-GAA	IGS
1	(GGA)4	4944884	4944895	trnM-CAT_trnF-GAA	IGS
1	(TA)5	4948281	4948290	trnM-CAT_trnF-GAA	IGS
1	(GAA)4,(AGTG)3	4956750	4956772	trnF-GAA_rps4	IGS
1	(AG)5	4957689	4957698	trnF-GAA_rps4	IGS
1	(CT)5	4962873	4962882	trnF-GAA_rps4	IGS
1	(CCCGTA)3	4964974	4964991	trnF-GAA_rps4	IGS
1	(AACC)3	4965012	4965023	trnF-GAA_rps4	IGS
1	(GCA)4	4971488	4971499	rps4_trnD-GTC	IGS
1	(AGC)4	4974567	4974578	rps4_trnD-GTC	IGS
1	(AGC)4	4976267	4976278	rps4_trnD-GTC	IGS
1	(T)10	4993708	4993717	rps4_trnD-GTC	IGS
1	(A)10	4996431	4996440	rps4_trnD-GTC	IGS
1	(AGAA)3	4997962	4997973	trnD-GTC_trnE-TTC	IGS
1	(A)12	4998297	4998308	trnD-GTC_trnE-TTC	IGS
1	(TTAA)3	5000311	5000322	trnD-GTC_trnE-TTC	IGS
1	(T)10	5000411	5000420	trnD-GTC_trnE-TTC	IGS
1	(T)14	5001353	5001366	trnD-GTC_trnE-TTC	IGS
1	(AT)6	5002242	5002253	trnD-GTC_trnE-TTC	IGS
1	(GAAT)3	5004005	5004016	trnD-GTC_trnE-TTC	IGS
1	(T)10	5004673	5004682	trnD-GTC_trnE-TTC	IGS
1	(TTTA)3	5017273	5017284	trnD-GTC_trnE-TTC	IGS
1	(TAGCC)3	5021002	5021016	trnD-GTC_trnE-TTC	IGS
1	(TAGGC)4	5022355	5022374	trnD-GTC_trnE-TTC	IGS
1	(AATG)3	5026750	5026761	trnD-GTC_trnE-TTC	IGS
1	(TCTA)3	5029732	5029743	trnD-GTC_trnE-TTC	IGS
1	(T)10	5036744	5036753	trnD-GTC_trnE-TTC	IGS
1	(AATG)3	5038637	5038648	trnD-GTC_trnE-TTC	IGS
1	(ATTAT)4	5041948	5041967	trnD-GTC_trnE-TTC	IGS
1	(AG)5	5042911	5042920	trnD-GTC_trnE-TTC	IGS
1	(ATTA)3	5054120	5054131	trnD-GTC_trnE-TTC	IGS
1	(TATTA)3	5057721	5057735	trnD-GTC_trnE-TTC	IGS
1	(A)10	5061357	5061366	trnD-GTC_trnE-TTC	IGS
1	(ATT)4	5073617	5073628	trnE-TTC_trnM-CAT	IGS
1	(AG)5	5076277	5076286	trnE-TTC_trnM-CAT	IGS
1	(AT)6	5081387	5081398	trnE-TTC_trnM-CAT	IGS
1	(AG)5	5088903	5088912	trnE-TTC_trnM-CAT	IGS
1	(AG)5	5090751	5090760	trnE-TTC_trnM-CAT	IGS
1	(TAC)4	5092340	5092351	trnE-TTC_trnM-CAT	IGS
1	(CT)5	5095373	5095382	trnE-TTC_trnM-CAT	IGS
1	(TC)5	5103717	5103726	trnE-TTC_trnM-CAT	IGS
1	(GTAGG)3	5105020	5105034	trnE-TTC_trnM-CAT	IGS
1	(ATG)5	5121096	5121110	trnE-TTC_trnM-CAT	IGS
1	(ATT)4	5134960	5134971	trnE-TTC_trnM-CAT	IGS
1	(G)11	5135224	5135234	trnE-TTC_trnM-CAT	IGS
1	(T)10	5142203	5142212	trnE-TTC_trnM-CAT	IGS
1	(TTC)4	5142992	5143003	trnE-TTC_trnM-CAT	IGS
1	(A)10	5145435	5145444	trnE-TTC_trnM-CAT	IGS
1	(ATTA)3	5149507	5149518	trnE-TTC_trnM-CAT	IGS
1	(GAA)4	5163845	5163856	rps10_rps1	IGS
1	(AT)10	5173665	5173684	rps1_trnN-GTT	IGS
1	(A)12	5173949	5173960	rps1_trnN-GTT	IGS
1	(T)11	5176274	5176284	trnN-GTT_trnH-GTG	IGS
1	(ATCT)3	5177481	5177492	trnN-GTT_trnH-GTG	IGS
1	(TCCTA)3	5180732	5180746	trnN-GTT_trnH-GTG	IGS
1	(CTTTG)3	5193541	5193555	trnN-GTT_trnH-GTG	IGS
1	(CTA)9	5194830	5194856	trnN-GTT_trnH-GTG	IGS
1	(TA)6	5200598	5200609	trnN-GTT_trnH-GTG	IGS
1	(ATTAA)3	5206641	5206655	trnN-GTT_trnH-GTG	IGS
1	(GA)5	5207507	5207516	trnN-GTT_trnH-GTG	IGS
1	(AG)5	5210139	5210148	trnN-GTT_trnH-GTG	IGS
1	(AATC)3	5211749	5211760	trnN-GTT_trnH-GTG	IGS
1	(CT)5	5222224	5222233	trnN-GTT_trnH-GTG	IGS
1	(AAGA)3	5223710	5223721	trnN-GTT_trnH-GTG	IGS
1	(TCTA)3	5228936	5228947	trnN-GTT_trnH-GTG	IGS
1	(CTTT)3	5232508	5232519	trnN-GTT_trnH-GTG	IGS
1	(TAT)4	5234906	5234917	trnN-GTT_trnH-GTG	IGS
1	(GGTTA)3	5241825	5241839	trnN-GTT_trnH-GTG	IGS
1	(CAGAAG)3	5244262	5244279	trnN-GTT_trnH-GTG	IGS
1	(GAAA)3	5245850	5245861	trnN-GTT_trnH-GTG	IGS
1	(TTC)4	5249339	5249350	trnN-GTT_trnH-GTG	IGS
1	(A)10	5254562	5254571	trnN-GTT_trnH-GTG	IGS
1	(AG)5	5254941	5254950	trnN-GTT_trnH-GTG	IGS
1	(CTTCT)3	5255508	5255522	trnN-GTT_trnH-GTG	IGS
1	(TC)5	5257084	5257093	trnN-GTT_trnH-GTG	IGS
1	(TA)6	5258997	5259008	trnN-GTT_trnH-GTG	IGS
1	(TTCT)3	5259019	5259030	trnN-GTT_trnH-GTG	IGS
1	(TTTC)3	5259172	5259183	trnN-GTT_trnH-GTG	IGS
1	(CTTT)3	5260838	5260849	trnN-GTT_trnH-GTG	IGS
1	(TCTA)3	5261075	5261086	trnN-GTT_trnH-GTG	IGS
1	(G)14	5262198	5262211	trnN-GTT_trnH-GTG	IGS
1	(CTTT)3	5262698	5262709	trnN-GTT_trnH-GTG	IGS
1	(TATAT)3	5263638	5263652	trnN-GTT_trnH-GTG	IGS
1	(CCAG)3	5267439	5267450	trnN-GTT_trnH-GTG	IGS
1	(TC)6	5267506	5267517	trnN-GTT_trnH-GTG	IGS
1	(GA)5	5268532	5268541	trnN-GTT_trnH-GTG	IGS
1	(CAAG)3	5272966	5272977	trnN-GTT_trnH-GTG	IGS
1	(T)10	5276032	5276041	trnN-GTT_trnH-GTG	IGS
1	(GAAA)4	5278415	5278430	trnN-GTT_trnH-GTG	IGS
1	(AG)5	5280383	5280392	trnN-GTT_trnH-GTG	IGS
1	(TA)7	5281423	5281436	trnN-GTT_trnH-GTG	IGS
1	(AG)6	5289968	5289979	trnN-GTT_trnH-GTG	IGS
1	(TGAAG)3	5298206	5298220	trnN-GTT_trnH-GTG	IGS
1	(ACT)4	5305451	5305462	trnN-GTT_trnH-GTG	IGS
1	(A)11	5310217	5310227	trnN-GTT_trnH-GTG	IGS
1	(TGC)4	5310926	5310937	trnN-GTT_trnH-GTG	IGS
1	(TCAT)3	5321033	5321044	trnN-GTT_trnH-GTG	IGS
1	(TA)6	5321137	5321148	trnN-GTT_trnH-GTG	IGS
1	(CTTTC)3	5321637	5321651	trnN-GTT_trnH-GTG	IGS
1	(TTTC)3	5324553	5324564	trnN-GTT_trnH-GTG	IGS
1	(AG)5	5326166	5326175	trnN-GTT_trnH-GTG	IGS
1	(GA)5	5326926	5326935	trnN-GTT_trnH-GTG	IGS
1	(AG)5	5327060	5327069	trnN-GTT_trnH-GTG	IGS
1	(TCTT)3	5332438	5332449	trnN-GTT_trnH-GTG	IGS
1	(TACT)3	5333025	5333036	trnN-GTT_trnH-GTG	IGS
1	(TCCT)3	5340728	5340739	trnN-GTT_trnH-GTG	IGS
1	(GA)6	5341522	5341533	trnN-GTT_trnH-GTG	IGS
1	(CT)5	5345626	5345635	trnN-GTT_trnH-GTG	IGS
1	(TGAT)3	5357017	5357028	trnN-GTT_trnH-GTG	IGS
1	(CT)6	5358240	5358251	trnN-GTT_trnH-GTG	IGS
1	(CTTC)3	5358676	5358687	trnN-GTT_trnH-GTG	IGS
1	(A)10	5359802	5359811	trnN-GTT_trnH-GTG	IGS
1	(TTTC)3	5362435	5362446	trnN-GTT_trnH-GTG	IGS
1	(CTGA)3	5366666	5366677	trnN-GTT_trnH-GTG	IGS
1	(CTTC)3	5371810	5371821	trnN-GTT_trnH-GTG	IGS
1	(CATG)3	5374756	5374767	trnN-GTT_trnH-GTG	IGS
1	(A)12	5374880	5374891	trnN-GTT_trnH-GTG	IGS
1	(GA)5	5375235	5375244	trnN-GTT_trnH-GTG	IGS
1	(T)10	5378496	5378505	trnH-GTG_trnS-TGA	IGS
1	(AAGA)3	5378735	5378746	trnH-GTG_trnS-TGA	IGS
1	(TTGG)3	5379359	5379370	trnH-GTG_trnS-TGA	IGS
1	(TAGC)3	5379987	5379998	trnH-GTG_trnS-TGA	IGS
1	(AAAG)4	5386924	5386939	trnH-GTG_trnS-TGA	IGS
1	(ATAG)3	5391545	5391556	trnH-GTG_trnS-TGA	IGS
1	(TA)5	5394650	5394659	trnH-GTG_trnS-TGA	IGS
1	(ATT)4	5397840	5397851	trnH-GTG_trnS-TGA	IGS
1	(A)10	5404023	5404032	trnH-GTG_trnS-TGA	IGS
1	(TTTC)3	5405422	5405433	trnH-GTG_trnS-TGA	IGS
1	(TAATA)3	5407390	5407404	trnH-GTG_trnS-TGA	IGS
1	(AGAA)3	5410705	5410716	trnH-GTG_trnS-TGA	IGS
1	(TC)6	5414462	5414473	trnH-GTG_trnS-TGA	IGS
1	(GA)5	5417240	5417249	trnH-GTG_trnS-TGA	IGS
1	(ATCG)3	5419084	5419095	trnH-GTG_trnS-TGA	IGS
1	(TAT)7	5427585	5427605	trnS-TGA_trnP-TGG	IGS
1	(CT)5	5432716	5432725	trnS-TGA_trnP-TGG	IGS
1	(CT)6	5432860	5432871	trnS-TGA_trnP-TGG	IGS
1	(CT)6	5432920	5432931	trnS-TGA_trnP-TGG	IGS
1	(T)11	5435751	5435761	trnS-TGA_trnP-TGG	IGS
1	(AATGGG)3	5435853	5435870	trnS-TGA_trnP-TGG	IGS
1	(CTA)4	5444081	5444092	trnS-TGA_trnP-TGG	IGS
1	(CG)5	5445156	5445165	trnS-TGA_trnP-TGG	IGS
1	(AAAG)3	5446856	5446867	trnS-TGA_trnP-TGG	IGS
1	(ACT)4	5451232	5451243	trnS-TGA_trnP-TGG	IGS
1	(ACT)5	5452126	5452140	trnS-TGA_trnP-TGG	IGS
1	(ACT)5	5458574	5458588	trnS-TGA_trnP-TGG	IGS
1	(TA)5	5459340	5459349	trnS-TGA_trnP-TGG	IGS
1	(ATTAT)3	5463203	5463217	trnS-TGA_trnP-TGG	IGS
1	(TC)6	5466373	5466384	trnS-TGA_trnP-TGG	IGS
1	(TC)8	5466435	5466450	trnS-TGA_trnP-TGG	IGS
1	(GA)7	5466747	5466760	trnS-TGA_trnP-TGG	IGS
1	(CAACCC)3	5475933	5475950	trnP-TGG_trnF-GAA	IGS
1	(CAACCC)3	5475972	5475989	trnP-TGG_trnF-GAA	IGS
1	(ACCCCT)3	5479571	5479588	trnP-TGG_trnF-GAA	IGS
1	(TCT)4	5486189	5486200	trnP-TGG_trnF-GAA	IGS
1	(TATAA)3	5504080	5504094	trnP-TGG_trnF-GAA	IGS
1	(AAATA)3	5505919	5505933	trnP-TGG_trnF-GAA	IGS
1	(ATGGT)3	5509296	5509310	trnP-TGG_trnF-GAA	IGS
1	(TTCT)3	5510315	5510326	trnP-TGG_trnF-GAA	IGS
1	(GAAC)3	5512736	5512747	trnP-TGG_trnF-GAA	IGS
1	(TTCT)3	5516845	5516856	trnP-TGG_trnF-GAA	IGS
1	(TTCAA)3	5526238	5526252	trnP-TGG_trnF-GAA	IGS
1	(TAAAG)3	5527920	5527934	trnP-TGG_trnF-GAA	IGS
1	(GA)5	5533104	5533113	trnP-TGG_trnF-GAA	IGS
1	(TTGAG)3	5534440	5534454	trnP-TGG_trnF-GAA	IGS
1	(T)10	5536654	5536663	trnP-TGG_trnF-GAA	IGS
1	(T)12	5543183	5543194	trnP-TGG_trnF-GAA	IGS
1	(AAGTG)3	5543795	5543809	trnP-TGG_trnF-GAA	IGS
1	(TA)5	5544921	5544930	trnP-TGG_trnF-GAA	IGS
1	(TCAGT)3	5545519	5545533	trnP-TGG_trnF-GAA	IGS
1	(A)10	5557414	5557423	trnF-GAA_trnM-CAT	IGS
1	(ATGA)3	5563152	5563163	trnF-GAA_trnM-CAT	IGS
1	(C)10	5569424	5569433	trnF-GAA_trnM-CAT	IGS
1	(ATACA)3	5569942	5569956	trnF-GAA_trnM-CAT	IGS
1	(AAAG)3	5574914	5574925	trnF-GAA_trnM-CAT	IGS
1	(ACTC)3	5577403	5577414	trnF-GAA_trnM-CAT	IGS
1	(ACTC)3	5577920	5577931	trnF-GAA_trnM-CAT	IGS
1	(CAT)4	5583724	5583735	trnF-GAA_trnM-CAT	IGS
1	(ACT)4	5588662	5588673	trnF-GAA_trnM-CAT	IGS
1	(GTT)4	5590283	5590294	trnF-GAA_trnM-CAT	IGS
1	(GTT)6	5592771	5592788	trnF-GAA_trnM-CAT	IGS
1	(AAAG)3	5595020	5595031	trnF-GAA_trnM-CAT	IGS
1	(AGT)4	5596753	5596764	trnF-GAA_trnM-CAT	IGS
1	(TTG)4	5596790	5596801	trnF-GAA_trnM-CAT	IGS
1	(GA)5	5606032	5606041	trnF-GAA_trnM-CAT	IGS
1	(CTA)4	5612003	5612014	trnF-GAA_trnM-CAT	IGS
1	(AGAA)3	5614082	5614093	trnF-GAA_trnM-CAT	IGS
1	(TA)5	5621122	5621131	trnF-GAA_trnM-CAT	IGS
1	(GATT)3	5625882	5625893	trnF-GAA_trnM-CAT	IGS
1	(AGAT)3	5626324	5626335	trnF-GAA_trnM-CAT	IGS
1	(CCTTC)3	5634926	5634940	trnF-GAA_trnM-CAT	IGS
1	(CT)5	5645341	5645350	trnM-CAT_trnQ-TTG	IGS
1	(CT)6	5645411	5645422	trnM-CAT_trnQ-TTG	IGS
1	(AT)5	5646487	5646496	trnM-CAT_trnQ-TTG	IGS
1	(AT)11	5647466	5647487	trnM-CAT_trnQ-TTG	IGS
1	(GT)7	5651244	5651257	trnM-CAT_trnQ-TTG	IGS
1	(TCAGAT)3	5654051	5654068	trnM-CAT_trnQ-TTG	IGS
1	(GAAAG)3	5657985	5657999	trnM-CAT_trnQ-TTG	IGS
1	(ATC)4	5658401	5658412	trnM-CAT_trnQ-TTG	IGS
1	(ATC)4	5658505	5658516	trnM-CAT_trnQ-TTG	IGS
1	(GA)5	5659003	5659012	trnM-CAT_trnQ-TTG	IGS
1	(TC)6	5661381	5661392	trnM-CAT_trnQ-TTG	IGS
1	(CG)7	5666498	5666511	trnM-CAT_trnQ-TTG	IGS
1	(TTAT)3	5667497	5667508	trnM-CAT_trnQ-TTG	IGS
1	(CTT)4	5668066	5668077	trnM-CAT_trnQ-TTG	IGS
1	(ACTCA)3	5672815	5672829	trnM-CAT_trnQ-TTG	IGS
1	(TA)5	5680549	5680558	trnM-CAT_trnQ-TTG	IGS
1	(GCA)4	5681274	5681285	trnM-CAT_trnQ-TTG	IGS
1	(TTCT)3	5683696	5683707	trnQ-TTG_end	IGS
1	(ATA)4	5684362	5684373	trnQ-TTG_end	IGS
1	(AT)5	5687389	5687398	trnQ-TTG_end	IGS
1	(TCC)4	5690407	5690418	trnQ-TTG_end	IGS
1	(TC)5	5690433	5690442	trnQ-TTG_end	IGS
1	(CTTT)3	5694468	5694479	trnQ-TTG_end	IGS
1	(ATTGA)3	5705221	5705235	trnQ-TTG_end	IGS
1	(A)14	5711235	5711248	trnQ-TTG_end	IGS
1	(GA)5	5714398	5714407	trnQ-TTG_end	IGS
1	(CT)5	5718944	5718953	trnQ-TTG_end	IGS
1	(TCTCA)3	5720779	5720793	trnQ-TTG_end	IGS
1	(T)11	5720980	5720990	trnQ-TTG_end	IGS
1	(ATGA)3	5722025	5722036	trnQ-TTG_end	IGS
1	(CCGG)3	5725815	5725826	trnQ-TTG_end	IGS
1	(GA)5	5729751	5729760	trnQ-TTG_end	IGS
1	(CCAT)3	5729901	5729912	trnQ-TTG_end	IGS
1	(A)10	5732270	5732279	trnQ-TTG_end	IGS
1	(TTTC)3	5736105	5736116	trnQ-TTG_end	IGS
1	(T)11	5738786	5738796	trnQ-TTG_end	IGS
1	(CTTG)3	5741237	5741248	trnQ-TTG_end	IGS
1	(CTTT)3	5743300	5743311	trnQ-TTG_end	IGS
1	(ATAG)3	5743743	5743754	trnQ-TTG_end	IGS
1	(CAGAG)3	5743877	5743891	trnQ-TTG_end	IGS
1	(TA)5	5745009	5745018	trnQ-TTG_end	IGS
1	(AG)5	5745387	5745396	trnQ-TTG_end	IGS
1	(GGAC)3	5748982	5748993	trnQ-TTG_end	IGS
1	(GCTT)3	5749743	5749754	trnQ-TTG_end	IGS
1	(T)14	5751405	5751418	trnQ-TTG_end	IGS
1	(TA)5	5757290	5757299	trnQ-TTG_end	IGS
1	(GAGT)3	5758887	5758898	trnQ-TTG_end	IGS
1	(T)10	5758959	5758968	trnQ-TTG_end	IGS
1	(T)11	5760826	5760836	trnQ-TTG_end	IGS
1	(TGAG)3	5765815	5765826	trnQ-TTG_end	IGS
1	(AGT)4	5768169	5768180	trnQ-TTG_end	IGS
1	(AG)5	5771760	5771769	trnQ-TTG_end	IGS
1	(CTA)4	5773870	5773881	trnQ-TTG_end	IGS
1	(GA)5	5773984	5773993	trnQ-TTG_end	IGS
1	(AAAG)3	5775166	5775177	trnQ-TTG_end	IGS
1	(AAAG)3	5775363	5775374	trnQ-TTG_end	IGS
1	(GA)5	5775466	5775475	trnQ-TTG_end	IGS
1	(GAAA)4	5775621	5775636	trnQ-TTG_end	IGS
1	(GAAG)3	5776447	5776458	trnQ-TTG_end	IGS
1	(TC)5	5777950	5777959	trnQ-TTG_end	IGS
1	(TA)5	5779961	5779970	trnQ-TTG_end	IGS
1	(GAAA)3	5787665	5787676	trnQ-TTG_end	IGS
1	(TACC)3	5790439	5790450	trnQ-TTG_end	IGS
1	(C)12	5809746	5809757	trnQ-TTG_end	IGS
1	(T)10	5812440	5812449	trnQ-TTG_end	IGS
1	(TCTT)3	5813491	5813502	trnQ-TTG_end	IGS
1	(AAGAC)3	5817368	5817382	trnQ-TTG_end	IGS
1	(AAAG)3	5817924	5817935	trnQ-TTG_end	IGS
1	(CT)6	5822400	5822411	trnQ-TTG_end	IGS
1	(GCTT)3	5826410	5826421	trnQ-TTG_end	IGS
1	(A)11	5832817	5832827	trnQ-TTG_end	IGS
1	(AGAA)3	5837879	5837890	trnQ-TTG_end	IGS
1	Type	Start	End
1	(TCTGC)3	461	475	ccmFn_trnN-GTT	IGS
1	(GAAT)3	965	976	ccmFn_trnN-GTT	IGS
1	(TC)5	9799	9808	ccmFn_trnN-GTT	IGS
1	(TGCT)3	12924	12935	ccmFn_trnN-GTT	IGS
1	(TGAA)3	20000	20011	ccmFn_trnN-GTT	IGS
1	(TC)6	20811	20822	ccmFn_trnN-GTT	IGS
1	(TA)5	23038	23047	ccmFn_trnN-GTT	IGS
1	(TCAAG)3	24209	24223	ccmFn_trnN-GTT	IGS
1	(TTCT)3	25912	25923	ccmFn_trnN-GTT	IGS
1	(G)12	32149	32160	ccmFn_trnN-GTT	IGS
1	(CT)5	35572	35581	ccmFn_trnN-GTT	IGS
1	(AG)6	35957	35968	ccmFn_trnN-GTT	IGS
1	(TA)5	38046	38055	ccmFn_trnN-GTT	IGS
1	(TC)5	47573	47582	ccmFn_trnN-GTT	IGS
1	(CT)5	47624	47633	ccmFn_trnN-GTT	IGS
1	(ACAA)3	55371	55382	ccmFn_trnN-GTT	IGS
1	(AAAG)3	55571	55582	ccmFn_trnN-GTT	IGS
1	(T)10	58614	58623	ccmFn_trnN-GTT	IGS
1	(TCTT)6	59421	59444	ccmFn_trnN-GTT	IGS
1	(TCTT)3	59474	59485	ccmFn_trnN-GTT	IGS
1	(GGTC)3	60100	60111	ccmFn_trnN-GTT	IGS
1	(AG)5	63197	63206	ccmFn_trnN-GTT	IGS
1	(GA)5	65898	65907	ccmFn_trnN-GTT	IGS
1	(AGTC)3	66022	66033	ccmFn_trnN-GTT	IGS
1	(CT)5	71423	71432	ccmFn_trnN-GTT	IGS
1	(GA)5	71611	71620	ccmFn_trnN-GTT	IGS
1	(T)10	72716	72725	ccmFn_trnN-GTT	IGS
1	(TATAT)4	74267	74286	ccmFn_trnN-GTT	IGS
1	(GGAG)3	81029	81040	ccmFn_trnN-GTT	IGS
1	(AAGA)3	84420	84431	ccmFn_trnN-GTT	IGS
1	(GA)6	88550	88561	ccmFn_trnN-GTT	IGS
1	(AG)6	91532	91543	ccmFn_trnN-GTT	IGS
1	(AGGA)3	92490	92501	ccmFn_trnN-GTT	IGS
1	(CTT)4	95229	95240	ccmFn_trnN-GTT	IGS
1	(TAAA)4	95279	95294	ccmFn_trnN-GTT	IGS
1	(AAG)4	96049	96060	ccmFn_trnN-GTT	IGS
1	(GA)5	101213	101222	ccmFn_trnN-GTT	IGS
1	(CT)5	111356	111365	trnN-GTT_trnM-CAT	IGS
1	(TCAAG)3	116083	116097	trnN-GTT_trnM-CAT	IGS
1	(TAAAG)3	120084	120098	trnN-GTT_trnM-CAT	IGS
1	(CAACA)3	120188	120202	trnN-GTT_trnM-CAT	IGS
1	(TTTC)3	122799	122810	trnN-GTT_trnM-CAT	IGS
1	(TCTT)3	126862	126873	trnN-GTT_trnM-CAT	IGS
1	(GATAA)3	128989	129003	trnN-GTT_trnM-CAT	IGS
1	(ATC)4	135535	135546	trnN-GTT_trnM-CAT	IGS
1	(CAAAG)4	136481	136500	trnN-GTT_trnM-CAT	IGS
1	(GCAAG)3	138433	138447	trnN-GTT_trnM-CAT	IGS
1	(TGAAGC)3	141650	141667	trnN-GTT_trnM-CAT	IGS
1	(TAC)4	147364	147375	trnN-GTT_trnM-CAT	IGS
1	(CTTA)3	147650	147661	trnN-GTT_trnM-CAT	IGS
1	(AGT)4	162419	162430	trnN-GTT_trnM-CAT	IGS
1	(AGCTTC)3	163289	163306	trnN-GTT_trnM-CAT	IGS
1	(AGC)4	164664	164675	trnN-GTT_trnM-CAT	IGS
1	(TTTC)3	165924	165935	trnN-GTT_trnM-CAT	IGS
1	(AATAC)3	167065	167079	trnN-GTT_trnM-CAT	IGS
1	(TTTC)3	167478	167489	trnN-GTT_trnM-CAT	IGS
1	(AAAG)3	167872	167883	trnN-GTT_trnM-CAT	IGS
1	(CTGTCG)3	174772	174789	trnN-GTT_trnM-CAT	IGS
1	(TCTT)3	174870	174881	trnN-GTT_trnM-CAT	IGS
1	(CTTT)3	174898	174909	trnN-GTT_trnM-CAT	IGS
1	(TTTC)3	175047	175058	trnN-GTT_trnM-CAT	IGS
1	(TA)5	182038	182047	trnN-GTT_trnM-CAT	IGS
1	(TAGGC)3	189643	189657	trnN-GTT_trnM-CAT	IGS
1	(CTCCAT)3	193197	193214	trnN-GTT_trnM-CAT	IGS
1	(CAAG)3	193367	193378	trnN-GTT_trnM-CAT	IGS
1	(CT)5	193721	193730	trnN-GTT_trnM-CAT	IGS
1	(TCCT)3	202759	202770	trnM-CAT_trnH-GTG	IGS
1	(CT)5	214674	214683	trnM-CAT_trnH-GTG	IGS
1	(AAT)4	217007	217018	trnM-CAT_trnH-GTG	IGS
1	(GA)5	220494	220503	trnM-CAT_trnH-GTG	IGS
1	(AGA)4	221976	221987	trnM-CAT_trnH-GTG	IGS
1	(T)10	222578	222587	trnM-CAT_trnH-GTG	IGS
1	(TAG)4	223682	223693	trnM-CAT_trnH-GTG	IGS
1	(GCAAA)3	224612	224626	trnM-CAT_trnH-GTG	IGS
1	(TCTTT)3	225976	225990	trnM-CAT_trnH-GTG	IGS
1	(TTATA)3	226336	226350	trnM-CAT_trnH-GTG	IGS
1	(A)11	232911	232921	trnM-CAT_trnH-GTG	IGS
1	(GACA)3	238892	238903	trnH-GTG_trnE-TTC	IGS
1	(GA)6	243312	243323	trnH-GTG_trnE-TTC	IGS
1	(AAAG)3	243782	243793	trnH-GTG_trnE-TTC	IGS
1	(AATG)3	247969	247980	trnH-GTG_trnE-TTC	IGS
1	(TATAA)3	251663	251677	trnH-GTG_trnE-TTC	IGS
1	(AATC)3	256814	256825	trnH-GTG_trnE-TTC	IGS
1	(CT)5	258080	258089	trnH-GTG_trnE-TTC	IGS
1	(ACTG)3	259597	259608	trnH-GTG_trnE-TTC	IGS
1	(T)10	262181	262190	trnH-GTG_trnE-TTC	IGS
1	(GCT)4	278617	278628	trnH-GTG_trnE-TTC	IGS
1	(ACT)4	292849	292860	trnH-GTG_trnE-TTC	IGS
1	(AGAAAG)3	294658	294675	trnH-GTG_trnE-TTC	IGS
1	(TA)6	294923	294934	trnH-GTG_trnE-TTC	IGS
1	(TA)5	294990	294999	trnH-GTG_trnE-TTC	IGS
1	(CAG)4	297549	297560	trnH-GTG_trnE-TTC	IGS
1	(CTAT)3	302636	302647	trnH-GTG_trnE-TTC	IGS
1	(TTTTG)3	305413	305427	trnH-GTG_trnE-TTC	IGS
1	(GA)6	305615	305626	trnH-GTG_trnE-TTC	IGS
1	(TA)5	306949	306958	trnH-GTG_trnE-TTC	IGS
1	(CT)5	318228	318237	trnH-GTG_trnE-TTC	IGS
1	(AAGC)3	319032	319043	trnH-GTG_trnE-TTC	IGS
1	(TTTG)3	326073	326084	trnH-GTG_trnE-TTC	IGS
1	(CCGA)4	334520	334535	trnH-GTG_trnE-TTC	IGS
1	(TATT)3	335494	335505	trnH-GTG_trnE-TTC	IGS
1	(GCT)4	337727	337738	trnH-GTG_trnE-TTC	IGS
1	(AT)9	337906	337923	trnH-GTG_trnE-TTC	IGS
1	(TCT)4	348068	348079	trnH-GTG_trnE-TTC	IGS
1	(CCTTT)3	355917	355931	trnH-GTG_trnE-TTC	IGS
1	(ATA)4	360066	360077	trnH-GTG_trnE-TTC	IGS
1	(GCAACA)3	370868	370885	trnH-GTG_trnE-TTC	IGS
1	(TAG)4	376302	376313	trnH-GTG_trnE-TTC	IGS
1	(TCA)4	376778	376789	trnH-GTG_trnE-TTC	IGS
1	(AGC)5	379009	379023	trnH-GTG_trnE-TTC	IGS
1	(CTGT)3	382599	382610	trnH-GTG_trnE-TTC	IGS
1	(AG)5	385659	385668	trnH-GTG_trnE-TTC	IGS
1	(TA)5	388318	388327	trnH-GTG_trnE-TTC	IGS
1	(AT)5	389658	389667	trnH-GTG_trnE-TTC	IGS
1	(GTAGAG)4	393679	393702	trnH-GTG_trnE-TTC	IGS
1	(GTTGA)3	395512	395526	trnH-GTG_trnE-TTC	IGS
1	(GTTGA)3	395579	395593	trnH-GTG_trnE-TTC	IGS
1	(AGGAC)3	397075	397089	trnH-GTG_trnE-TTC	IGS
1	(GAAA)4	398731	398746	trnH-GTG_trnE-TTC	IGS
1	(CAGA)3	399145	399156	trnH-GTG_trnE-TTC	IGS
1	(ATACC)4	399454	399473	trnH-GTG_trnE-TTC	IGS
1	(AAGG)3	402344	402355	trnH-GTG_trnE-TTC	IGS
1	(CT)5	406591	406600	trnH-GTG_trnE-TTC	IGS
1	(TTCT)3	413172	413183	trnH-GTG_trnE-TTC	IGS
1	(ATT)4	418293	418304	trnH-GTG_trnE-TTC	IGS
1	(GA)5	431169	431178	trnE-TTC_ccmFn	IGS
1	(CT)5	437527	437536	trnE-TTC_ccmFn	IGS
1	(GA)5	438688	438697	trnE-TTC_ccmFn	IGS
1	(TCA)4	439055	439066	trnE-TTC_ccmFn	IGS
1	(TCA)4	439113	439124	trnE-TTC_ccmFn	IGS
1	(AG)6	443579	443590	trnE-TTC_ccmFn	IGS
1	(TA)5	444587	444596	trnE-TTC_ccmFn	IGS
1	(AATGA)3	447393	447407	trnE-TTC_ccmFn	IGS
1	(TA)6	449068	449079	trnE-TTC_ccmFn	IGS
1	(GACA)3	449909	449920	trnE-TTC_ccmFn	IGS
1	(TC)5	457085	457094	trnE-TTC_ccmFn	IGS
1	(TA)5	457668	457677	trnE-TTC_ccmFn	IGS
1	(GT)6	459677	459688	trnE-TTC_ccmFn	IGS
1	(CTT)4	479181	479192	trnE-TTC_ccmFn	IGS
1	(A)10	483893	483902	trnE-TTC_ccmFn	IGS
1	(CAG)4	487682	487693	trnE-TTC_ccmFn	IGS
1	(TA)5	492553	492562	trnE-TTC_ccmFn	IGS
1	(TCATT)3	493223	493237	trnE-TTC_ccmFn	IGS
1	(AGTTC)3	507687	507701	trnE-TTC_ccmFn	IGS
1	(TA)5	512672	512681	trnE-TTC_ccmFn	IGS
1	(GAA)4	521765	521776	trnE-TTC_ccmFn	IGS
1	(TA)5	522416	522425	trnE-TTC_ccmFn	IGS
1	(AAGGG)5	524049	524073	trnE-TTC_ccmFn	IGS
1	(AAG)4	529135	529146	trnE-TTC_ccmFn	IGS
1	(AATA)3	531195	531206	trnE-TTC_ccmFn	IGS
1	(TTTC)3	535416	535427	trnE-TTC_ccmFn	IGS
1	(TTCTA)3	542965	542979	trnE-TTC_ccmFn	IGS
1	(TTCT)3	544960	544971	trnE-TTC_ccmFn	IGS
1	(C)11	549425	549435	trnE-TTC_ccmFn	IGS
1	(GA)6	569349	569360	trnE-TTC_ccmFn	IGS
1	(TAAG)3	569461	569472	trnE-TTC_ccmFn	IGS
1	(GA)5	569553	569562	trnE-TTC_ccmFn	IGS
1	(AGTTC)3	571990	572004	trnE-TTC_ccmFn	IGS
1	(CTC)4	580236	580247	trnE-TTC_ccmFn	IGS
1	(AG)5	585401	585410	trnE-TTC_ccmFn	IGS
1	(TTTC)3	585910	585921	trnE-TTC_ccmFn	IGS
1	(CTTT)3	591502	591513	trnE-TTC_ccmFn	IGS
1	(TATAT)4	591551	591570	trnE-TTC_ccmFn	IGS
1	(AGT)5	593214	593228	trnE-TTC_ccmFn	IGS
1	(CTTAT)3	595834	595848	trnE-TTC_ccmFn	IGS
1	(AGAA)3	604322	604333	trnE-TTC_ccmFn	IGS
1	(AGT)4	605001	605012	trnE-TTC_ccmFn	IGS
1	(AGC)4	605679	605690	trnE-TTC_ccmFn	IGS
1	(AT)5	607115	607124	trnE-TTC_ccmFn	IGS
1	(CTAT)3	607971	607982	trnE-TTC_ccmFn	IGS
1	(TATTG)3	612450	612464	trnE-TTC_ccmFn	IGS
1	(GCACTA)3	619739	619756	trnE-TTC_ccmFn	IGS
1	(T)10	620965	620974	trnE-TTC_ccmFn	IGS
1	(GTCTG)3	622459	622473	trnE-TTC_ccmFn	IGS
1	(ATATA)3	624543	624557	trnE-TTC_ccmFn	IGS
1	(T)10	629869	629878	trnE-TTC_ccmFn	IGS
1	(TCTT)3	631171	631182	trnE-TTC_ccmFn	IGS
1	(TA)5	642387	642396	trnE-TTC_ccmFn	IGS
1	(TC)6	650052	650063	trnE-TTC_ccmFn	IGS
1	(CTTT)3	653136	653147	trnE-TTC_ccmFn	IGS
1	(TATAG)3	657960	657974	trnE-TTC_ccmFn	IGS
1	(AT)8	659760	659775	trnE-TTC_ccmFn	IGS
1	(GAAAG)3	659984	659998	trnE-TTC_ccmFn	IGS
1	(ACTC)3	660468	660479	trnE-TTC_ccmFn	IGS
1	(TTCGGA)3	665014	665031	trnE-TTC_ccmFn	IGS
1	(TC)6	666582	666593	trnE-TTC_ccmFn	IGS
1	(CAAT)3	667300	667311	trnE-TTC_ccmFn	IGS
1	(TC)5	675000	675009	trnE-TTC_ccmFn	IGS
1	(TA)5	675380	675389	trnE-TTC_ccmFn	IGS
1	(AT)7	675497	675510	trnE-TTC_ccmFn	IGS
1	(AAAAT)3	675527	675541	trnE-TTC_ccmFn	IGS
1	(TA)5	676202	676211	trnE-TTC_ccmFn	IGS
1	(ATGCT)3	679120	679134	trnE-TTC_ccmFn	IGS
1	(GAA)4	686608	686619	trnE-TTC_ccmFn	IGS
1	(ATCT)3	690322	690333	trnE-TTC_ccmFn	IGS
1	(TAGA)3	699750	699761	trnE-TTC_ccmFn	IGS
2	(TCT)4	5140	5151	cox1_rps11	IGS
2	(TCGA)3	8634	8645	cox1_rps11	IGS
2	(AAAGG)3	10027	10041	cox1_rps11	IGS
2	(CT)5	12968	12977	cox1_rps11	IGS
2	(GACAG)3	17693	17707	cox1_rps11	IGS
2	(AT)5	19016	19025	cox1_rps11	IGS
2	(ATG)4	31944	31955	cox1_rps11	IGS
2	(GAAAG)4	48519	48538	cox1_rps11	IGS
2	(TAGAGC)3	49450	49467	cox1_rps11	IGS
2	(G)10	50025	50034	cox1_rps11	IGS
2	(AAAT)3	59731	59742	cox1_rps11	IGS
2	(GA)5	60841	60850	cox1_rps11	IGS
2	(AGAGA)3	61889	61903	cox1_rps11	IGS
2	(CCTTT)3	64133	64147	cox1_rps11	IGS
2	(TAGA)3	70987	70998	cox1_rps11	IGS
2	(AAGGG)3	71339	71353	cox1_rps11	IGS
2	(TGAGT)3	72378	72392	cox1_rps11	IGS
2	(AG)6	76794	76805	cox1_rps11	IGS
2	(GAAA)3	86799	86810	cox1_rps11	IGS
2	(GAAA)3	86953	86964	cox1_rps11	IGS
2	(ATG)5	87533	87547	cox1_rps11	IGS
2	(CTTAA)3	88711	88725	cox1_rps11	IGS
2	(CT)5	89288	89297	cox1_rps11	IGS
2	(TA)5	89528	89537	cox1_rps11	IGS
2	(ATCTGA)3	91365	91382	cox1_rps11	IGS
2	(TTCT)3	103832	103843	cox1_rps11	IGS
2	(TGAG)3	106158	106169	cox1_rps11	IGS
2	(TCT)4	115642	115653	cox1_rps11	IGS
2	(T)10	118986	118995	cox1_rps11	IGS
2	(CT)5	120152	120161	cox1_rps11	IGS
2	(TC)5	121527	121536	cox1_rps11	IGS
2	(TA)5	121863	121872	cox1_rps11	IGS
2	(GA)5	123390	123399	cox1_rps11	IGS
2	(GA)5	124748	124757	cox1_rps11	IGS
2	(CTTT)3	129425	129436	rps11_trnQ-TTG	IGS
2	(A)10	132213	132222	rps11_trnQ-TTG	IGS
2	(AGAA)3	141909	141920	rps11_trnQ-TTG	IGS
2	(AAAG)3	145528	145539	rps11_trnQ-TTG	IGS
2	(GA)6	146896	146907	rps11_trnQ-TTG	IGS
2	(TCT)4	155754	155765	trnQ-TTG_nad7	IGS
2	(TTCT)3	160887	160898	trnQ-TTG_nad7	IGS
2	(T)10	161146	161155	trnQ-TTG_nad7	IGS
2	(TA)5	162853	162862	trnQ-TTG_nad7	IGS
2	(TA)5	162923	162932	trnQ-TTG_nad7	IGS
2	(AAAG)3	168333	168344	trnQ-TTG_nad7	IGS
2	(AGAAAG)3	169782	169799	trnQ-TTG_nad7	IGS
2	(TA)5	170064	170073	trnQ-TTG_nad7	IGS
2	(TA)5	170134	170143	trnQ-TTG_nad7	IGS
2	(AG)5	174658	174667	trnQ-TTG_nad7	IGS
2	(CT)5	177163	177172	trnQ-TTG_nad7	IGS
2	(CTG)4	188680	188691	trnQ-TTG_nad7	IGS
2	(TCTT)4	189811	189826	trnQ-TTG_nad7	IGS
2	(AAAG)3	191342	191353	trnQ-TTG_nad7	IGS
2	(A)11	193679	193689	trnQ-TTG_nad7	IGS
2	(CT)5	194006	194015	trnQ-TTG_nad7	IGS
2	(TCCCTC)3	194417	194434	trnQ-TTG_nad7	IGS
2	(AG)5	194999	195008	trnQ-TTG_nad7	IGS
2	(AAGA)3	206136	206147	trnQ-TTG_nad7	IGS
2	(CT)5	209736	209745	trnQ-TTG_nad7	IGS
2	(TTTA)3	209885	209896	trnQ-TTG_nad7	IGS
2	(AGT)6	211287	211304	trnQ-TTG_nad7	IGS
2	(AGC)4	217407	217418	trnQ-TTG_nad7	IGS
2	(AAAGG)3	219598	219612	trnQ-TTG_nad7	IGS
2	(C)11	220824	220834	trnQ-TTG_nad7	IGS
2	(ACTG)3	229091	229102	trnQ-TTG_nad7	IGS
2	(TATAT)3	230121	230135	nad7-intron	Intron
2	(GA)5	244140	244149	atp4_trnT-TGT	IGS
2	(A)12	246535	246546	atp4_trnT-TGT	IGS
2	(CT)5	257758	257767	atp4_trnT-TGT	IGS
2	(AG)5	258118	258127	atp4_trnT-TGT	IGS
2	(A)10	258506	258515	atp4_trnT-TGT	IGS
2	(GAAA)3	259342	259353	atp4_trnT-TGT	IGS
2	(C)10	263057	263066	atp4_trnT-TGT	IGS
2	(ATC)4	270416	270427	atp4_trnT-TGT	IGS
2	(CTT)4	271410	271421	atp4_trnT-TGT	IGS
2	(CT)5	273133	273142	atp4_trnT-TGT	IGS
2	(GA)5	274830	274839	atp4_trnT-TGT	IGS
2	(CTATT)3	282857	282871	atp4_trnT-TGT	IGS
2	(GCAAC)3	283957	283971	atp4_trnT-TGT	IGS
2	(AT)5	288193	288202	atp4_trnT-TGT	IGS
2	(T)11	294416	294426	trnS-GGA_trnP-TGG	IGS
2	(ATCC)3	302602	302613	trnS-GGA_trnP-TGG	IGS
2	(GA)5	305667	305676	trnS-GGA_trnP-TGG	IGS
2	(GATT)3	306545	306556	trnS-GGA_trnP-TGG	IGS
2	(ATCA)3	307495	307506	trnS-GGA_trnP-TGG	IGS
2	(T)10	310804	310813	trnS-GGA_trnP-TGG	IGS
2	(T)10	323153	323162	trnS-GGA_trnP-TGG	IGS
2	(A)10	323454	323463	trnS-GGA_trnP-TGG	IGS
2	(AT)5	324640	324649	trnS-GGA_trnP-TGG	IGS
2	(A)10	324848	324857	trnS-GGA_trnP-TGG	IGS
2	(ATT)4	329885	329896	trnS-GGA_trnP-TGG	IGS
2	(A)10	330446	330455	trnS-GGA_trnP-TGG	IGS
2	(TTTTC)3	337851	337865	trnS-GGA_trnP-TGG	IGS
2	(TA)5	340655	340664	trnS-GGA_trnP-TGG	IGS
2	(TA)5	340746	340755	trnS-GGA_trnP-TGG	IGS
2	(CT)5	341610	341619	trnS-GGA_trnP-TGG	IGS
2	(TA)9	343469	343486	trnS-GGA_trnP-TGG	IGS
2	(TA)6	343500	343511	trnS-GGA_trnP-TGG	IGS
2	(TA)5	343567	343576	trnS-GGA_trnP-TGG	IGS
2	(AT)5	343680	343689	trnS-GGA_trnP-TGG	IGS
2	(TA)9	343781	343798	trnS-GGA_trnP-TGG	IGS
2	(AT)5	345002	345011	trnS-GGA_trnP-TGG	IGS
2	(TA)5	345162	345171	trnS-GGA_trnP-TGG	IGS
2	(TTG)4	348377	348388	trnS-GGA_trnP-TGG	IGS
2	(TA)5	354510	354519	trnS-GGA_trnP-TGG	IGS
2	(TTC)4	362312	362323	trnS-GGA_trnP-TGG	IGS
2	(GCTT)3	362637	362648	trnS-GGA_trnP-TGG	IGS
2	(G)11	365626	365636	trnS-GGA_trnP-TGG	IGS
2	(TC)5	371065	371074	trnS-GGA_trnP-TGG	IGS
2	(AAAG)3	372650	372661	trnS-GGA_trnP-TGG	IGS
2	(CT)5	375867	375876	trnS-GGA_trnP-TGG	IGS
2	(TCT)4	377207	377218	trnS-GGA_trnP-TGG	IGS
2	(TTTCA)3	379669	379683	trnS-GGA_trnP-TGG	IGS
2	(CT)5	381357	381366	trnS-GGA_trnP-TGG	IGS
2	(AGAA)3	387389	387400	trnS-GGA_trnP-TGG	IGS
2	(T)10	389875	389884	trnS-GGA_trnP-TGG	IGS
2	(A)10	390423	390432	trnS-GGA_trnP-TGG	IGS
2	(CTG)4	402650	402661	trnS-GGA_trnP-TGG	IGS
2	(TTCT)3	406467	406478	trnS-GGA_trnP-TGG	IGS
2	(TCCTC)3	411189	411203	trnS-GGA_trnP-TGG	IGS
2	(TCTA)5	414011	414030	trnS-GGA_trnP-TGG	IGS
2	(TC)5	414054	414063	trnS-GGA_trnP-TGG	IGS
2	(AT)5	414439	414448	trnS-GGA_trnP-TGG	IGS
2	(TTC)4	420151	420162	trnS-GGA_trnP-TGG	IGS
2	(TAG)5	420803	420817	trnS-GGA_trnP-TGG	IGS
2	(AGT)4	420849	420860	trnS-GGA_trnP-TGG	IGS
2	(AGT)5	421272	421286	trnS-GGA_trnP-TGG	IGS
2	(GCTTCA)3	421545	421562	trnS-GGA_trnP-TGG	IGS
2	(CAG)4	422178	422189	trnS-GGA_trnP-TGG	IGS
2	(CTTT)3	438699	438710	trnS-GGA_trnP-TGG	IGS
2	(ATT)4	444854	444865	trnS-GGA_trnP-TGG	IGS
2	(TAG)8	445436	445459	trnS-GGA_trnP-TGG	IGS
2	(AAAG)3	449189	449200	trnS-GGA_trnP-TGG	IGS
2	(AAGAG)3	450099	450113	trnS-GGA_trnP-TGG	IGS
2	(TTTTC)3	452483	452497	trnS-GGA_trnP-TGG	IGS
2	(GAAA)3	452705	452716	trnS-GGA_trnP-TGG	IGS
2	(CAT)4	467968	467979	trnS-GGA_trnP-TGG	IGS
2	(TCTTT)3	468665	468679	trnS-GGA_trnP-TGG	IGS
2	(GA)5	468913	468922	trnS-GGA_trnP-TGG	IGS
2	(TA)5	473927	473936	trnS-GGA_trnP-TGG	IGS
2	(AAGC)3	483810	483821	trnS-GGA_trnP-TGG	IGS
2	(TTGAG)3	483985	483999	trnS-GGA_trnP-TGG	IGS
2	(GCT)4	491566	491577	trnS-GGA_trnP-TGG	IGS
2	(TGC)4	492902	492913	trnS-GGA_trnP-TGG	IGS
2	(TGC)4	493165	493176	trnS-GGA_trnP-TGG	IGS
2	(ATAGAT)3	496973	496990	trnS-GGA_trnP-TGG	IGS
2	(GTATT)4	499945	499964	trnS-GGA_trnP-TGG	IGS
2	(G)10	503014	503023	trnS-GGA_trnP-TGG	IGS
2	(AAGG)3	515606	515617	trnS-GGA_trnP-TGG	IGS
2	(AGAA)3	525741	525752	trnS-GGA_trnP-TGG	IGS
2	(AGCC)3	536017	536028	trnS-GGA_trnP-TGG	IGS
2	(AAAG)3	541258	541269	trnS-GGA_trnP-TGG	IGS
2	(AAAG)3	541382	541393	trnS-GGA_trnP-TGG	IGS
2	(CAGA)3	542046	542057	trnS-GGA_trnP-TGG	IGS
2	(T)10	543958	543967	trnP-TGG_trnS-GCT	IGS
2	(ACTG)3	545711	545722	trnS-GCT_cox1	IGS
2	(CTTT)3	547064	547075	trnS-GCT_cox1	IGS
2	(CTTT)3	556505	556516	trnS-GCT_cox1	IGS
2	(AATAT)3	558509	558523	trnS-GCT_cox1	IGS
2	(CTTT)3	561729	561740	trnS-GCT_cox1	IGS
2	(A)10	561980	561989	trnS-GCT_cox1	IGS
2	(CTAG)3	563387	563398	trnS-GCT_cox1	IGS
2	(CT)8	564390	564405	trnS-GCT_cox1	IGS
2	(AATAC)3	568043	568057	trnS-GCT_cox1	IGS
2	(TC)5	568118	568127	trnS-GCT_cox1	IGS
2	(AG)6	569319	569330	trnS-GCT_cox1	IGS
2	(AGAA)3	575026	575037	trnS-GCT_cox1	IGS
2	(GAG)4	581366	581377	trnS-GCT_cox1	IGS
2	(GT)5	582568	582577	trnS-GCT_cox1	IGS
2	(CAATG)3	594248	594262	trnS-GCT_cox1	IGS
2	(GAAAG)3	594862	594876	trnS-GCT_cox1	IGS
2	(TATT)3	603065	603076	trnS-GCT_cox1	IGS
2	(AG)5	603424	603433	trnS-GCT_cox1	IGS
2	(AT)5	603795	603804	trnS-GCT_cox1	IGS
2	(GA)5	604255	604264	trnS-GCT_cox1	IGS
2	(TC)6	605925	605936	trnS-GCT_cox1	IGS
2	(TCTT)3	606514	606525	trnS-GCT_cox1	IGS
2	(ACTAG)3	615720	615734	trnS-GCT_cox1	IGS
2	(TAGA)3	616602	616613	trnS-GCT_cox1	IGS
2	(CGCT)3	616763	616774	trnS-GCT_cox1	IGS
2	(CGCT)3	616922	616933	trnS-GCT_cox1	IGS
[truncated: 201 more rows]

## Sheet: C. kwangsiensis tandem
NO.	Chr	Size	Copy	Percent Matches	Start	End	Repeat sequence
1	1	16	3.4	77	12846	12902	ATAAATTCCCAAGAAG
2	1	18	3.3	87	12853	12910	CCCAAGAAGATAAATAGC
3	1	82	2.2	86	12966	13149	AAGAAATAGCCTTTGGGGCTATTTACGACTAAGTAGACTAATCCGCATATATATAAGATAAGTACCTCTGCTACGCAGAGGA
4	1	33	2.1	100	17933	18002	ATAATATTAAGTTAAGTTCTAACTGTATATAAT
5	1	37	3.2	98	20231	20348	GAGGAAAGACTCTAAGGCTCGACTTACGGAATAGCGA
6	1	34	2.2	97	22883	22956	ACGAGGTAACGACAAGGGGATCTTCTACCGGGGG
7	1	17	3	80	24569	24621	ATCGGTAACTACGCTTA
8	1	22	2	95	24602	24646	TTAATCGGTAACTACGCTATTA
9	1	28	2.6	95	28556	28628	GCGTTCGTTCATTCTTTATGCGTGTAAA
10	1	31	2.9	88	30406	30495	TCCGGTTCAATAGGCTCGAAAGCCGGATGAT
11	1	29	2	100	30980	31038	ACCAATGGAGCCATCCCACAACTATTCTG
12	1	15	2	100	31956	31985	CAAATGATTTCACGG
13	1	28	2.6	95	33766	33839	CTTTATATTGATTTTAGGTAAATATCTC
14	1	116	1.8	97	34449	34657	GCCTTTGGGGCTATTTATCTCCTTAGCCTTTGGGTCTATTTTCGACTCAAAGAGGCGTAGCAGAGGTACTTATCTTATATTATATACAGTTAGAACTTAACTTAATATTATAGGGG
15	1	99	1.9	94	34683	34872	AGTCGAAAATAGACCCAAAGGCTAAGGAGATAAATAGCCCCAAAGGCGTAGACTAATCCTACTAAATATAAGAGAAGTACCTCTGCCACGCCTCCTTAG
16	1	100	2	84	34886	35085	TAGCCTTTGGGTCTATTTTCGACTCAAAAAGGGCATAGCAGAGGTATTTCATTTATAGTAAGACGGATTAGTCTACGCCTTTGGGGGCTATTTATCTCCT
17	1	18	2.8	87	35171	35219	GGGGCTATTTATCTTCTT
18	1	33	2.1	100	35250	35319	ATAATATTAAGTTAAGTTCTAACTGTATATAAT
19	1	28	2	100	37306	37360	TGCCATTAGCAACCTACCGAGCATATAT
20	1	28	2.2	91	37307	37369	GCCATTAGCAACCTACCGAGCATATATC
21	1	19	2	94	37959	37996	CTTACTATAGAAATTCCTA
22	1	70	2.2	89	42521	42675	AAAAAGTTAGGCCACCCATGTGCAAAATCACTAAACCAGATTTTCCCTAAGGCGACTGCGAGCAGAACGA
23	1	117	2.6	88	42909	43212	CTAACTATATATAATATAAGATAAGTACCTCTGCCACGCCTCCTTAGAGTCGAAAATAGACCCTTTGGCTAAGGAGATAAATAGCCCCAAAGGCCCCCCATAATATTAAGTTAAGTT
24	1	200	2.1	94	43274	43691	GGGGCTATTTATCTCCTTAGCCAAAGGGTCTATTTTCGACTCACAAAGAGGCATAGCAGAGGTATTTCCTTTTTAGTAAGATGGTTTATTCTACTTAGTCGTAAATAGCCCCAAAGGCTATTTTTCTACTCAGCATAGCTGAGGTCTTTATATTATAGTAAGGCAGATTAGTCTACGCCTTTGGTGCTATTTACTTTCTT
25	1	38	2	100	43926	44001	TAATTGACTATAAGATCAATGCAGGAGTTCTAGATAGG
26	1	2	24	80	44120	44169	TA
27	1	18	2.7	84	44120	44169	TATATATATATATAAATA
28	1	18	2.9	77	44541	44592	AGATAAATAGCCCCAAGA
29	1	19	3.2	80	44537	44595	AAGGAGATAAATAGCCCCA
30	1	82	2	81	44836	44998	AGTCGAAAATAGACCCAAAGGCTCTTTATCTACTCAGCATAGCAGAGGTCTTTCATTTATAGTAAGACAGTTTATTCTACTT
31	1	24	2	100	45420	45467	GCGGTATACTCTGACGTAGTATAG
32	1	25	2	100	45990	46039	ATTTATCTCTTATATAGCTATGGTG
33	1	21	3	79	46048	46110	TTGTATATGGATTTGAAGTTG
34	1	18	4.8	91	46261	46345	AGATAAATAGCCCCAAGA
35	1	35	2.1	87	46264	46339	TAAATAGCACCAAGAAGATAAATAGCACCAAGAAG
36	1	117	2.6	92	46608	46912	TAGCCTTTGGGTCTATTTTCGACTCTAAGGAGGCGTGGCAGAGGTACTTATCTTATATTTAGTAGGATTAGAACTTAACTTAATATTATAGGGGGCCTTTGGGGCTATTTATCTCCT
37	1	35	2	97	50579	50648	TGTTCACTCCACTTCGTTCCGGATCGAATGTCGGC
38	1	31	2.4	86	51628	51700	AAGTCCAGAGACAACTTCGGTTCGTTCATCC
39	1	25	2.3	100	59300	59356	CTAAGACAGACGACCGGCACCTGGC
40	1	18	3.6	86	60768	60830	AAATAGCCCCAAGAAGAG
41	1	122	3.2	64	61913	62300	GGAGAGAAATAGCCCCAAAGGCCCTACCTGTATATAATATAAGTTCTAATCCGCCTGTATATAATATAAAGACCTCAGCTATGCTGAGTAGAGAAATAGCCTTTGGGGCTATTTACGACTAA
42	1	21	2	90	62880	62920	AGTTTCACTAGCACGAGTTAT
43	1	37	2	100	63448	63521	GTTTCTCTCTAGCATAGTATTCGGAGTATGAAAGTAG
44	1	21	2.5	96	68075	68126	CTTTCAACGGGTCCAGCTTTC
45	1	82	2	83	74752	74916	TTAGTCGTAAATAGCCCCAAAGGCTATTTATCTACTCTGCATAGCAGAGGTACTTATATTATAGTAAGACAGATTAGTCTAC
46	1	126	4.1	98	75402	75917	GGGGCTATTTCTCTCCCGGATTAGTCGTAAATAGCCCCAAAGGCTATTTCTCTACTCAGCATAGCTGAGGTCTTTATATTATATACAGGCGGATTAGAACTTATATTATATACAGGTAGGGCCAAA
47	1	249	2.3	93	75402	75980	GGGGCTATTTCTCTCCCGTTATCGTAAATAGCCCCAAAGGCTATTTATATACTCAGCATAGCAGAGGTCTTTATATTATATACAGGCGGATTAGAACTTATATTATATACAGGTAGGGCCAAAGGGGCTATTTCTCTCCCGGATTAGTCGTAAATAGCCCCAAAGGCTATTTCTCTACTCAGCATAGCTGAGGTCTTTATATTATATACAGGCGGATTAGAACTTATATTATATACAGGTAGGGCCAAA
48	1	83	1.8	98	75920	76072	TCGTAAATAGCCCCTTTGGCTATTTATATGCCTCTGCGTAGCAGAGGTACTTATCTTATATTATATACAGTTAGTCTACTTAG
49	1	18	2.6	96	76093	76139	GGGGCTATTTATCTTCTC
50	1	17	2	94	76650	76683	CTGGGGCAGTTGTTCCT
51	1	36	2.5	83	76871	76959	AGTTGTTCCTAAAGTAGAATACGCGGTTGATGCAAA
52	1	24	2.1	88	77136	77185	CTTTCAAAGTAGAGAAATTAGGTG
53	1	21	2.7	80	77316	77369	GCTTCGGCTCTTGAGTCAGCA
54	1	18	3.2	83	77432	77491	GCTTTTGAGTTGGTTGCT
55	1	33	2	88	78037	78102	GTAGACTCATCAGTTGGGGCTTTCAAAGTAGAT
56	1	21	2	86	79095	79137	TAAAGGAGGGGGACTCCTTAG
57	1	21	1.9	89	79197	79236	GGTTGGGGACTCTGTAGTAGA
58	1	21	2	90	79940	79980	TCATAACTTGTAGCTGCTCAA
59	1	15	2.1	93	80759	80789	TAGAGGCGTATACTG
60	1	18	2.6	80	81367	81415	CTACTGAAGCTACTGCGG
61	1	18	2.4	80	81383	81426	TGCTGCTACTGAAGCCAA
62	1	18	2.5	81	81612	81656	GCTAGTGAGGCAACTGGA
63	1	30	2.5	93	82273	82348	TGCTGTTCCTGTTGCTTCTAGTGTCGATGT
64	1	19	2.2	95	82588	82628	CTTCGGCTTCCGAGGAGGG
65	1	27	2.1	100	82800	82855	TCTGGGTCTGGGTCCGCTTCTCCTGCA
66	1	18	1.9	94	82962	82996	CAACTGGAGCTAGTGAGT
67	1	18	2.7	83	82962	83009	CAACTGTAGCTAGTGAGA
68	1	27	2.7	93	83173	83244	CTAAAGTAGATCCAGCTTCCTTAGTTC
69	1	105	3.2	93	83633	83966	TTTGGGGCTATTTACGACTAAGGAGAGAAATAGCCCCAAAGGCGTAGACTAACTGTATATAATATAAGATAAGTACCTCTGCTACGCAGAGGCATATAAATAGCC
70	1	36	2.5	85	84675	84765	AGAATCCCCTGGGGCTGCTAGTGCAGTTGACAAAGT
71	1	15	2.9	75	85135	85178	TGTTCCTGTTCCTAC
72	1	24	2.1	92	85639	85689	GCTACCGTTAGTGAGTCTAGTAGG
73	1	24	2	100	85645	85691	GTTAGTGAGTCTAGTAGGGCTTCC
74	1	12	2.8	86	85757	85790	CAGTTGCTTTTA
75	1	27	2.3	88	86367	86427	CCTCGGGTTTTGTTTATTATAGTATGG
76	1	22	1.9	90	87512	87552	CTTCGGATGTTGAGTACAGCAC
77	1	21	2.7	82	87511	87564	GCTTCGGCTGTTGAGTCAGCA
78	1	21	4.8	69	88578	88674	TGTCCTTGACCCGGTACGGGT
79	1	22	3	68	89416	89481	ACTGCTGCTAATGCTATAGAGG
80	1	19	1.9	88	92954	92990	GGGCTTCGCCTTCTTAGTA
81	1	27	2	92	94283	94337	ACCTAGGAAAGAGCTAGTAGGAGAGCT
82	1	106	3.3	94	94735	95079	AAATAGCCTTTGGGGCTATTTACGACTAAGGAGAGAAATAGCCCCAAAGGCGTAGACTAATCCGGTATATAATATAAGATAAGTACCTCTGCTACGCAGAGTAGCG
83	1	252	1.8	97	94866	95321	AAGGAGAGAAATAGCCCCAAAGGCGTAGACTAATCCGGTATATAATATAAGATAAGTACCTCTGCTACGCAGAGTAGCGAAATAGCCTTTGGGGCTATTTACGACTAAGGAGAGAAATAGCCCCAAAGGCGTAGACTAACTGTATATAATATAAGATAAGTACCTCTGCTACGCAGAGGCATATAAATAGCCAAAGGGGCTATTGTAGACTAAGCCTAAAATCAATATAAAGAAATTATAGCTCTGTTGATG
84	1	27	2.6	97	98359	98428	TGGGGCTAAAGTAGATGTAGATAAAGT
85	1	21	3.9	81	98375	98461	GTAGATAAAGTTGGGGATAAA
86	1	12	5.2	68	98405	98461	GATAAAGTTGGG
87	1	24	2.8	82	98585	98652	TAGGGGCTAAAAAAGTAGAGAAAT
88	1	24	2.1	84	99160	99209	GGTACCGAAAAAGGAGAGAAAGTA
89	1	18	2	94	99388	99423	AGTAGAAGCCTCCCTTGA
90	1	36	2.7	80	99420	99515	TTGAGGCATCTGTAGTTCCTAAAGTCTCATACGCTG
91	1	24	2.9	80	99559	99628	AAAAGTAGATAAAGTAGGTGCTAC
92	1	30	2.2	97	100120	100185	CCAACTCCAAACTCATCAAAAGGAGAAGCA
93	1	28	2.2	94	100820	100879	GGGGTTTTGTTTATTATAGTATGGCCTT
94	1	14	1.9	100	101629	101655	CTCACTTAGGGCTC
95	1	30	2	83	101720	101779	ACTGCTGCTTTAAAAGTTGCTAATGATGCT
96	1	13	1.9	100	102540	102564	TCCTTAAAAGGAC
97	1	37	2	84	102556	102630	TTAAAAGGAGACTACTCTTGCTAATAAAGGTGGTGCT
98	1	33	2.1	100	102771	102839	CTTTCGAGTCCACTGCTACTACTGTTGCTATTC
99	1	33	2.7	87	102776	102865	GAGTACACGGCTACTACTGTTGCTATTCCTTGA
100	1	12	2.7	100	103611	103642	CTGCTACTGATC
101	1	38	2	100	104852	104927	GCGCACAGGTACAGTAAGAAGACGAGGAGGTGCAGAAG
102	1	20	3.6	68	104858	104928	AGGTACAGAAGAAGACGAGG
103	1	27	3.1	65	104926	105008	AGACAATTACAGATAGAGAGGTATTAC
104	1	39	2.4	85	105261	105353	GCATTGGATTCATATCCATCAATCTAGACCACTCAGGAG
105	1	24	2.5	100	105388	105447	ATCCATCAGAGCAGGTAGCATTCA
106	1	50	2.3	100	105527	105643	CCTCAGAACCAGTGGATTCCATACATCATTCCTATTAGTTGGTAGTCGGA
107	1	31	2.2	100	105653	105720	CTCAGTCAGTAGGCTTATCAAACTCATACAG
108	1	38	2.2	95	105718	105801	AGTAGGATGTACATATGTAGAAATCGATCATTCCTCAA
109	1	42	3	90	105952	106079	AGAGACAATAGACACAGCAGAAGGAAAGCATTCACAGGCAGC
110	1	42	3.1	85	106227	106356	AATTGAGAACAAGAGAGCTAGCAGAACTTAAAGGAAGTACGC
111	1	30	2.7	98	106410	106489	TAGAATACAGATTAGTAGCTGAGAGCTCCG
112	1	105	1.8	86	106555	106746	GGAACGCGTGGGACAACACAGAAAGAGAGTTTGACTTGACTTCAGTAACAGGTATTGCAAGCAGAGGAACGCGTAGGACACCACAGAATTTAGCTTGACTGGACT
113	1	34	3	98	106880	106980	CAGAAGAGCAGAATCATTAATAGCAGCAGTCAGG
114	1	28	1.9	100	106967	107020	ATAGCAGCAGTCAGCATTGGAAGAAGGC
115	1	23	3	91	107043	107110	GCAAAACAAGATATGAGTAGGGC
116	1	43	2.9	86	107194	107319	TGATATGGGTAGGGCATTCATCAGGAGATGTGAGTCATTCTAG
117	1	64	1.9	93	107472	107595	AGGGTATACCTAATCGAGGAATCCTCAATCCCGGAATCCAGACTGATACAACTTCCAATTCTGA
118	1	13	1.9	100	108809	108833	CTCGATTTCCGTA
119	1	134	2.6	99	109076	109419	TAAGTTCTAATCTGCCTGTATATAATATAAAGACCTCAGCTATGCACTTTTTGAGTCGAAAATAGACCCAAAGGCTAAGGAGATAAATAGCCCCAAGAAGTAAATAGCACCAAAGGCCCCCCATAACATTAAGT
120	1	217	2.5	97	109525	110069	GGGGCTATTTACGACTAAGTAGAATAAACCATCTTACTAAAAAGGAAAGACCTCTGCTATGCCTCTTTGTGAGTCGAAAATAGACCCAAAGGCTAAGGAGATAAATAGCCCCAAGAAGTAAATAGCACCAAAGGCCCCCATAACATTAAGTTAAGTTCTAATCTGCCTGTATATAATATAAAGACCTCAGCTATGCTGAGTAGAAGAAATAGCCTTT
121	1	117	3.9	99	110166	110626	GCGTGGCAGAGGTACTTATCTTATATTATATACAGTTAGAACTTAACTTAATATTATAGGGGGCCTTTGGGGCTATTTATCTCCTTAGCCAAAGGGTCTATTTTCGACTCTAAGGAG
122	1	18	5.8	95	111059	111162	AGAGAAATAGCCCCAAGA
123	1	83	3.3	92	111203	111482	ATATAAGATAAGTACCTCGGCTACGCAGAGGCATATAAATAGCCAAAGGGGCTATTTACGACTAAGTAGACTAACTGTATATA
124	1	82	2	82	111490	111651	AGTCGAAAATAGACCCAAAGGCTATTTATCTACTCAGCATAGCAGAGGTATTTCATTTATAGTAAGACAGTTTATTCTACTT
125	1	346	2.3	100	112965	113757	GGAGAGAAATAGCCCCTTTGGCCCTACCTGTATATAATATAAGTTCTAATCCGCCTGTATATAATATAAAGACCTCAGCTATGCTGAGTAGAGAAATAGCCAAAGTATTTACGACTAAGGAGAGAAATAGCCCCAAGAAGATAAATAGCCCCTTTGGCGTAGACTAATCAGCCTGTATATAATATAAGATAAGTACCTCGGCTACGCAGAGGCATATAAATAGCCAAAGGGGCTATTTACGACTAAGTAGACTAACTGTATATAATATAAGATAAGTACCTCTGCTACGCAGAGGCATATAAATAGCCTTTGGGGCTATTTCTCTTTTACCTAAAATCAATATAAA
126	1	89	1.9	93	113702	113867	CTAATCCGCCTGTATATAATATAAGTACCTCAGCTACGCAGAGTAGAGAAATAGCCTTTGGGGCTATTTACGACTAAGCCTTAAGTAGA
127	1	15	2	100	116211	116240	AATGGGTGCATAACC
128	1	26	2	100	117134	117186	TTTAGGAAGTCTCTCGTACAGCTTAG
129	1	9	4.7	79	117393	117437	TCAGTAGCT
130	1	23	2	100	117757	117801	GTGTCGTCTATTGCCCTCCTCAA
131	1	22	2.2	85	117763	117809	TCTATTGCCCTCCTCAAGTATC
132	1	13	2.2	100	118104	118131	TACCTCTCTCTAC
133	1	22	2	100	118719	118761	CAGGTAAGCCAAAGCCTCAACG
134	1	27	2.5	92	118784	118852	GAAGCCGAAGCCTAAGGTGCCTACTCA
135	1	19	2.7	77	118921	118972	TTCAAGAGCCTACTACGGG
136	1	27	1.9	92	120714	120765	AGCGGCACTAGTATACTAATACTCTAA
137	1	27	2.3	80	120718	120780	GCCCTAGTATACTAATACTCTAAAGCA
138	1	18	3.4	72	120777	120834	AGTAGCCTCAATAGCAGC
139	1	33	2	100	120779	120843	TAGCCTCAATAGCAGCAGTAGCCGGAGTAGCAC
140	1	18	3.3	70	120788	120843	TAGCAGCAGTAGCCGGAG
141	1	18	1.9	88	121256	121290	CCTCAGTAACACCAGTGT
142	1	24	2.1	96	121519	121568	AGCGTCAACACTAGGAACTGCAAA
143	1	21	1.9	89	121585	121624	AGCCCTAAGTGACAGCTCAAA
144	1	15	3.1	96	122057	122103	AACTTCCCTATCCCT
145	1	54	2.7	77	122637	122784	CAGTTGAGCCCCAAGGGCAGAGTATAGGTAATCCCATAAGAATCCAACGTAGGA
146	1	20	2	95	122941	122982	GAACTTATTATTATATTAGG
147	1	54	1.9	92	123610	123713	AACTGCAACAGCCTAGTACCCAGCACCAGTAGCAACACTAGGAACTGCAATAGG
148	1	27	2.4	86	123744	123807	CAGCCCTAGCAACAGTTTCAAGAGCGT
149	1	27	2	92	123756	123808	CAGTTTCAAGAGCAGCAGCCCTAGCTC
150	1	24	1.9	86	123869	123914	GGATTCTACTTTAGCAGCAACTGC
151	1	27	1.9	88	124656	124707	TTGATATTGAATGTAACGACAGTACAG
152	1	34	2	85	124738	124806	ATCAACAGCAGCAACAGCAACTGCAAAAGCCCCA
153	1	18	2.1	94	126493	126528	AGTCAATGGCTGCAGAGG
154	1	12	5.5	85	127078	127143	GTTGCTGTTGTA
155	1	30	2	100	127677	127736	TCTGCCCTGAGACTCCCTTACGTCCTGTTG
156	1	21	2.8	71	127728	127784	GTCCTGTTGCCGGTGACTTCT
157	1	26	2.3	82	128346	128402	TGAAGGTCGAGGGAAGCATAGGTGTA
158	1	21	2	100	129045	129087	TTTCGTATAGGTGGAGATAGG
159	1	21	2.2	88	129049	129094	GTATAGGTGGAGATAGGTAGA
160	1	36	3.4	77	129289	129402	CGGCTCAGCTCTCCTTGTAGTCTCCCCTTCACCTGT
161	1	64	1.9	94	129289	129408	CGGCTCAGCTCTCCTTGTAGTCTCCCCTTCACCTGTCGGCTCAGCTCTCCGCCCCTTCACCTGT
162	1	21	2.3	93	129759	129807	CTAAGGGGGTCAAGGACATAG
163	1	12	2.1	100	129792	129816	AAGGACATAGCT
164	1	24	3.3	77	129877	129956	CTACTTTTGAAGCCCCAACTGAGT
165	1	24	2.6	97	129976	130037	ATTGAGAGACTTTTGTAGGAACGG
166	1	24	3.2	87	129975	130052	AATTGAGAGACTTTTGTAGGAACG
167	1	25	2.3	86	130195	130253	TTAGGAAGCCCCAACTGAGTCTACT
168	1	27	2	96	130199	130251	GAAGCCCCAACTGAGTCTACTTTAGGT
169	1	18	2.3	91	130249	130290	AGGAACTACTTTAGCATC
170	1	39	5.3	81	130320	130525	TAGGAACAACTGCCCCAGCCCCAACAGAGGATTCTACAG
171	1	78	2.5	94	130326	130521	CAACTGCCCCAGCCCCAACAGAGGATTCTCCTTTAGGAACTACTGTACCAGCCCCAACTGAGGATTCTACAGTAGTAC
172	1	15	3.2	75	130608	130652	CAACAGCAGCAACTG
173	1	27	2	100	130600	130652	AGCAGGATCAACAGCAGCAACTGCAAC
174	1	12	3.4	77	130600	130643	AGCAGGATCAAC
175	1	20	3.1	81	130717	130776	AGGATAGGAACTACTTTTTC
176	1	17	3.4	83	130710	130771	CTACTTTAGGATAGGAA
177	1	61	1.9	92	130755	130869	AGGATAGGAACTACTTTTTCAGCACCGAATTGAGCTACTTTTCAAGCAGCAGATGATTCTA
178	1	22	2	100	130998	131040	TCCTTGGCTGAGTAGTCTTATC
179	1	49	2.4	72	131890	132004	ACAGTAGCCTCAGTAGCAGCATTCCCTAGCCGCATTGGCCTCAGTAGCA
180	1	30	2	96	132050	132109	AAGCCAGAGAGTATTCTTAAGTTAGTGAAG
181	1	36	2	97	133052	133122	TCTACTTTTGCAGGAACAAATTTCTCTACTTTTCAC
182	1	24	2.4	85	133087	133143	CTCTACTTTTCAAGCAACAAATTT
183	1	23	3.6	76	133106	133191	AATTTCTCTACTTTGAAGCACCG
184	1	27	1.9	100	133568	133619	AAGCAACAGATGCATCACCTAATTGTA
185	1	39	2.2	80	133708	133794	ACTGATTTATCTACTTAAGGAACTACTGATTTAGGAACT
186	1	15	2.4	100	133764	133799	AGGAACTACTGATTT
187	1	247	2.9	89	135044	135755	GTAAATAGCCCCTTTGGCTATTTATATGCCTCTGCGTAGCAGAGGTACTTATCTTATATTATATACAGTTAGTCTACGCCTTTGGGGCTATTTCTCTCCTTAGTCGTAAATAGCCCCAAAGGCTATTTCTCTACTCAGCATAGCTGAGGTCTTTATATTATATACAGGCGGATTAGAACTTATATTATATACAGGTAGGGCCTTTGGGGCTATTTCTCTCCTTTATATTAGTAAATTAGGAAAAGTA
188	1	99	1.9	90	136315	136507	GTAGAATAAACCATCTTACTAAAATAGAAAGACCTCTGCTATGCCCCTATTGAGTCGAAAATAGACCCAAAGGCTAAGGAGATAAATAGCCCCTTTGGC
189	1	100	2.4	95	136749	136991	GTAGAATAAACCATCTTACTAAAAAGGAAAGACCTCTGCTATGCCCCTATGTGAGTCGAAAATAGACCCAAAGGCTAAGGAGATAAATAGCCCCTTTGGC
190	1	117	3.4	94	137012	137413	GGGTCTATTTTCGACTCTAAGGAGGCGTGGCAGAGGTACTTATCTTATATTATATACAGTTAGAACTTAACTTAATATTATAGGGGGCCTTTGGGGCTATTTATCTCCTTAGCCAAA
191	1	18	2.9	94	138059	138110	TTGGGGCTATTTCTCTTC
192	1	83	3.4	93	138252	138536	AAATAGCCCCAAAGGCTATTTATATGCCTCATAGTAGCCGAGGTACTTATCTTATATTATATACAGTTAGTCTACTTAGTCGT
193	1	18	3.6	95	138603	138666	GGGGCTATTTATCTTCTT
194	1	21	2.1	91	139004	139048	AGCAACAGAAGGAACTAAGAA
195	1	30	2.3	97	139400	139468	GCATCCGTAGGAAGAGTAACTTCAGTAGCA
196	1	15	3.4	77	139625	139672	AGAGGACAAAGCAGC
197	1	27	2	100	139623	139676	CAAGAGGACAAAGCAGCAGAGGAAAAA
198	1	21	1.9	89	139840	139879	CTACTCAAAAGCCGAAGCCCT
199	1	24	2	100	140495	140543	AAAAGTAGAAAAGTCAATTTGTAC
200	1	34	2	97	141698	141765	CCGTAACCCTTTCCTCTATCTCTAGGCCCCCCAA
201	1	45	2.4	93	142255	142360	GAAGCCACAGCTCCAGTTGTAGTTGCCCCAACTACGAACTCAGGA
202	1	45	2.5	86	142278	142388	TGCCCCAACTACCAACTCAGGAGAAGACAAAGCTCCAGGTGCAGG
203	1	18	3.2	100	142945	143001	AAACCAATAGTTCCGAGT
204	1	27	2.7	80	143313	143386	CAACCGGAACAGAAAAGACTCTATTAG
205	1	18	4.8	94	143892	143977	AGAGAAATAGCCCCAAGA
206	1	88	2.8	88	143984	144221	GTAGACTAATCAGCCTGTATATAATATAAGATAAGTACCTCGGCTACGCAGAGGCATATAAATAGCCAAAGGGGCTATTTACGACTAA
207	1	99	2.6	85	144244	144500	AAATAGCCCCAAAGGCGTAGACTAACTGTATATAATATAAGATAAGTACCTCTGCCACGCCTCCTTAGAGTCGAAAATAGACCCAAAGGCTAAGGAGAT
208	1	117	2.9	85	145143	145486	AAGGAGATAAATAGCCCCAAAGGCCCCCCATAATATTAAGTTAAGTTCTAATCCGACTAAATATAAGATAAGTACCTCAGCCACGCCTCCTTAGAGTCGAAAATAGACCCAAAGGCT
209	1	117	2.2	93	145236	145494	GAGTCGAAAATAGACCCTTTGGCTAAGGAGATAAATAGCCCCAAAGGCCCCCCATAATATTAAGTTAAGTTCTAATCCTACTAAATATAAGATAAGTACCTCTGCCACGCCTCCTTA
210	1	96	1.9	80	146331	146511	CTATTTACGACTAAGTAGACTAATCCGCATATATATAAGATAAGTACCTCAGCTACTATGAGGCAGAGAAATAGCCTTTGGGGCTAGACTAATCCT
211	1	20	2.5	100	146524	146572	CCTATTCATTTTACTTCGTT
212	1	21	2.5	87	150306	150357	GCCCGGCATTACCTCCAGTGA
213	1	20	1.9	94	151291	151327	TGCGACTATTCAACTACTTT
214	1	67	1.9	85	151951	152077	TTACATTCACGACTTGGAAAGAGTGAATGACGTAGCAATTCACGAACTGGTGCCAGCTAGTGAATGG
215	1	26	2.2	79	152670	152728	AGCAACGGAGCAGAATCAACCATAAA
216	1	27	2.1	86	152677	152731	GGAGCAGAATCAACCATAAAAGCATAG
217	1	86	2.2	87	165686	165871	TTAGTCGTAAATAGCCCCAAAGGCTATTTATATCCTCATAGTAGCAGAGGAACTTATATCTTATATTATATACAGGATTAGTCTAC
218	1	99	2	90	166270	166463	TAGCCTTTGGGTCTATTTTCGACTCTAAAGAGGCGTAGCAGAGGTACTTATCTTATATTTAGTAAGATTAGTCTACGCCTTTGGGGCTATTTATCTCCT
219	1	18	5.1	94	166836	166927	GGGGCTATTTATCTTCTT
220	1	31	2.4	95	170585	170658	AGGGGAGGAATAAATACGCGAACACCTGATA
221	1	20	1.9	100	174737	174774	AAATTCTAGTTGTAGAGATC
222	1	18	2.6	92	174882	174927	AAATAGCCCCAAGAAGAG
223	1	83	2.4	82	174955	175156	CTAATCAGCCTATATATAATATAAGTACCTCAGCTACGCAGAGGCATATAAATAGCCAAAGGGGCTATTTACGACTAAGTAGA
224	1	99	2.1	98	175388	175590	TAGCCTTTGGGTCTATTTTCGACTCAATAGGGGCATAGCAGAGGTATTTCCTTTTTAGTAAGATGGTTTATTCTACGCCTTTGGGGCTATTTATCTCCT
225	1	18	2.7	96	176159	176206	AAATAGCCCCAAGAAGAT
226	1	83	2.9	91	176211	176456	GTAGACTAACTGTATATAATATAAGATAAGTACCTCGGCTACGCAGAGGCATATAAATAGCCTTTGGGGCTATTTACGACTAA
227	1	16	2.4	95	177087	177125	TTTGCTGAGTGAGAGT
228	1	16	2.1	100	182573	182606	CGAGGGCGGAGCCTAA
229	1	101	1.9	93	183089	183278	TTAGTCGTAAATAGCCCCAAAGGCTATTTATCTCCCCAATATATATACAGGGGTAGCAGAGGAACTTATATTATATACAGGCGGATTAGTCTACTTAAGGC
230	1	17	2.1	94	190783	190817	ATCATATCATTACAGTA
231	1	17	2.1	94	191692	191725	TGCTCTATCTTTTTCTT
232	1	25	2.3	100	194928	194985	ACCAGCTCTGCCTACTGAACGAACT
233	1	26	2	100	196023	196074	CTAGCTCTCGCACCTGACTTCTGAGT
234	1	98	2.1	95	200936	201147	AAAGACCTCTGCTATGCACTTTTTGAGTCGAAAATAGACCCAAAGGCTAAGGAGATAAATAGCCCCTTTGGCGTAGAATAAACCATCTTACTAAAAGG
235	1	100	1.9	95	201757	201948	GTAGAATAAACCATCTTACTAAAAAGGAAAGACCTCTGCTATGCCCCTATGTGAGTCGAAAATAGACCCAAAGGCTAAGGAGATAAATAGCCCCTTTGGC
236	1	81	2	82	201973	202133	GTAGAATAAACCACCTTACTAAAAGGAAAGACCTCAGCTATGCAGAGAAGAAAAATAGCCTTTGGGGCTATTTACGACTAA
237	1	117	5.4	98	202118	202752	GGGTCTATTTTCGACTCTAAGGAGGCGTGGCAGAGGTACTTATCTTATATTATATACAGTTAGAACTTAACTTAATATTATAGGGGGCCTTTGGGGCTATTTATCTCCTTAGCCAAA
238	1	83	3.6	87	204188	204490	CCTTTGGCTATTTATATGCCTCTGCGTAGCCGAGGTACTTATCTTATATTATATACAGTTAGTCTACTTAGTCGTAAATAGCC
239	1	167	2.5	85	204086	204508	TTAGTCGTAAATAGCCCCAAAGGCTATTTATATGCCTCTGCATAGCAGAGGTCTTTATATTATATACAGGCTGATTAGTCTACTTAGGCGCTAAATAGCCCCTTTGGCTATTTATATGCCTCTGAGTAGCCGAGGTACTTATCTTATATTATATACAGTTAGTCTAC
240	1	84	5	75	204086	204508	TTAGTCGTAAATAGCCCCTTTGGCTATTTATATGCCTCTGCATAGCCGAGGTACTTTATATTATATACAGGCAGATTAGTCTAC
241	1	18	7.6	96	204515	204650	GGGGCAATTTATCTTCTT
242	1	24	2	100	204939	204986	CCAAAACATCTATTTCTATTCTAA
243	1	25	1.9	100	212099	212146	CCATTCACGACTACGGTATGCAATG
244	1	16	2.5	87	214345	214382	TTTGAGTTCATTTCTC
245	1	30	1.9	100	214671	214728	GATCAAGCATGCCTGTCCCCAACTATCCAG
246	1	17	2	94	215400	215433	CAAACCAGCAAGGCCTA
247	1	13	1.9	100	216149	216173	ACTATCCACTATG
248	1	18	2.2	90	240342	240380	GGGGCAATTTATCTCCTT
249	1	18	2.1	100	243205	243241	TTAAGTAAGATAGGCCAG
250	1	15	2.1	93	243638	243667	AATCTACTCATATAT
251	1	86	2	96	244694	244862	GGAGATAAATAGCCCCAAAGGGCTATTTACGACTAATCCGCCTGTATATAATATAAGTTCCCCAAAAATATAGTCAATTACGCAGA
252	1	34	2	96	246449	246514	TCCTTAGCCTCAATAGGACCCACCGGCTCCTCAA
253	1	23	2	100	247314	247358	TTGGATTAGTCTACCTCTGCTAT
254	1	24	2	96	257366	257414	ATAGCGGAGAAAAGAGAAGAAAAG
255	1	20	2	100	261673	261712	AACTAATATGGAATTGACTA
256	1	22	2.1	92	262495	262541	ATGCCAGAGAAATTATAAAGAA
257	1	22	2	100	262500	262542	AGAGAAATTATAAAGAAATGGG
258	1	16	2.1	100	265036	265068	AAGTAGTACATAGGTA
259	1	17	2.1	89	266261	266295	AACTCTTATAATTACTT
260	1	18	2.1	100	268998	269035	ATTCATAGTCAGTCATGA
261	1	103	4	81	269260	269673	TCGTAAATAGCCCCAAAGGCTATTTATCTACTCAGCATAGCAGAGGTCTTTATATTATAGTATAGGCGGATTAGTCTACGCCTTTGGGGCTATTTATCTCCTT
262	1	82	2	82	270479	270640	AGTCGAAAATAGACCCAAAGGCTATTTATCTACTCAGCATAGCAGAGGTATTTCATTTATAGTAAGACAGTTTATTCTACTT
263	1	21	1.9	94	272585	272624	GTCTGTCTTCAATATCTCTTT
264	1	12	2.1	100	276542	276566	CGATCGGATAGT
265	1	21	2.7	100	276573	276628	TGCTACGCAATTTAACTCCTC
266	1	76	2.6	86	278659	278850	TTCGGATTAGTCGTAAATAGCCCCTTTGGGGCTATTTATCTCCTCTGCATACACTTACTAAGATTTTATGGGGAGA
267	1	69	3.2	67	279071	279295	AGGAGAGAAATAGCCCCAAAGGCGTAGACTAATCCGCCTGTATATAATATAAGTACCTCTGCTACGCAG
268	1	105	2	98	279210	279421	AAAGGAGATAAATAGCCCCAAAGGCGTAGACTAATCCGCCTGTATATAATATAAGTACCTCTGCTACGCAGAGCAGAGAAATAGCCAAAGGGGCTATTTACGACT
269	1	112	2.2	92	279751	279994	AAGGAGATAAATAGCCCCAAAGGCGTAGACTAATCCGCCTGTATATAATATAAGTACCTCTGCTACCCCTGTATATATATTGGGCAGAGAAATAGCCAAAGGCTATTTACGA
270	1	126	2.2	100	280368	280642	GGGAGAGAAATAGCCCCTTTGGCCCTACCTGTATATAATATAAGTTCTAATCCGCCTGTATATAATATAAAGACCTCAGCTATGCTGAGTAGAGAAATAGCCAAAGGGGCTATTTACGACTAATCC
271	1	89	1.9	90	280643	280813	GTAGACTAATCCGCCTTACTATAATATAAAGACCTCAGCTACGCAGAGGAGAGAAATAGCCTTTGGGGCTATTTACGACTAAGCCTTAA
272	1	34	1.9	93	281402	281467	TATTAGATACCACGTATCACTCGCAACATTCCAA
273	1	26	2	100	283159	283211	CCAAGGAGTCGTTCTAATAAATGCAT
274	1	38	2.1	100	283518	283595	TTCAATTAAGGATGAAGATCTTACAGCAACCGGAGCAC
275	1	16	7.3	78	284743	284862	ACTCAACGCAAGAGCT
276	1	50	2.4	91	284724	284846	TCAACGCAAGAAGCTACTCACTCAACGCAAGAGATACTCAAGAGAGCTAC
277	1	64	1.9	91	284751	284873	CAAGAGACTACTCAACGCGAGAGCTACTCAACGCAAGAGCTACTCACTCAACGCAAGAGATACT
278	1	31	3.6	77	284743	284862	ACTCAACGAAGAGCTACTCAACGCAAGAGAT
279	1	14	2	100	284904	284931	AACCTAATGCAAGG
280	1	61	1.9	83	286086	286200	AAGTATCTTCAATGTAAAGATAAAGTTCAAGTCTGAAAGTAGCAAGTAAGTCAAAGTCTTC
281	1	15	2.2	89	288136	288168	GACGGGGCGACGGTA
282	1	25	2.3	82	290314	290372	TATATTTAGCAAGCGGCCCTTACTA
283	1	88	2.8	93	291587	291824	CCTTTGGCTATTTATATGCCTCTGCGTAGCCGAGGTACTTATCTTATATTATATACAGGCTGATTAGTCTACTTAGTCGTAAATAGCC
284	1	18	5.8	94	291852	291955	GGGGCTATTTCTCTTCTT
285	1	83	1.8	94	292056	292208	TCGTAAATAGCCCCAAAGGCTATTTATATGCCTCTGCGTAGCAGAGGTACTTATCTTATATTATATACAGTTAGTCTACTTAG
286	1	125	1.8	86	292134	292364	CTTAGTCGTAAATAGCCCCAAAGGCTATTTATATGCCTCTGCGTAGCAGAGGTTATCTTATATTATATACAGGCGGATTAGTCTACGCCAAAGGGGCTATTTATCTTCTTGGGGCTATTTCTCTC
287	1	39	3	94	292572	292688	CAAATATATAGTAAGGGCCGCCATACTATAATATAAGTT
288	1	36	2.1	92	294077	294152	CCCTAAAATTACGGTATTGCGAGCCATCTGACGATA
289	1	101	2.9	97	303060	303350	TTAGTCGTAAATAGCCCCAAAGGCTATTTATCTCCCCAATATATATACAGGGGTAGCAGAGGTACAACTATTATATACAGGCGGATTAGTCTACTTAAGGC
290	1	82	2	85	303517	303682	CTTAGTCGTAAATAGCCCCAAAGGCTATTTATATCCTCAGCGTAGCAGAGGTACTTATATTATATACAGACAGATTAGTCTA
291	1	27	1.9	88	307049	307100	TCCTTTCTTAGGCCCCGAGCTATGCCC
292	1	18	2	94	308300	308335	CCACCGCTATATATGGTA
293	1	18	5.2	92	311452	311544	CCCAAGAAGAGAAATAGC
294	1	83	2	94	311745	311913	CTATTTACGACTAAGTAGACTAACTGTATATAATATAAGATAAGTACCTCGGCTACGCAGAGGCATATAAATAGCCAAAGGGG
295	1	275	3	97	311572	312382	CTAATCAGCCTGTATATAATATAAGATAAGTACCTCGGCTACGCAGAGGCATATAAATAGCCAAAGGAGAGAAATAGCCCCAAAGGCGTAGACTAATCCGCCTTACTATAATATAAAGACCTCAGCTATGCTGAGTAGAGAAATAGCCTTTGGGGCTATTTACGACTAATCCTCTATTTACGACTAAGTAGACTAACTGTATATAATATAAGATAAGTACCTCGGCTACGCAGAGGCATATAAATAGCCAAAGGGGCTATTTACGACTAAGTAGA
296	1	83	2	94	312020	312188	CTATTTACGACTAAGTAGACTAACTGTATATAATATAAGATAAGTACCTCGGCTACGCAGAGGCATATAAATAGCCAAAGGGG
297	1	353	1.8	100	312304	312956	GTAGACTAACTGTATATAATATAAGATAAGTACCTCTGCTACGCAGAGGCATATAAATAGCCAAAGGGGCTATTTACGAAAGGAGAGAAATAGCCCCAAAGGCCCTACCTGTATATAATATAAGTTCTAATCCGCCTGTATATAATATAAAGACCTCAGCTATGCTGAGTAGAGAAATAGCCAAAGTCTTTACGACTAAGGAGAGAAATAGCCCCTTTGGCGTAGACTAACTGTATATAATATAAGATAAGTACCTCTGCTACGCAGAGGCATATAAATAGCCAAAGTATTTACGACTAAGCCTAAAATCAAGGGAGATAAATAGCCCCGAGAAGATAAATAGCCCCTTTGGC
298	1	89	1.9	86	313001	313171	GTAGACTAATCCGCCTGTATATAATATAAAGACCTCAGCTACGCTGAGGAGAGAAATAGCCAAAGGGGCTATTTACGACTAAGCCTTAA
299	1	100	1.9	87	313221	313408	CTAATCCGCCTGTATATAATATAAGTACCTCTGCTACCCCCTTACTATATATTGGGCAGAGAAATAGCCAAAGGCTATTTACGACTAAGCCTTAAGTAGA
300	1	82	2	85	316753	316917	TTAGTCGTAAATAGCCCCAAAGGCTATTTATATACTCTGCATAGCAGAGGAACTTATATTATATACAGACAGATTAGTCTAC
301	1	21	2.7	86	317332	317387	TGCTACGCAGAGGAGTTAAAT
302	1	39	3	98	317386	317503	GAACTTATATTATAGTATGGCGGCCCTGTATATATATTT
303	1	12	3.2	100	317646	317683	CGACTATCCGAC
304	1	159	2	96	317762	318080	CCGCCATACTACAATAAATTCCCAAGGAGAGAAATAGCCCCAAAGGCGTAGACTAATCCGCCTGTATATAATAGTAGTACCTCTGCTACGCAGAGGAGAGAAATAGCCTTTGGGGCTATTTACGACTAATCCGAATCGGCCCTAAAATGAATATAAATT
305	1	105	2	95	318331	318542	AAAGGAGAGAAATAGCCCCAAAGGCGTAGACTAATCCGCCTGTATATAATATAAGTACCTCTGCTACGCAGAGCAGAGAAATAGCCAAAGGGGCTATTTACGACT
306	1	27	2.1	83	319031	319086	CCTATCGGTCGAGCCATCTTACGATAC
307	1	16	2.5	87	319956	319994	CTCAGAGCATACCTCA
308	1	22	3.4	96	319971	320046	CTCAAGCATACCTTACTCAGAG
309	1	18	3.8	94	327557	327626	TGACCTATCCTTCTCAAC
310	1	36	1.9	94	327557	327626	TGACCTATCCTTCTCAACTGACCTATCCTTCTCAAC
311	1	44	1.9	97	329174	329257	ATAGAAAGACTGAACTATATATCAAGCTAAGAAAACGAAGATAG
312	1	15	2.3	95	331066	331100	TCTTACGCTATCGTA
313	1	69	3.7	81	333749	334014	TCGGATTAGTCGTAAATAGCCAAAGGGGCTATTTATCTCCTCTGCTACCCCTTACTATATATTGGAGAT
314	1	140	2	90	333749	334034	TCGGATTAGTCGTAAATAGCCAAAGGGGCTATTTATCTCCTCTGCTACCCCTTACTATATATTGGGATTCGGATTAGTCGTAAATAGCCCCAAAGGGGCTATTTATCTCCTCTGCTACATTGACTAGATTTTGGGGAGAT
315	1	38	2.8	87	334062	334167	CCGCCATACTATAAATAAATTCCCAATATATATAAGGG
316	1	236	2	89	334981	335459	AGAGAAATAGCCCCAAAGGCGTAGACTAACTGTATATAATATAAGATAAGTACCTCTGCTACGCAGAGGCATATAAATAGCCAAAGTATTTACGACTAAGCCTAAAATCAAAGGAGAGAAATAGCCCCAAAGGCCCTACCTGTATATAATATAAGTTCTAATCCGCCTGTATATAATATAAAGACCTCAGCTATGCTGAGTAGAGAAATAGCCTTTGGGGCTATTTACGACTAAGG
317	1	42	2	100	337359	337443	TATTGTATTGGATTAGTCGTTCCCCTTATGGATCGGAGTAGC
318	1	15	3.6	70	337598	337654	AAGCTGAAGTCCCTG
319	1	33	1.9	100	337592	337655	AAGCGTAAGCTGAAGTCCCTGAAGCTGAAGCAT
320	1	15	2.7	100	337714	337754	CTCTTGTTGCTGCTG
321	1	37	2.3	100	338012	338096	CCCAGAAGCTGAAACAGAAGCATAACTTCTCCCCAGA
322	1	36	1.9	97	338510	338579	GAGGAGCTACATCTCGTAATGCGTATGCTTCCTACT
323	1	37	2.1	100	339039	339116	CTATCTTGAGTATGCGTATTATTCCTTACCTTAGTTG
324	1	15	2.7	96	339316	339355	AAGCGGAAGCTGAAG
325	1	12	4.2	97	339436	339486	GCTGCTATTGTA
326	1	54	1.9	96	339755	339859	CCCATCAGCATAACTTGAAGCAGCTCTTGCTCTAACCCCGGACCCGGACCCGTA
327	1	50	2.3	89	339755	339871	CCCATCAGCATAACTTGAAGCAGCTCTTGCTCTAACCGCCCGGACCCGTA
328	1	21	3	92	340316	340377	CAATTGACTTTTATATTAGGC
329	1	18	2.8	96	341505	341554	AGAGAAATAGCCCCAAGA
330	1	18	2	94	342400	342435	GCTTTTAGCCGATCCTTA
331	1	38	2	97	342557	342633	TCATCCCTAGGGGGGACCTCGCTCACATGTCTCGGACT
332	1	20	6	94	342844	342960	TTACATAGCTCCGGGAAGGG
333	1	33	2	100	343442	343507	TGGTCGCCTATAATCATAACTGATGCTATCCGT
334	1	19	2	100	343535	343572	CTCTTATTCACTCTTGTTC
335	1	10	3.5	84	343535	343568	CTCTTATTCA
336	1	29	3	96	343677	343763	CCTCCCCGCTCATGGTAGCAGGGATTGCA
337	1	30	2.1	100	344394	344455	CCTCATTCGCTAGGAACTCTGCCTAACCGA
338	1	28	3.9	77	344518	344623	CTCTAGTTCTGGTCCTGCTCCATTACTT
339	1	49	2	94	344521	344621	TAGTTCTGGTCCTGCTCCATTACTTCTCTAGTTCTGGTCCTGCTCCATT
340	1	18	2	100	344883	344918	CGTCTTACCTCAGCCATA
341	1	25	3.1	98	345100	345177	GAAGAGAGGGGAAACGTATACTGAT
342	1	36	2.8	66	345166	345256	TATACTGATGAAAAAGAATGAAGGGGACCTCTAACG
343	1	16	2.1	100	345755	345787	CCACAGGATCATCTTT
344	1	66	2.3	98	345953	346102	GAGGAGCTCGACTAAAGAGATTTTGACAGGAGGAACTTATATTATAGTAAGGGGGACGACTGATCG
345	1	40	2	100	346116	346195	CGGGAAACTTTCTGCTGCTGGCGTATACAGTAGAGCCCTC
346	1	37	2	89	346298	346371	AACAACTGATATATAGTGAATAGCTATTCCACCATGG
347	1	53	2.1	100	346460	346572	CCGGGCAACCTACCTTAGGGAAACCAAGGGAGACCGAAGTCCAGACAACCGAT
348	1	29	2	100	346565	346623	TCCGGGCACTGAGTTGAGTAAGGAATGCT
349	1	37	2.1	97	347034	347110	TCTGGAGGATAGTCGTAAATAGCGTCACTCTGGAGGA
350	1	24	2	91	349496	349542	CCTACCTCAGATTCAACTTCTGAG
351	1	12	6.4	70	349502	349578	TCTGATTCAACT
352	1	36	2.1	95	349502	349578	TCTGATTCAACTTCTGAGCCTACCTCAGATTCAACT
353	1	24	5.5	78	349538	349664	TCTGATTCAACTTCTGAGCCTACC
354	1	12	5.5	92	349724	349789	TCTGAGTCAACT
355	1	24	2.9	87	349754	349823	TCAACTTCTGAGCCTAGCTCTGAG
356	1	36	2.7	77	349718	349813	CCTAACTCTGAGTCAACTTCTGAGTCAACTTCGGAG
357	1	19	2	100	350078	350115	CAGAGGCAACTCCGGACCC
358	1	18	3.1	94	350260	350316	ACTTCCATTTAAGATTGT
359	1	17	3.5	89	350266	350326	ATTTAAGATTGTACTCC
360	1	35	2.5	80	350256	350344	TTTGACTTCTATTTAAGATTGTACTCCATTTAAGA
361	1	31	2.1	91	350499	350566	TTCTCGTCCTATATCTTTATAGCCGTAGCTG
362	1	34	1.9	87	350691	350756	AAACCCTTAAGTATGAGGTCTGTTCCTCAACTGA
363	1	26	2	100	353375	353426	AGGAAAGCAGGTATGCGACTTTTGAG
364	1	17	2	100	353447	353480	TCTGACTATTTACAGAA
365	1	15	2.5	100	353722	353758	TTGGGGCTGGTGCAG
366	1	19	2.8	80	353947	353999	AGCTTCGGCTCTTGAGTAC
367	1	15	2	100	354870	354899	TTTAGGAACACCAGG
368	1	15	2.5	100	354986	355022	AAGCAACAGGAACTC
369	1	33	2.1	97	355372	355440	AAAGCAACAGAAGCTGCATCAGCAGCATTTACT
370	1	89	1.9	98	356315	356485	TTAGTCGTAAATAGCCCCAAAGGCTATTTATCTGCTCTGCGTAGCAGAGGAACTTATATTATATACAGGCGGATTAGTCTACTTAAGGC
371	1	108	2	89	356404	356616	TTAGTCGTAAATAGCCCCAAAGGCTATTTATCTACTCAGCATAGCAGAGGAACTTATATTATATACAGGCGGATTAGTCTACGCCAAAGGGGCTATTTCTCTCCCGGA
372	1	22	3.1	85	356923	356991	ATATGTGGCTGCGTAGTCTTAT
373	1	21	2.3	88	358410	358457	GGCTTCTGAGTAGGCACCCGA
374	1	37	2.8	82	358693	358794	GGCTTCAGCCAGCTTCCACTTTTGAGTTAAAGTCAAA
375	1	15	2.1	100	359552	359582	CCAGAATCATTAGAC
376	1	20	2	100	360907	360946	ACTTGACCTTGGGCTTCTTA
377	1	25	2	96	362777	362827	ACAACCCTGAGCTCCACGCACTCCT
378	1	34	2.1	97	363039	363110	CTTTCCTTGGTCTGCAGCCACCCTTCCCGAGCTA
379	1	15	2	100	364144	364173	ACGAAAACACTAGGA
380	1	28	2.1	90	364288	364345	AGAGCTAACGCCTAAACTCAAAAGCCGA
381	1	19	2.2	86	364633	364673	CTACTGGTAAAAGAGCCTA
382	1	21	2	90	366199	366241	CTCAACAGCCGAAGCCCTACT
383	1	20	2.4	83	366198	366245	CCTCAAGAGCCGAAGCCCTA
384	1	21	2.7	80	366249	366302	TCAAGAGCCGAAGCTGCTGAC
385	1	20	3	77	366588	366650	CTTGGGGCCCCTTCTCTGGT
386	1	33	2.2	89	367964	368033	CCCCAAGAGCGACTTTAGGAACAGGAGCTACAT
387	1	36	2.3	91	368305	368386	AGCAACTCCAAAGGCAACTGCTAAAACATTTACTAA
388	1	36	2.8	76	368423	368521	TCTACTTTATGAACAACTGTTGAAGCACCAACTGAG
389	1	30	2.1	100	369159	369220	AGGATGCTCTTTCCTTGTGCCCGAGTAGTT
390	1	18	2.2	95	369852	369890	CAGCCCCAGAGGATTCTA
391	1	15	2.7	96	370281	370321	CAGCCTCAACTGCCC
392	1	29	2	93	371001	371056	CTAGGGAACTTCTCTTATTGATGCCAGGC
393	1	18	2.1	90	371486	371523	AGGAACAACTTTAGCATC
394	1	18	2.7	100	371666	371714	AGGAACTACTGCAACAGC
395	1	17	3.3	84	372024	372077	TTAAGAGCCCTAGTAGT
396	1	12	2.6	100	372252	372282	CAGCAGCACCAG
397	1	15	2.1	100	372499	372529	CTTTTGAATCCCTAC
398	1	72	2.7	95	373050	373243	GACAACCGAATTGAGAAAATTCATTCTCGTATAGCGGCACTTTCAATGAAATGCTATTTCCCTAAGTAAGTC
399	1	24	2	91	373384	373431	CTCGTTAAAAACGATTTACAAAAG
400	1	99	2.2	91	374266	374486	GCCTTTGGGGCTATTTATCTCCTTAGCCTTTGGGTCTATTTTCGACTCTAAAGAGGCGTAGCAGAGGTACAGATCTTATATTTAGTAAGATTAGTCTAC
401	1	225	2	100	374419	374867	GCGTAGCAGAGGTACTTATCTTATATTATATACAGTTAGTCTACGCCTTTGGGGCTATTTATCTCCTTTCGTAAATACTTTGGCTATTTCTCTACTCAGCATAGCTGAGGTCTTTATATTATATACAGGCGGATTAGTCTACGCCAAAGGGGCTATTTCTCTCCCTTTATTTTAGGTAAATTCGGATTAGTCGTAAATAGCCCCAAAGGCTATTTATATGCCTCT
402	1	117	2.6	86	375480	375783	TAGCCAAAGGGTCTATTTTCGACTCTAAGGAGGCGTGGCAGAGGTACAGATCTTATATTATATACAGTTAGAACTTAACTTAATATTATAGGGGGCCAAAGGGGCTATTTATCTCCT
403	1	83	2.9	84	377335	377577	TTAGTCGTAAATAGCCCCTTTGGCTATTTATATGCCTCTGCGTAGCAGAGGTACTTATATTATATACAGGCAGATTAGTCTAC
404	1	18	2.8	93	377605	377654	GGGGCTATTTATCTTCTT
405	1	22	3.1	91	378880	378946	GGTATTCTAGCTTCTGGGTTCA
406	1	31	3.4	82	379250	379355	ATTGGGAGTTCCGTGGTAGTCCAATTTATGG
407	1	18	8.8	93	382345	382502	AGATAAATAGCCCCAAGA
408	1	83	5.6	91	382527	383000	ATATAAGATAAGTACCTCGGCTACGCAGAGGCATATAAATAGCCAAAGGGGCTATTTACGACTAAGTAGACTAACTGTATATA
409	1	171	2.9	96	382509	383000	GTAGACTAATCAGCCTGTATATAATATAAGATAAGTACCTCGGCTACGCAGAGGCATATAAATAGCCAAAGGGGCTATTTACGACTAAGTAGACTAACTGTATATAATATAAGATAAGTACCTCGGCTACTATGAGGCATATAAATAGCCAAAGGGGCTATTTACGACTAA
410	1	117	3.5	99	383388	383796	AATATAAGATAAGTACCTCTGCCACGCCTCCTTAGAGTCGAAAATAGACCCTTTGGCTAAGGAGATAAATAGCCCCAAAGGCCCCCTATAATATTAAGTTAAGTTCTAACTGTATAT
411	1	117	2.2	92	384171	384428	AGTCGAAAATAGACCCTTTGGCTAAGGAGATAAATAGCCCCAAAGGCCCCCCATAATATTAAGTTAAGTTCTAATCCTACTAAATATAAGAGAAGTACCTCTGCCACGCCTCCTTAG
412	1	116	2.2	90	384919	385175	AGTCGAAAATAGACCCTTTGGCTAAGGAGATAAATAGCCCCAAAGGCCCCCATAATATTAAGTTAAGTTCTAATCCTACTAAATATAAGAGAAGTACCTCTGCCACGCCTCCTTAG
413	1	99	2.1	96	385191	385403	TAGCAGAGGTCTTTCCTTTTTAGTAAGATGGTTTATTCTACGCCAAAGGGGCTATTTATCTCCTTAGCCTTTGGGTCTATTTTCGACTCAAAAAGTGCA
414	1	12	2.2	100	389437	389462	TTTGCCTCCACG
415	1	41	2.6	88	389555	389660	ACCCCCAGCTAGGGCACTAGGCGACTCTCACACTACATACC
416	1	18	2.8	93	389722	389771	AGATAAATAGCCCCAAGA
417	1	29	2	100	391141	391198	AGCTAAGGCAGGTCAATCATAGATTCCCG
418	1	25	2	100	391294	391343	GAAAGAAAGTAGAAGATTGTTGAAC
419	1	25	1.9	86	391349	391396	TAAGTAATGTACACCGAAAAGGGAC
420	1	21	2.1	100	391545	391588	TCACAGCACTTTTCGCACGCG
421	1	34	2	97	391687	391754	TAAGCAGTGCCTAATCTCTTAATAGCCTCACTCG
422	1	22	2.7	73	392035	392095	CTCTCTTATTCAATACACCATT
423	1	84	2.9	88	392171	392409	TTAGTCGTAAATAGCCCCAAAGGCTATTTATATGCCTCTGCGTAGCAGAGGTACTTATCTTATATTATATACAGATTAGTCTAC
424	1	18	2.8	93	392446	392495	GGGGCTATTTATCTTCTT
425	1	31	3	93	393010	393102	TATTGCTTCTAGCTTCTAGCTCATAAGGGCA
426	1	18	2	100	393126	393161	TAGCTCATATAGGTTAGG
427	1	18	2.2	100	393153	393191	TAGGTTAGGGCATATTGC
428	1	42	2.3	84	393226	393323	TAGGTTAGGTCATATTGAAGCTCTATCTCATACTCATAGCTC
429	1	32	2	96	393296	393359	CTCATACTCATACTCCTAGGTTAGGTCAGCAG
430	1	36	2	97	393379	393450	GCTAGCTCATAGGTTAGGTTATCAAGTGGTCGAACT
431	1	34	2.1	79	394377	394450	ATGGTTAGCGACTTTTACTTTGGGCTCATGTGCT
432	1	37	2	100	394386	394460	CTTTTACTTTGGGCTCATGTGCTATGGTATTAGCTTC
433	1	22	2.1	96	394708	394754	TCGTATCGGCATGCTACTTCAG
434	1	12	2.2	100	394751	394776	AGTCAGGGGTCT
435	1	31	2	100	395031	395092	AGCTATTGCGCTACTGCTACTGAAAGGTCTA
436	1	53	1.9	95	395295	395395	CCTTTCGGAACACCCTTCCTTAACACCTTTCTTTCTTTACAGTTAGGAACCTT
437	1	26	1.9	92	395452	395501	CAAGTAAGGTACTTTCTCCACTAAGA
438	1	26	2.2	84	395453	395509	AAGTAAGGTACTTTCTCCACTAAGAA
439	1	23	2.2	92	397686	397736	TTTACATGATGATGATCGCATTC
440	1	24	2.1	84	397694	397742	ATGATGATCGCATTGCTTTAGACA
441	1	16	2.2	94	398804	398838	AGTTAAGACGGGGCTA
442	1	69	2	100	399314	399450	AAAAATACAATACACTAAATGTGCCACCTTTAGGATAAAACCTACCATCACTTTATGACTCTTATAGGT
443	1	117	2.2	90	401979	402236	TAGCCAAAGGGTCTATTTTCGACTCTAAGGAGGCGTGGCAGAGGTACAGATCTTATATTATATACAGTTAGAACTTAACTTAATATTATAGGGGGCCAAAGGGGCTATTTATCTCCT
444	1	749	2.5	94	401471	403329	GGGGCTATTTACGACTAAGTAGAATAAACCATCTTACTAAAAAGGAAAGACCTCTGCTATGCCTCTTTGTGAGTCGAAAATAGACCCAAAGGCTAAGGAGATAAATAGCCCCAAGAAGTAAATAGCACCAAAGGCCCCCATAACATTAAGTTAAGTTCTAATCTGCCTGTATATAATATAAAGACCTCAGCTATGCACTTTTTGAGTCGAAAATAGACCCAAAGGCTAAGGAGATAAATAGCCCCAAGAAAGTAAATAGCACCAAAGGCGTAGAATAAACTGCCTTACTATAATATAAAGACCTCAGCTATGCTGAGTAGAAAAATAGCCTTTGGGGCTATTTACGACTAAGTAGAATAAACCATCTTACTAAAAAGGAAAGACCTCTGCTATGCCTCT…
445	1	117	2.2	92	402728	402985	TAGCCAAAGGGTCTATTTTCGACTCTAAGGAGGCGTGGCAGAGGTACAGATCTTATATTATATACAGTTAGAACTTAACTTAATATTATAGGGGGCCTTTGGGGCTATTTATCTCCT
446	1	81	2	82	403205	403365	GTAGAATAAACCACCTTACTAAAAGGAAAGACCTCAGCTATGCAGAGAAGAAAAATAGCCTTTGGGGCTATTTACGACTAA
447	1	117	3.5	95	403342	403750	TAGCCTTTGGGTCTATTTTCGACTCTAAGGAGGCGTGGCAGAGGTACTTATCTTATATTATATACAGTTAGAACTTAACTTAATATTATAGGGGGCCTTTGGGGCTATTTATCTCCT
448	1	215	2.3	88	403342	403860	TAGCCTTTGGGTCTATTTTCGACTCTAAGGAGGCGTGGCAGAGGTACTTATCTTATATTATATACAGTTAGAACTTAACTTAATATTATGGGGGCCTTTGGGGCTATTTATCTCCTTAGCCAAAGGGTCTATTTTCGACTCTAAGGAGGCGTGGCAGAGGTACTTATCTTATATTTAGTAGAATTAGTATACGCCTTTGGGGCTATTTATCTCCT
449	1	99	2.1	89	403675	403885	GGGGCTATTTATCTCCTTAGCCTTTGGGTCTATTTTCGACTCTAAAGAGGCGTAGCAGAGGTACTTATCTTATATTTAGTAAGATTAGTCTACGCCAAA
450	1	18	6.8	95	404357	404478	GGGGCTATTTATCTTCTT
451	1	16	2.2	90	407120	407155	TCGCCCCGTCTACACG
452	1	21	2	100	409755	409796	AATAAATAACTCTTCTAACTC
453	1	20	2	94	410622	410660	CTTATATAAAAATAGCTTAT
454	1	15	1.9	93	410851	410880	GATACTGAACTGCCA
455	1	17	3	72	411206	411256	TCAAGGGAGTTGCAAGT
456	1	26	2.4	91	412497	412558	CTCTTTCTTTCGCTGGGAAACCCACT
457	1	26	2.3	97	413435	413494	TCAGGCTTTCATAGCACACACTGCTA
458	1	23	2.9	82	414092	414161	CTAGACCTCTTGCGAACTATACT
459	1	27	1.9	100	414110	414161	ATACTCTAGACCTCTTGCGAACTATAC
460	1	22	2.2	96	414769	414816	GATCGAAGGTAGAGCGGCGACT
461	1	29	2.1	84	417118	417178	GAGATGAGATGAGTAAGTTGTAGGTCACA
462	1	23	2	82	418318	418362	CGGTGTCTTTGCATGCACCGTTC
463	1	18	2	100	421921	421956	AGTGGTAGACCTTTAGAC
464	1	27	2.2	93	422475	422534	CCATCTATCCCAAGGCTCCATGCTATC
465	1	18	2.6	89	424461	424506	AAATAGCCCCAAGAAGAT
466	1	303	2	90	424892	425503	AGTCGAAAATAGACCCTTTGGCTAAGGAGATAAATAGCCCCAAAGGCCCCCCATAATATTAAGTTAAGTTCTAATCCTACTAAATATAAGAGAAGTACCTCTGCCACGCCTCCTTAGAGTCGAAAATAGACCCTTTGGCTAAGGAGATAAATAGCCCCAAAGGCCAGTTAAGTACTAACTGTATATAATATAAGATAAGTACCTCTGCCACGCCTCCTTAGAGTCGAAAATAGACCCTTTGGCTATTTATCTTCTCTGCATAGCAGAGGTCTTTCCTTTTTAGTAAGATGGTTTATTCTACTT
467	1	117	2.2	92	425190	425447	AGTCGAAAATAGACCCTTTGGCTAAGGAGATAAATAGCCCCAAAGGCCCCCCATAATATTAAGTTAAGTTCTAATCCTACTAAATATAAGAGAAGTACCTCTGCCACGCCTCCTTAG
468	1	218	1.9	99	425759	426180	GCATAGCTGAGGTCTTTATATTATATACAGGCAGATTAGAACTTAACTTAATGTTATGGGGGGCCTTTGGTGCTATTTACTTCTTGGGGCTATTTATCTCCTTAGCCTTTGGGTCTATTTTCGACTCACAAAGAGGCATAGCAGAGGTCTTTCCTTTTTAGTAAGATGGTTTATTCTACTTAGTCGTAAATAGCCCCAAAGGCTATTTCTTCTACTCA
469	1	17	2.5	96	428321	428363	CTCGGTCCTCTTGCTCT
470	1	26	2.2	86	430047	430102	ATGAATCTCCTCTAATGCATAGAACT
471	1	28	2.5	97	433216	433283	AGTGGAGCTGAGCTTGCAGCGTTATAGG
472	1	3	11	93	435863	435895	TTA
473	1	109	14.2	99	436200	437748	GGGAGAGAAATAGCCCCAAAGGCGTAGACTAACTGTATATAATATAAGATAAGTACCTCTGCTACGCAGAGGCATATAAATAGCCTTTGGGGCTATTTACGACTAATCC
474	1	127	2.2	92	437658	437934	ATATAATATAAGTACCTCTGCTACGCAGAGGCAGAGAAATAGCCAAAGGGGCTATTTACGACTAATCCGGGAGAGAAATAGCCCCAAAGGCCCTACCTGTATATAATATAAGTTCTAATCCGCCTGT
475	1	83	1.9	94	438037	438194	CTGTATATAATATAAGATAAGTACCTCGGCTACGCAGAGGCATATAAATAGCCAAAGGGGCTATTTACGACTAAGTAGACTAA
476	1	122	1.8	100	445951	446171	AAGGAGAGAAATAGCCCCAAAGGCGTAGACTAACTGTATATAATATAAGATAAGTACCTCTGCTACGCAGAGGCATATAAATAGCCAAAGGGGCTATTTCTCTTTTACCTAAAATAAATAGA
477	1	18	2.1	100	448529	448565	AGAGAAAGAACACTTCTA
478	1	18	2.1	95	449662	449699	TTATAATAAGAATAAGTA
479	1	23	2.3	96	458535	458587	ATAGCTCATTACTCAGTAGTATA
480	1	48	2	100	459303	459397	ACTACCAGAGAACAAAAGAGATGCGCTCAGATGCTGAGAGAAAGAAAC
481	1	25	2	96	460195	460244	AAGTAGATTCATTACTAGTAGATTC
482	1	15	3.6	69	460196	460244	AGTAGATTCATTACT
483	1	66	2	87	463894	464025	TTGGGCTCACTTCAATCATAATACCTCTTCTTATGTCAACTAATTCAACAATGTAAGCTATTTCGC
484	1	82	2	84	464185	464350	CTTAGTCGTAAATAGCCCCAAAGGCTATTTATCTGCTCTGCATAGCAGAGGTACTTATATTATATACAGACAGATTAGTCTA
485	1	71	4.7	86	464764	465100	GATTCGGATTAGTCGTAAATAGCCTTTGGGGCTATTTATCTCCTCTGCCTAATATACTAGTAAATTGAGGA
486	1	72	3.7	89	464764	465029	GATTCGGATTAGTCGTAAATAGCCAAAGGGGCTATTTATCTCCTCTGCCCTAATATAGTAGTAAATTGAGGA
487	1	39	3.2	98	465128	465250	GGGCCGCCATACTATAATATAAGTTCAAATATATATACA
488	1	39	1.9	88	465256	465329	CAAATATATAGTAAGGGCCGCCATACTATAATATAAGTT
489	1	144	1.8	94	465547	465808	AAGGAGAGAAATAGCCCCTTTGGCGTAGACTAATCCGCCTGTATATAATATAAGTACCTCTGCTACCCCTGTATATATATTGGGCAGAGAAATAGCCTTTGGGGCTATTGTAGACTAATCCGAATCGGCCCTAAAATCAATCTA
490	1	19	5.1	71	467284	467371	CCCAGTAGCTTTCGCTCGA
491	1	48	2	100	467278	467371	ATTCTTCCCAGTAGCTTTCGCTCGACCCAGTAGCTTTCGCTCGACCTG
492	1	83	2	84	484602	484767	TTAGTCGTAAATAGCCCCAAAGGCTATTTATATGCCTCTGCGTAGCAGAGGTACTTATATTATATACAGACAGATTAGTCTAC
493	1	30	1.9	100	484846	484902	CTTTAGTTACATTAGTCACCTTACGCACGA
494	1	36	2	91	486146	486216	GCATAGGGATCGAACCAGGCATCAATTACCCAACCC
495	1	33	2.1	100	490987	491056	ATAATATTAAGTTAAGTTCTAACTGTATATAAT
496	1	33	2.6	98	493310	493394	CCCTTACTATATATTGGGGAGTATAAATTGCTA
497	1	41	2.4	92	493375	493469	CCCTTACTATATATTGGGGAACTTATATTATAGTAAGGCGG
498	1	105	2	91	496112	496320	GGAGAGAAATAGCCCCAAAGGCGTAGACTAATCCGCCTGTATATAATATAAGTACCTCTGCTACGCAGAGGAGAGAAATAGCCAAAGGGGCTATTTACGACTAAA
499	1	35	3.6	100	500549	500675	GGCCCTAACATCAGCTATTGTACTTCTACTTCTTT
500	1	15	2.1	100	501116	501147	GGGAGTGCAGCCCTT
501	1	18	4.8	94	501595	501680	AGAGAAATAGCCCCAAGA
502	1	82	2	82	501759	501920	AGTCGAAAATAGACCCAAAGGCTATTTATCTACTCAGCATAGCAGAGGTATTTCATTTATAGTAAGACAGTTTATTCTACTT
503	1	88	3.4	95	501963	502255	GAGGCATATAAATAGCCTTTGGGGCTATTTACGACTAAGTAGACTAATAAGCCTGTATATAATATAAGATAAGTACCTCGGCTACGCA
504	1	18	5.8	97	502378	502481	AGATAAATAGCCCCAAGA
505	1	83	1.9	93	502981	503144	CTATTTACGACTAAGTAGACTAACTGTATATAATATAAGATAAGTACCTCGGCTACGCAGAGGCATATAAATAGCCAAAGGGG
506	1	12	2.2	100	511432	511457	CTTAATACTTGT
507	1	14	1.9	100	511613	511639	AAGTATGAATTATA
508	1	47	2	97	512583	512678	CTTTCAGTCGGAGCCTATCTTGCAATGCCCTATCGGTCTCCACTTAG
509	1	24	2	95	512930	512976	CAAAACCAAAACCTTCCTTGCCGA
510	1	15	2	100	514513	514542	GTTCCTACTGTAGAT
511	1	18	3.4	93	514767	514827	CTAAAGTAGGTACTGAGG
512	1	33	2	93	514939	515004	GTAGACTCATCAGTGGGGGCTTCAAAAGTAGAT
513	1	24	4.9	92	515115	515231	TGGGGCTAAAGTCGATCCTGCAGT
514	1	27	2.5	80	516550	516616	GCTGCCGCTAGGGATGTAGCTGCTAGA
515	1	12	2.1	100	516745	516769	CTAAAGTAGTTC
516	1	37	2.1	93	516993	517072	AGTAGCTTCCTCTGTTGGCGGGGATGCAAGTCGCTAA
517	1	38	2.6	87	517121	517218	AAGTAGATAAATTCCTTGAGGCATAGTTCCAAAGAAGT
518	1	36	3.2	77	517122	517241	AGTAGATAAATTCCTTGAGGCAGGAGTTCCAAAAGG
519	1	36	2.4	82	517215	517301	GGCAAAAGTAGTTCCCAAAGGATAAGACTCCGCTAG
520	1	132	1.8	85	520742	520981	TTAGTCGTAAATAGCCCCAAAGGCTATTTATATGACTCAGCATAGCAGAGGTACTTATATTATATTACAGACAGTTAGTCTACGCCAAAGGGGCTATTTATCTCCTTTCTATTTATTTTAGGTAAATTCGGA
521	1	96	1.9	84	521309	521489	TAGCCCCAAAGGCTATTTATATGACTCTGCATAGCAGAGGTACTTATATTATATTACAGACAGTTAGTCTACTTAGTCGTAAATAGAGGATTAGTC
522	1	29	2.2	100	534150	534214	CTCTGCTATCACTTGTCACGGCCTTAGCA
523	1	14	1.9	100	537196	537222	GACGTCGCCCCTCG
524	1	10	6	72	537827	537883	TTTCTTTCTC
525	1	19	2.8	80	537835	537887	TCTTTCTTTCTCGTTTCTG
526	1	22	2	90	537871	537914	TTCTTTCTTTCTCGTTCGGTCC
527	1	45	2.6	94	548773	548892	ATCCGTGCCTGACTGCTACTCTTTCTTATCTTCTTACTAAGATTT
528	1	43	3.5	88	548773	548932	ATCCGTGCCTGACTGCTACTCTTTCTTATTAGAACTAAGATTT
529	1	23	1.9	95	548956	548999	TGGTTATTTGGAAGGCTTAACCT
530	1	18	2	100	549033	549068	CTTCATGATCTCTCTACT
531	1	28	1.9	92	549142	549195	CGGTTCAGCCTTGCTTTCTTTTCCCTCC
532	1	40	2	90	549280	549359	GAAGGTAAAGACAGCTTCTATTGACTAAAGTTATCACAAA
533	1	30	2	100	549506	549565	AGTGGTGATTAGTGGTTGGTACTCTGCTGG
534	1	19	2.1	100	549950	549988	TTAGAAAAGTCAATAGAGC
535	1	33	3	98	550166	550263	GCAAAGAGTGATAGAAGTTTGAGATCATGCGAT
536	1	24	3.2	69	550292	550366	TGCGAGATGAGATGTAGATAGGGC
537	1	46	2.4	100	550270	550379	TGCGAAGGAGGTATGAATAGCATGCGAGATGAGATGTAGATAGGGC
538	1	22	3.3	70	550269	550342	ATGCGAAGGAGGTATGAATAGC
539	1	41	3	86	550291	550420	ATGCGAGATGAGATGTAGATAGGGCTGCGAAGGAGGTATGA
540	1	36	2.7	76	550553	550652	GAGATCGTAGAATAGGTAAGAAGGGCATTGATGGTT
541	1	48	2.1	85	551314	551418	GAATCCTCACACTCGTCCAGGGCAGACATCCACTAACTAGTCTAGGTC
542	1	25	5.5	70	551283	551418	GGGCAGACATCCTCACACTAGTCCA
543	1	48	1.9	95	551317	551409	TCCTCACACTCGTCCAGGGCAGACATCCACTAACTAGTCCAGGTCGGG
544	1	37	2.2	97	551384	551463	CAGACATCCACTAACTAGTCCAGGTCAGACACCCTAT
545	1	33	2	97	551785	551851	TAGCGAACCAAGACTCATAGCTCTCAGCCCTAG
546	1	20	2	85	553148	553187	CAATGCCATTCCCTGTCCCG
547	1	37	1.9	100	554266	554336	CCCATGAGCACTCCTACTTACTATATTGTTGGTTATG
548	1	30	2	100	554737	554796	TCAGAACCACTTATATTATATTAAATGTAA
549	1	35	2	100	554779	554849	ATATTATATTAAATGTAAGTTAGTAAGTTAAGTGG
550	1	24	2.3	76	555481	555537	AAAGAGTAGCTAATTATATAAAAG
551	1	27	1.9	100	555491	555542	ATTATATAAAAGAAAGAGTATAAGGTA
552	1	37	2	100	557136	557209	TTTCTTACTAAAGTAATCATTTCTTTTCTTTATCTTG
553	1	33	2	100	557506	557571	GGTGCGAGATTCAAAGCTAAGTACTCCTTCCGA
554	1	31	2	100	557588	557649	GGCAGATGCCTCGGATGCTATATCCAACTTT
555	1	52	2	100	558116	558219	AGCACTTCTCACATAAAGATAGTCAAGTAAGTAGTTTGTGCCATGAGTGAAT
556	1	117	3.8	100	558742	559186	CTAACTGTATATAATATAAGATAAGTACCTCTGCCACGCCTCCTTAGAGTCGAAAATAGACCCAAAGGCTAAGGAGATAAATAGCCCCAAAGGCCCCCTATAATATTAAGTTAAGTT
557	1	116	2.4	93	559421	559694	AGTCGAAAATAGACCCTTTGGCTAAGGAGATAAATAGCCCCAAAGGCCCCCATAATATTAAGTTAAGTTCTAATCCTACTAAATATAAGAGAAGTACCTCTGCCACGCCTCCTTAG
558	1	515	2	95	558925	559950	GGCTAAGGAGATAAATAGCCCCAAAGGCCCCCTATAATATTAAGTTAAGTTCTAACTCTATATAATATAAGAGAAGTACCTCTGCCACGCCTCCTTAGAGTCGAAAATAGACCCAAAGGCTAAGGAGATAAATAGCCCCAAAGGCCCCCTATAATATTAAGTTAAGTTCTAACTGTATATAATATAAGATAAGTACCTCTGCCACGCCTCCTTAGAGTCGAAAATAGACCCAAAGGCTAAGGAGATAAATAGCCCCAAAGGCGTAGACTAATCCTACTAAATATAAGATAAGTACCTCTGCCACGCAGAGGCATATAAATAGCCTTTGGGTCTATTTTCGACTCAATAGGGGCATAGCAGAGGTCTTTCCTTTTTAGTAAGATGGTTTATTCTACGCCA…
559	1	116	2.2	90	560269	560525	AGTCGAAAATAGACCCTTTGGCTAAGGAGATAAATAGCCCCAAAGGCCCCCATAATATTAAGTTAAGTTCTAATCCTACTAAATATAAGAGAAGTACCTCTGCCACGCCTCCTTAG
560	1	750	2.6	94	559537	561429	AGTCGTAAATAGCCCCTTTGGCTAAGGAGATAAATAGCCCCTTTGGCCCCCCATAATATTAAGTTAAGTTCTAATCCTACTAAATATAAGAGCTGTACCTCTGCCACGCCTCCTTAGAGTCGAAAATAGACCCTTTGGCTAAGGAGATAAATAGCCCCAAAGGCCCCCTATAATATTAAGTTAAGTTCTAACTGTATATAATATAAGATAAGTACCTCTGCCACGCCTCCTTAGAGTCGAAAATAGACCCTTTGGCTATTTATCTTCTCTGCGTAGCAGAGGTCTTTCCTTTTTAGTAAGATGGTTTATTCTACGCCAAAGGGGCTATTTATCTCCTTAGCCTTTGGGTCTATTTTCGACTCACAAAGAGGCATAGCAGAGGTCTTTCCTTTTTAGTAA…
561	1	117	2.2	90	561017	561274	AGTCGAAAATAGACCCTTTGGCTAAGGAGATAAATAGCCCCAAAGGCCCCCCATAATATTAAGTTAAGTTCTAACTCTATATAATATAAGAGAAGTACCTCTGCCACGCCTCCTTAG
562	1	98	2.1	95	561290	561501	TAGCAGAGGTCTTTCCTTTTAGTAAGATGGTTTATTCTACGCCAAAGGGGCTATTTATCTCCTTAGCCTTTGGGTCTATTTTCGACTCAAAAAGTGCA
563	1	13	1.9	100	567657	567681	CTTCTGTAGAATA
564	1	103	3	77	569492	569801	CTTATCGTAAATAGCCCCAAAGGCTATTTATCTGCTCTGCGTAGCAGAGGTACTTATATTATATACAGGCGGATTAGTCTACGCCAAAGGGGCTATTTATCTC
565	1	40	2.2	97	581026	581111	TCAATTGAGCTCAAGGTACAAACACCCATACGAGGCTATC
566	1	24	2	91	581088	581135	CACCCATACGAGGCTATCTCAATT
567	1	42	2	100	583215	583297	GCATTATCAGTAGAAGTAGTTAGGGTTCGTAGTGAGGTGCGG
568	1	50	2.6	100	583601	583732	TCGACTTCGCATTCGTAGGGCTTGTTGAACTCGCTTTCTCATCCTCATGA
569	1	18	2.4	92	586926	586967	AAGCCTACCACGAGAAGG
570	1	17	1.9	88	594473	594505	GAAATATACAAAGAAAA
571	1	21	2.2	100	596137	596183	CTCTTTTTAGCAATATAAGGA
572	1	25	2	100	597974	598023	GGTCTTCTTTTCTTGCATGTCGGGT
573	1	25	2	100	601921	601970	TAAGAATAGAATCAGCTTACCGACC
574	1	35	2	100	603402	603470	TCCTATTGGAGATTAATATAGGCTAGGCGACTACC
575	1	106	2.3	100	605733	605980	ACTAAGGAGATAAATAGCCCAAAAGGCGTAGACTAACTGTATATAATAATAAGATAAGTACCTCTGCTACGCAGAGGCATATAAATAGCCTTTGGGGCTATTTACG
576	1	117	3.4	98	606100	606497	GTACCTCTGCCACGCCTCCTTAGAGTCGAAAATAGACCCTTTGGCTAAGGAGATAAATAGCCCCAAAGGCCCCCTATAATATTAAGTTAAGTTCTAACTGTATATAATATAAGATAA
577	1	116	2	92	606892	607129	GGCTAAGGAGATAAATAGCCCCAAAGGCCCCCATAATATTAAGTTAAGTTCTAATCCTACTAAATATAAGAGAAGTACCTCTGCCACGCCTCCTTAGAGTCGAAAATAGACCCTTT
578	1	117	5.9	97	607621	608314	AGTCGAAAATAGACCCTTTGGCTAAGGAGATAAATAGCCCCAAAGGCCCCCTATAATATTAAGTTAAGTTCTAACTGTATATAATATAAGATAAGTACCTCTGCCACGCCTCCTTAG
579	1	117	2	92	608526	608764	GGCTAAGGAGATAAATAGCCCCAAAGGCCCCCCATAATATTAAGTTAAGTTCTAATCCTACTAAATATAAGAGAAGTACCTCTGCCACGCCTCCTTAGAGTCGAAAATAGACCCTTT
580	1	116	2.2	88	609254	609510	AGTCGAAAATAGACCCTTTGGCTAAGGAGATAAATAGCCCCAAAGGCCCCCATAATATTAAGTTAAGTTCTAATCCTACTAAATATAAGAGAAGTACCTCTGCCACGCCTCCTTAG
581	1	747	2.2	98	608409	610025	TTGGGGCTATTTATCTCCTTAGCCTTTGGGTCTATTTTCGACTCACAAAGAGGCATAGCAGAGGTCTTTCCTTTTTAGTAAGATGGTTTATTCTACTTAGTCGTAAATAGCCCCAAAGGCTAAGGAGATAAATAGCCCCAAAGGCCCCCCATAATATTAAGTTAAGTTCTAATCCTACTAAATATAAGAGCTGTACCTCTGCCACGCCTCCTTAGAGTCGAAAATAGACCCAAAGGCTAAGGAGATAAATAGCCCCAAAGGCCCCCTATAATATTAAGTTAAGTTCTAACTGTATATAATATAAGATAAGTACCTCTGCCACGCCTCCTTAGAGTCGAAAATAGACCCTTTGGCTATTTATCTTCTCTGCGTAGCAGAGGTCTTTCCTTTTAGTAAGAT…
582	1	215	2	94	610039	610462	GCATAGCTGAGGTCTTTATATTATAGTAAGGCAGATTAGTCTACGCCTTTGGGGCTATTTATCTTCTCGGGGCTATTTATCTCCTTAGCCTTTGGGTCTATTTTCGACTCAAAGAGGCATAGCAGAGATATTTCTATTTTAGTAAGATGGTTTATTCTACGCCAAAGGGGCTATTTATCTCCTTAGCCTTTGGGGCTATTTACGACTCAAAAAGT
583	1	100	2.1	86	610107	610319	GGGGCTATTTATCTCCTTAGCCTTTGGGTCTATTTTCGACTCACAAAGAGGCATAGCAGAGGTCTTTCATTTATAGTAAGACAGATTAGTCTACGCCAAA
584	1	15	1.9	100	614037	614065	TCTACTAGCCTCGCA
585	1	12	2.4	100	614672	614700	AGCGCGGAACGG
586	1	17	2	94	619386	619419	CCTAGAGTCCACCTCGA
587	1	31	2	90	621002	621064	CTTTACTTTATAGTTATAGTGAGATGTCGAC
588	1	21	1.9	94	621834	621873	GAAATTGCGTAGCAGAGGAGT
589	1	64	2.3	98	621872	622020	GAACTTATATTATAGTATGGCGGCCCTTACTATATATTTGGCGATCGGCCCTTACTATATATTT
590	1	25	2	96	628560	628609	GCTGATTATGCTTTCCCTAGGGTCC
591	1	236	2.2	91	637451	637977	GGCGTAGACTAACTGTATATAATATAAGATAAGTACCTCTGCTACGCAGAGGCATATAAATAGCCAAAGGCTTTACGACTAAGCCTAAAATCAAAGGAGAGAAATAGCCCCAAAGGCCCTACCTGTATATAATATAAGTTCTAATCCGCCTGTATATAATATAAAGACCTCAGCTATGCTGAGTAGAGAAATAGCCTTTGGGGCTATTTACGACTAAGGAGAGAAATAGCCCCAAA
592	1	39	5	92	640477	640670	GAACTTATATTATAGTAAGGCGGCCCTTACTATATATTT
593	1	78	2.5	91	640476	640670	GGAACTTATATTATAGTAAGGCGGCCCTTACTATATATTTGAACTTATATTATAGTAAGGCGGCCCTTACTATATATT
594	1	25	1.9	91	643114	643161	CGCCAAATATATAGTAAGGGCCGAT
595	1	102	1.8	86	643198	643384	AAGGAGATAAATAGCCCCAAAGGCGTAGACTAATCCGCCTGTATATAATATAAGTACCTCAGCTACGCAGAGCAGAGAAATAGCCTTTGGGGCTATTTACGA
596	1	18	4.8	100	643404	643489	AGATAAATAGCCCCAAGA
597	1	86	2.8	86	643496	643733	GTAGACTAACACCTGTATATAATATAAGATAAGTACCTCAGCTACGCAGAGGCATATAAATAGCCAAAGGGGCTATTTACGACTAA
598	1	39	2	100	659479	659557	CGGCCCTGTATATATATTTGAACTTATATTATAGTATGG
599	1	131	1.8	90	659558	659795	TTAGTCGTAAATAGCCCCAAAGGCTATTTATCTACTCAGCATAGCAGAGGAACTTATATTATATACAGGCGGATTAGTCTACGCCTTTGGGGCTATTTATCTCCTTTATATTTATTTTAGGTAAATTCGGA
600	1	21	2	95	660740	660781	AGATTGAACACCTCCTTTGAT
601	1	31	2.2	97	661573	661638	GAATCCTGTACCTGCCATATAATAAGAATAA
602	1	32	3.2	71	661801	661907	CCACCTAAACTAAGAATAAAGAAATGTAGCGA
603	1	30	2.2	94	662033	662096	AGAGCCGACCAGAGGAGATTCAGCTAGAGC
604	1	32	2.1	88	662138	662204	AAGCGCACTCAGTGGTAGGAAAAGAAGTAGTA
605	1	21	2	100	662374	662415	GAGCTCTACAGGCTAGTACTC
606	1	33	2	100	662685	662750	TAATCAAACTAAAGAAAAGCAAAGAGCATTAGG
607	1	31	2	100	668251	668312	TTCAGAGTAGGCAGCGAGAGAAGACCGTACC
608	1	82	2	88	668652	668816	TTAGTCGTAAATAGCCCCAAAGGCTATTTATATGCTCTGCATAGCAGAGGTACTTATATTATATACAGACAGATTAGTCTAC
609	1	17	2.4	95	671681	671720	GGACAAGAGCAACACAA
610	1	117	2.2	92	674077	674334	TAGCCAAAGGGTCTATTTTCGACTCTAAGGAGGCGTGGCAGAGGTACAGATCTTATATTATATACAGTTAGAACTTAACTTAATATTATAGGGGGCCTTTGGGGCTATTTATCTCCT
611	1	117	3.6	100	674441	674862	CTAACTGTATATAATATAAGATAAGTACCTCTGCCACGCCTCCTTAGAGTCGAAAATAGACCCTTTGGCTAAGGAGATAAATAGCCCCAAAGGCCCCCTATAATATTAAGTTAAGTT
612	1	100	2.4	98	674875	675117	GCATAGCAGAGGTCTTTCCTTTTTAGTAAGATGGTTTATTCTACGCCAAAGGGGCTATTTATCTCCTTAGCCTTTGGGTCTATTTTCGACTCACAAAGAG
613	1	116	2.2	92	675120	675375	AGTCGAAAATAGACCCTTTGGCTAAGGAGATAAATAGCCCCAAAGGCCCCCATAATATTAAGTTAAGTTCTAATCCTACTAAATATAAGAGAAGTACCTCTGCCACGCCTCCTTAG
614	1	116	2.2	92	675866	676122	AGTCGAAAATAGACCCTTTGGCTAAGGAGATAAATAGCCCCAAAGGCCCCCATAATATTAAGTTAAGTTCTAATCCTACTAAATATAAGAGAAGTACCTCTGCCACGCCTCCTTAG
615	1	98	2.1	95	676138	676349	TAGCAGAGGTCTTTCCTTTTAGTAAGATGGTTTATTCTACGCCAAAGGGGCTATTTATCTCCTTAGCCTTTGGGTCTATTTTCGACTCAAAAAGTGCA
616	1	17	2.1	100	677718	677752	TCGGTACCATTCTTTGA
617	1	14	3.7	78	678492	678539	GAGTAAGGTAAGCG
618	1	24	2	100	678492	678539	GAGTAAGGTAAGCGGAGTAAGGTA
619	1	21	2	90	678993	679033	AGAGGAAGGAATGCCAGGTAC
620	1	15	2.1	93	679668	679698	TACCAGGCCATACTC
621	1	18	2	100	679695	679730	CTCTTTATCTGCTGTTGT
622	1	24	2	96	680796	680844	TTAAGTGGCTGTTCTCGTACTCTA
623	1	19	2	89	682118	682155	CAGAGGCAACCCAGGACCC
624	1	20	1.9	94	682448	682485	CCTATACTTTATAATTAACC
625	1	18	2	100	682574	682609	TTCCTATTGTTTAAGTAG
626	1	47	2.4	94	682643	682756	CCTATTGTAGTAGGGCTCTTACTCTTCCCTTACATCTATTACTCTTC
627	1	28	3.1	96	683952	684039	CCCTTCGCCTAACGGCTCAGCTCTTCGC
628	1	18	2.8	93	684133	684182	AGAGAAATAGCCCCAAGA
629	1	82	2	82	684328	684489	AGTCGAAAATAGACCCAAAGGCTATTTATCTACTCAGCATAGCAGAGGTATTTCATTTATAGTAAGACAGTTTATTCTACTT
630	1	116	1.8	93	685061	685271	GTAGACTAATCCGCCTGTATATAATATAAGTACCTCTGCTACCCCTGTATATATATTGGGCAGAGAAATAGCCAAAGGGGCTATTTACGACTAAGGAGAGAAATAGCCCCTTTGGC
631	1	110	1.8	85	687335	687547	TAGGCGAAATTACAAAATAGTTACTAAATTCATTCATTTCACTACTGAAGTGAAGTCAAGTAGGGCGGGTTATAGTTGTATTTTTCATTCATTTCACTACTGAAGTTCAG
632	1	36	2	100	688083	688155	ACAACTACTTACGTTACGTAATGCCATTCAAATATG
633	1	35	2.7	88	688083	688176	ACAACTACTGACGTTACTAATGCCATTCAAATATG
634	1	18	3.6	93	688380	688443	AAATAGCCCCAAGAAGAG
635	1	83	4.9	99	688480	688885	CTGTATATAATATAAGATAAGTACCTCGGCTACGCAGAGGCATATAAATAGCCAAAGGGGCTATTTACGACTAAGTAGACTAA
636	1	40	2	92	689020	689097	GCCTGTATATAATATAAGTTCCAAATATATAGTAAGGGGC
637	1	25	2	85	689141	689191	CCGATCGCCAAATATATAGTAAGGG
638	1	22	2.7	94	693684	693743	CCCATATCAAAGGTCAACACTT
639	1	14	5	71	693890	693963	AATCCTTCAATCCC
640	1	30	2.4	90	693891	693963	ATCCTTCAATCCCTAATCCTTGAATACCCC
641	1	30	2.1	88	694195	694258	AATACAGGAATCCCCAATGCAGGATAATGC
642	1	34	3.1	98	694339	694444	TTCATATTCAATCTTCCAAACCCTTCTTTGAAGC
643	1	32	3.3	91	694520	694628	CGAAATGACACTCTCTTCTCTGGTGTACTACC
644	1	20	1.9	94	694880	694917	TCCAATTCATAAAAGTCACT
645	1	18	2	88	694956	694991	CCCATCCGGTCATGCACA
646	1	24	2.8	97	697015	697081	AGACACATTTTGACGACACCGGAA
647	1	24	2	100	697342	697389	CAGGATCAAAGAATCAATCAGTAG
648	1	24	2	100	697408	697456	AACGAGCTATCTTACGCCTTACAG
649	1	117	9.3	98	698035	699126	GTACCTCTGCCACGCCTCCTTAGAGTCGAAAATAGACCCTTTGGCTAAGGAGATAAATAGCCCCAAAGGCCCCCTATAATATTAAGTTAAGTTCTAACTGTATATAATATAAGATAA
650	1	98	1.9	96	699296	699486	GGGGCTATTTATCTCCTTAGCCTTTGGGTCTATTTTCGACTCAAAAGAGGCATAGCAGAGGTCTTTCCTTTTAGTAAGATGGTTTATTCTACGCCAAA
651	1	117	2.2	94	699489	699746	AGTCGAAAATAGACCCTTTGGCTAAGGAGATAAATAGCCCCAAAGGCCCCCCATAATATTAAGTTAAGTTCTAATCCTACTAAATATAAGATAAGTACCTCTGCCACGCCTCCTTAG
652	1	99	2.1	96	699762	699974	TAGCAGAGGTCTTTCCTTTTTAGTAAGATGGTTTATTCTACGCCAAAGGGGCTATTTATCTCCTTAGCCTTTGGGTCTATTTTCGACTCAAAAAGTGCA
653	1	27	3	100	702420	702500	GGTCTTCCTAAGTATAGGATAGGGTCT
654	1	24	3.4	90	702411	702496	ATAGGATAGGTGGTCTTCCTAAGT
655	1	24	2.1	100	702643	702692	AAGCAGAAGCGGCACTCGGATATC
656	1	23	2	100	703433	703478	CCGGGGGATTATCTTATCTATTA
657	1	37	2	94	703640	703713	TCCTAGTCCCTGGCGAGTTAAGAATTGAATAGTTAAG
658	1	24	2	100	703751	703798	TCTCTATAATAAGTAAGAAGTTCC
659	1	105	2	89	705498	705709	AAAGGAGAGAAATAGCCCCAAAGGCGTAGACTAATCCGCCTGTATATAATAGTAGTACCTCTGCTACGCAGAGGAGAGAAATAGCCAAAGGGGCTATTTACGACT
660	1	22	2.1	100	705998	706043	TCCGCCATACATATAAGTTCTA
661	1	37	1.9	88	709408	709477	GGGCCGCCATACTATAATATAAGTTCCCAATATATTA
662	1	117	5.1	96	709931	710532	GAGTCGAAAATAGACCCTTTGGCTAAGGAGATAAATAGCCCCAAAGGCCCCCTATAATATTAAGTTAAGTTCTAACTGTATATAATATAAGATAAGTACCTCTGCCACGCCTCCTTA
663	1	82	2	82	710517	710678	AGTCGAAAATAGACCCAAAGGCTATTTATCTACTCAGCATAGCAGAGGTATTTCATTTATAGTAAGACAGTTTATTCTACTT
664	1	116	2	90	710916	711153	GGCTAAGGAGATAAATAGCCCCAAAGGCCCCCATAATATTAAGTTAAGTTCTAATCCTACTAAATATAAGAGAAGTACCTCTGCCACGCCTCCTTAGAGTCGAAAATAGACCCTTT
665	1	86	3	91	711885	712140	CTATTTACGACTAAGTAGACTAACAGCTGTATATAATATAAGATAAGTACCTCGGCTACTATGAGGCATATAAATAGCCAAAGGGG
666	1	99	2.7	87	712503	712767	AAGGAGATAAATAGCCCCAAAGGCGTAGACTAACTGTATATAATATAAGATAAGTACCTCTGCCACGCCTCCTTAGAGTCGAAAATAGACCCAAAGGCT
667	1	99	2	92	712781	712979	TAGCCTTTGGGTCTATTTTCGACTACAAAGAGGCATAGCAGAGGTATTTCCTTTTTAGTAAGATGGTTTATTCTACGCCAAAGGGGCTATTTATCTCCT
668	1	70	3	79	714112	714325	TGCGTAATTTACTATATTTTGGGGAGATTCGGATTAGTCGTAAATAGCCTTTGGGGCTATTTATCTCCTC
669	1	25	2	88	714490	714538	CAAATATATAGTAAGGGCCGACCGC
670	1	21	2.9	94	718550	718609	AAATTGCGTAGCAGAGGAGTG
671	1	38	2.1	88	719050	719126	CGGCCCTACATATATCGGGAATTTATATTATAGTATGG
672	1	37	3.1	86	719994	720109	CGGCCCTACATATATTGGGAATTATATTATAGTATGG
673	1	52	2.1	94	723105	723211	CGGAATTTATATTCATTTTAGGGCCATATATTGGGAATTTATTATAGTATGG
674	1	18	4.4	78	726136	726221	TCTTGCTGAATAGGTTCT
675	1	87	2	97	728560	728734	TGCGTAATTTACTAGATTTTTGGGGAACTTATATTATATACAGGCGGATTAGTCGTAAATAGCCCCTTTGGGGCTATTTATCTCCTC
676	1	117	2	94	740104	740339	TTAGTCGTAAATAGCCCCAAAGGCTATTTATCTCCCCAATATATATACAGGGGTAGCAGAGGAACTTATATTATATACAGGCGGATTAGTCTACGCCTTTGGGGCTATTTATCTCCT
677	1	25	2.1	100	741851	741903	CGGCCCTTACTATATATTTGGCGAT
678	1	14	1.9	100	742868	742894	TTTTTTCATTTCAT
679	1	16	2	100	742884	742915	TTTTCATTTCAGCTAA
680	1	18	2.2	90	743999	744037	ATTTATCTTCTTGGGGCA
681	1	25	3	80	744881	744960	AAGTTTATAGTACGAGTCAGTATAT
682	1	31	2	100	746910	746971	TGCTGTCTCCAAATTAGTGGATTTAGGGGTC
683	1	126	7.6	88	748012	748969	CGGATTAGTCGTAAATAGCCCCAAAGGCTATTTCTCTACTCAGCATAGCTGAGGTCTTTATATTATATACAGGCGGATTAGAACTTATATTATATACAGGTAGGGCCTTTGGGGCTATTTCTCTCC
684	1	247	4.8	92	748012	749199	CGGATTAGTCGTAAATAGCCCCAAAGGCTATTTCTCTACTCAGCATAGCTGAGGTCTTTATATTATATACAGGCGGATTAGAACTTATATTATATACAGGTAGGGCCTTTGGGGCTATTTCTCTCCCGGATTAGTCGTAAATAGCCCCAAAGGCTATTTCTCTACTCAGCATAGCTGAGGTCTTTATATTATATACAGGCGGATTAGACTATATTTTCAGGTAGGGCCAAAGGGGCTATTTCTCTCC
685	1	367	3.2	90	748012	749199	CGGATTAGTCGTAAATAGCCCCAAAGGCTATTTCTCTACTCAGCATAGCTGAGGTCTTTATATTATATACAGGCGGATTAGAACTTATATTATATACAGGTAGGGCCTTTGGGGCTATTTCTCTCCCGGATTAGTCGTAAATAGCCCCAAAGGCTATTTCTCTACTCAGCATAGCTGAGGTCTTTATATTATATACAGGCGGATTAGCTATTTCGGTACGCCTTTGGGGCTATTTCTCTCCCGGATTAGTCGTAAATAGCCCCAAAGGCTATTTCTCTACTCAGCATAGCTGAGGTCTTTATATTATATACAGGCGGATTAGAACTTATATTATATACAGGTAGGGCCTTTGGGGCTATTTCTCTCC
686	1	105	1.9	92	748873	749073	GGGGCTATTTCTCTCCCGGATTAGTCGTAAATACCAAAGGCTATTTCTCTACTCAGCATAGCTGAGGTCTTTATATTATATACAGGCGGATTAGTCTACGCCAAA
687	1	231	2.1	97	748741	749227	GCCAAAGGGGCTATTTCTCTCCCGGATTAGTCGTAAATACCAAAGGCTATTTCTCTACTCAGCATAGCTGAGGTCTTTATATTATATACAGGCGGATTAGAACTTATATTATATACAGGTAGGGCCTTTGGGGCTATTTCTCTCCCGGATTAGTCGTAAATAGCCCCAAAGGCTATTTCTCTACTCAGCATAGCTGAGGTCTTTATATTATATACAGGCGGATTAGTCTAC
688	1	123	1.8	89	748974	749199	CGCCAAAGGGGCTATTTCTCTCCCGGATTAGTCGTAAATACCAAAGGCTATTTCTCTACTCAGCATAGCTGAGGTCTTTATATTATATACAGGCGGATTAGAACTTATATTACAGACAGGTAG
689	1	14	2.2	94	749767	749797	AAGAGAAATTGGAA
690	1	34	2.1	100	753973	754043	CTTGGAATACTGGCTTACCCATCTACTGAGACGC
691	1	24	2.3	96	756297	756352	CCTACGAGAAATAGTTGCTGATAC
692	1	89	1.9	87	759213	759378	TTAGTCGTAAATAGCCCCAAAGGCTATTTCTCTACTCAGCATAGCAGAGGAACTTATATTATATACAGGCGGATTAGTCTACTTAAGGC
693	1	105	3	93	759402	759716	GCCAAAGGGGCTATTTCTCTCCCGGATTAGTCGTAAATACCAAAGGCTATTTCTCTACTCAGCATAGCTGAGGTCTTTATATTATATACAGGCGGATTAGTCTAC
694	1	126	4.8	96	759614	760216	GCCAAAGGGGCTATTTCTCTCCCGGATTAGTCGTAAATAGCCCCAAAGGCTATTTCTCTACTCAGCATAGCTGAGGTCTTTATATTATATACAGGCGGATTAGAACTTATATTATATACAGGTAGG
695	1	252	3.1	92	759614	760369	GCCAAAGGGGCTATTTCTCTCCCGGATTAGTCGTAAATAGCCCCAAAGGCTATTTCTCTACTCAGCATAGCTGAGGTCTTTATATTATATACAGGCGGATTAGAACTTATATTATATACAGGTAGGGCCAAAGGGGCTATTTCTCTCCCGGATTAGTCGTAAATAGCCCCAAAGGCTATTTCTCTACTCAGCATAGCTGAGGTCTTTATATTATATACAGGCGGATTAGAACTTATATTATATACAGGTAGG
696	1	240	2.4	86	759994	760568	GGGGCTATTTCTCTCCCGGATTAGTCGTAAATAGCCCCAAAGGCTATTTCTCTACTCAGCATAGCTGAGGTCTTTATATTATATACAGGCGGATTAGAACTTATATTATATACAGGTAGGGCCAAAGGGGCTATTTCTCTCCTCGGATTTAGGTAAGAGAAATAGCCCCAAAGGCTATTTATATGACTCAGCATAGCAGAGGTACTTATATTATATTACAGACAGTTAGTCTACGCCAAA
697	1	108	1.9	100	760120	760324	GGGGCTATTTCTCTCCCGGATTAGTCGTAAATAGCCCCAAAGGCTATTTCTCTACTCAGCATAGCTGAGGTCTTTATATTATATACAGGCGGATTAGTCTACGCCAAA
698	1	96	1.9	84	760620	760800	TAGCCCCAAAGGCTATTTATATGACTCTGCATAGCAGAGGTACTTATATTATATTACAGACAGTTAGTCTACTTAGTCGTAAATAGAGGATTAGTC
699	1	18	4.8	86	761191	761276	GGGGCTATTTCTCTTCTT
700	1	36	2.4	98	761191	761276	GGGGCTATTTCTCTTCTTGGGGCAATTTATCTTCTC
701	1	14	2	100	767218	767245	AATTTAGACTTTCC
702	1	39	3	98	780199	780316	GAACTTATATTATAGTATGGCGGCCCTTACTATATATTT
703	1	22	3.2	60	780241	780305	CTTATATTATAGTATGGCGGCC
704	1	63	2.3	94	780258	780403	CGGCCCTTACTATATATTTGAACTTATATTATAGTATGGCGGCCCCACCATATATTTGGCGAT
705	1	24	1.9	95	780361	780406	CGGCCCCACCATATATTTGGCGAT
706	1	12	2.2	100	780578	780603	CGATCGGATAGT
707	1	154	2.9	87	780684	781144	GCAGAGGAGATAAATAGCCCCAAAGGCTATTTACGACTAATCCCTGAATATACTCCCCAAAATATAGTCAATTACGCAGAGGAGATAAATAGCCCCAAAGGCTATTTACGACTAATCCGATCGACTATGCGTAGCAATTTCACTCCTATGCGTA
708	1	83	3.7	88	784417	784727	AAATAGCCCCAAAGGCTATTTATATGCCTCTGCGTAGCCGAGGTACTTATCTTATATTATATACAGTTAGTCTACTTAGTCGT
709	1	18	3.6	95	784752	784815	GGGGCTATTTATCTTCTT
710	1	126	6.4	100	784839	785650	GGCTATTTCTCTACTCAGCATAGCTGAGGTCTTTATATTATATACAGGCGGATTAGAACTTATATTATATACAGGTAGGGCCAAAGGGGCTATTTCTCTCCCGGATTAGTCGTAAATAGCCCCAAA
711	1	378	2.5	96	784839	785758	GGCTATTTCTCTACTCAGCATAGCTGAGGTCTTTATATTATATACAGGCGGATTAGAACTTATATTATATACAGGTAGGGCCAAAGGGGCTATTTCTCTCCCGGATTAGTCGTAAATAGCCCCAAAGGCTATTTCTCTACTCAGCATAGCTGAGGTCTTTATATTATATACAGGCGGATTAGAACTTATATTATATACAGGTAGGGCCAAAGGGGCTATTTCTCTCCCGGATTAGTCGTAAATAGCCCCAAAGGCTATTTCTCTACTCAGCATAGCTGAGGTCTTTATATTATATACAGGCGGATTAGAACTTATATTATATACAGGTAGGGCCAAAGGGGCTATTTCTCTCCCGGATTAGTCGTAAATAGCCCCAAA
712	1	252	3.7	97	784839	785758	GGCTATTTCTCTACTCAGCATAGCTGAGGTCTTTATATTATATACAGGCGGATTAGAACTTATATTATATACAGGTAGGGCCAAAGGGGCTATTTCTCTCCCGGATTAGTCGTAAATAGCCCCAAAGGCTATTTCTCTACTCAGCATAGCTGAGGTCTTTATATTATATACAGGCGGATTAGAACTTATATTATATACAGGTAGGGCCAAAGGGGCTATTTCTCTCCCGGATTAGTCGTAAATAGCCCCAAA
713	1	108	2.5	100	785548	785818	GCCAAAGGGGCTATTTCTCTCCCGGATTAGTCGTAAATAGCCCCAAAGGCTATTTCTCTACTCAGCATAGCTGAGGTCTTTATATTATATACAGGCGGATTAGTCTAC
714	1	82	2	100	786039	786204	AGGGCCCTTACTATATATTGGGGAGAGAAATAGCCCCTTTGGGGCTATTTACGACTAATCCGAAACTATTCAAAACGTAGAA
715	1	208	2.4	88	789497	789994	CTTTGGCTATTTATCTGCCCAATATATATACAGGGGTAGCAGAGGAACTTATATTATATACAGGCGGATTAGATACGTAGCGCCAAAGGGGCTATTTCTCTCCCGATTAGTCGTAAATAGCCCCAAAGGCTATTTCTCTCCTCAGCGTAGCAGAGGTACTTATATTATATACAGGCGGATTAGTCTACTTAAGGCTTAGTCGTAAATA
716	1	223	2.2	98	789574	790055	GCCAAAGGGGCTATTTCTCTCCCGGATTAGTCGTAAATAGCCCCAAAGGCTATTTCTCTCCTCAGCGTAGCAGAGGTACTTATATTATATACAGGCGGATTAGTCTACTTAAGGCTTAGTCGTAAATACTTTGGCTATTTATCTGCCCAATATATATACAGGGGTAGCAGAGGAACTTATATTATATACAGGCGGATTAGAACTTATATTATATACAGGTAGG
717	1	245	2.3	89	789970	790534	TTATATTATATACAGGCGGATTAGAACTTATATTATATACAGGTAGGGCCAAAGGGGCTATTTCTCTCCGTTATCGTAAATACTTTGGCTATTTATATGCCTCTGCGTAGCAGAGGTACTTATCTTATATTATATACAGTTAGTCTACGCCTTTGGGGCTATTTATCTCCCTCGAGGCTAGGTAAATCCGGATTAGTCGTAAATAGCCCCAAAGGCTATTTCTCTACTCAGCATAGCTGAGGTCT
718	1	126	3	65	790162	790535	CGGATTAGTCGTAAATAGCCCCAAAGGCTATTTCTCTACTCAGCATAGCTGAGGTCTTTATATTATATACAGGCGGATTAGAACTTATATTATATACAGGTAGGGCCATAGGGGCTATTTCTCTCC
719	1	28	2	93	791562	791617	CCCATGTCTAAGTCAGAGGTCAGAAAGC
720	1	18	2.9	82	809309	809359	AGATAAATAGCCCCAAGA
721	1	83	1.8	87	809418	809570	AAATAGCCTTTGGGGCTATTTACGACTAAGTAGACTAACCGCATATAATATAAGATAAGTACCTCTGCTATGCAGAGGCAAAT
722	1	12	3.2	89	809766	809806	CCCTATGGTCGG
723	1	70	2	87	812549	812687	TGTGCAAAATCACTAAACCCGATTTTCCCTAAGGCGACTGCGAGCAGAACGAAAAAAGTTAGGCCACCCA
724	1	26	5	100	812746	812876	GTTTCAGTTAAAATGCCCCTATAGGA
725	1	18	2.8	96	813270	813319	AGATAAATAGCCCCAAGA
726	1	84	2.9	93	813340	813579	CTGTATATAATATAAGATAAGTACCTCTGCTACGCAGAGGCATATAAATAGCCAAAGGGGCTATTTACGACTAAGTAGACTAAT
727	1	26	1.9	95	819053	819102	ATGCAGGAGGGGTCCAGTAGAAGATA
728	1	39	2	100	821504	821581	AATTGACTATAAGATCAATGCAGGAGTTCTAGATAGGGG
729	1	21	2.5	100	821639	821690	AATCCAGAAACAACAACTGAA
730	1	18	4.7	98	821753	821837	TCGCTAGGAAGTATATAA
731	1	5	8.2	85	821842	821883	TATTT
732	1	21	2	95	821842	821883	TATTTTGATTTTATTTTATTT
733	1	10	4.1	85	821842	821883	TATTTTATTT
734	1	51	2.8	100	821978	822120	AGCTGGAACTGTATTCGATGCCCGGTCTTATTTATTAACTTATTTTATTTT
735	1	36	2	100	822191	822263	CTATAGTAATGCTATTAGCCATACCACTGCTAAGTG
736	1	18	3.3	67	822200	822258	TGCTATTAGCCATACCAC
737	1	16	2	93	824510	824540	TTCTAGTCATTTTTCT
738	1	20	3	66	827748	827807	CCCTGTATATATATTGGCGG
739	1	112	1.9	92	828586	828801	GCATAGCAGAGGTATTTCCTTTTTAGTAAGATGGTTTATTCTACGCCAAAGGGGCTATTTATCTCCTTGAGGCATATAAAAAGCCAAAGGGGCTATTTACGACTCAATAGGG
740	1	82	2.4	86	828769	828968	GCATATAAATAGCCTTTGGGGCTATTTACGACTAAGTAAACTAACCGCATATAATATAAGATAAGTACCTCTGCTACGCAGA
741	1	104	2.8	80	828887	829172	GTAAACTAATCCGTCTATATATAATATAAGTACCTCTGCTATGCAGAGGCAGAGAAATAGCCAAAGGGGCTATTTACGAAAAGGAGAGAAATAGCCCCAAAGGC
742	1	28	2.8	100	829182	829260	ATTTACCTAAAATAAATATAAAGGAGAT
743	1	18	2.8	100	829611	829660	GGGGCTATTTATCTTCTT
744	1	39	2	100	833424	833502	CCGCCATACTATAATATAAGTTCAAATATATAGTAAGGG
745	1	20	2	95	838525	838564	ACTTAGAGGGTTCGGATCGG
746	1	39	2.1	82	838543	838622	GGACTTATAGGGTTCGGATCGGGGTGCTTTACTTAGAGG
747	1	22	2	100	841553	841596	GCTTTCTTTCACTTCTATTTTC
748	1	11	2.7	94	841686	841715	CAAACTCCCAT
749	1	30	2	96	841771	841830	CAACTTCTGAATTGGTCTTTTTCGTGATTT
750	1	282	2.2	77	850906	851548	CCTTTGGCTATTTATATGCCTCTGCGTAGCAGAGGTACTTATCTTATATTATATACAGTTAGTCTACTTAGTCGTAAATAGAGGATTAGTCTAGCCCCAAAGGCTATTTCTCTACTCAGCATAGCAGAGGTCTTTATATTATATACAGGCGGATTAGTCTACTTAGTCGTAAATAGCCCCAAAGGCTATTTATATGCCTCTGCGAAGCGAGATAAATACCCCAAAGTAAATACAACCAGTCTACGAAAATAGAAATACCTATCTTCTAGAGAAGAGAAATAG
751	1	83	3.5	89	851592	851889	GGCTATTTATATGCCTCTGCGTAGCCGAGGTACTTATCTTATATTATATACAGTTAGTCTACTTAGTCGTAAATAGCCCCAAA
752	1	18	5.6	90	851930	852029	GGGGCTATTTATCTTCTT
753	1	36	2.9	98	851930	852033	GGGGCTATTTATCTTCTTGGGGCAATTTCTCTTCTT
754	1	116	2.4	86	852078	852357	GGCGTAGAATAAACTGCCTTACTATAATATAAAGACCTCAGCTATGCCTCTTTGAGTCGAAAATAGACCCAAAGGCTAAGGAGATAAATAGCCCCAAGAAAGTAAATAGCACCAAA
755	1	117	2.2	92	852551	852808	TAGCCAAAGGGTCTATTTTCGACTCTAAGGAGGCGTGGCAGAGGTACAGATCTTATATTATATACAGTTAGAACTTAACTTAATATTATAGGGGGCCTTTGGGGCTATTTATCTCCT
756	1	100	1.9	100	852811	853004	GTAGAATAAACCATCTTACTAAAAAGGAAAGACCTCTGCTATGCCTCTTTGTGAGTCGAAAATAGACCCAAAGGCTAAGGAGATAAATAGCCCCTTTGGC
757	1	117	2.2	89	853168	853426	TAGCCAAAGGGTCTATTTTCGACTCTAAGGAGGCGTGGCAGAGGTACAGATCTTATATTATATACAGTTAGAACTTAACTTAATATTATAGGGGGCCAAAGGGGCTATTTATCTCCT
758	1	115	3.1	78	853235	853594	TTAGAACTTAACTTAATATTATGGGGGCCTTGGGGCTATTTATCTCCTTAGCCTTTGGGTCTATTTTCGACTCAAAAAGTGCATAGCTGAGGTCTTTATATTATATTAAGCAGGA
759	1	83	1.8	94	853636	853788	TCGTAAATAGCCCCTTTGGCTATTTATATGCCTCTGAGTAGCAGAGGTACTTATCTTATATTATATACAGTTAGTCTACTTAG
760	1	18	2.8	96	853809	853858	GGGGCTATTTATCTTCTC
761	1	16	2.3	90	855431	855468	GCAGATGCCAAGAATA
762	1	2	15	100	858898	858927	AT
763	1	99	2.4	91	864814	865055	GTAGACTAATCCTACTAAATATAAGATAAGTACCTCTGCCACGCCTCCTTAGAGTCGAAAATAGACCCAAAGGCTAAGGAGATAAATAGCCCCAAAGGC
764	1	14	2	100	870308	870335	TCAGTTCTTAAATC
765	1	13	2.2	100	872582	872609	GATTGGGGAAAGG
766	1	23	2.3	93	879987	880037	TCTCACTTCATTTCTCTTCGCTA
767	1	40	2.5	93	882587	882686	CTACACTATATTTCGCTGTCGCTCGAATTAATCCTTAGTA
768	1	18	3.9	96	897292	897361	AGATAAATAGCCCCAAGA
769	1	88	3.3	71	897330	897620	ATAAATAGCCAAAGGAGATAAATAGCCCCAAAGGCGTAGACTAACCTGTATATAATATAAGATAAGTACCTCGGCTACGCAGAGGCAT
770	1	83	2	94	898123	898291	CTATTTACGACTAAGTAGACTAACTGTATATAATATAAGATAAGTACCTCGGCTACGCAGAGGCATATAAATAGCCAAAGGGG
771	1	83	2	94	898597	898765	CTATTTACGACTAAGTAGACTAACTGTATATAATATAAGATAAGTACCTCGGCTACGCAGAGGCATATAAATAGCCAAAGGGG
772	1	118	1.9	81	900029	900257	AAGGAGAGAAATAGCCCCAAAGGCGTAGACTAACCGCATATAATATAAGATAAAGACCTCAGCTACGCAGAGCAGAGAAATAGCCAAAGTATTTACGACTAAGCCTAAAATCAATATA
773	1	26	2	96	911328	911380	TGAACAAGAATAGTAGTTTTAGCCAT
774	1	18	5.6	95	915023	915122	AAATAGCCCCAAGAAGAT
775	1	86	2.5	96	915482	915691	GAGGCATATAAATAGCCTTTGGGGCTATTTACGACTAAGTAGACTAACACCTGTATATAATATAAGATAAGTACCTCGGCTACGCA
776	1	42	2	97	922045	922129	TACGAAAAAAGGCCCATATAAGTAAGTCGCTCAGTCGAATCG
777	1	28	2.2	91	923475	923537	TACAGAAGACCAACTTCACTCCTCGAGT
778	1	12	3.4	96	923953	923993	AAAAGTAGAGAC
779	1	52	2	85	924871	924975	CCTAAGCTGTACGAGAGACTTCCTAACTAAAGAAGACACTGGCGCTCTTCAG
780	1	22	2	100	925558	925602	GTACATAAAATACTTAACAGAT
781	1	13	2.5	90	926008	926039	TTCCCTCCGGGGG
782	1	21	2	100	929917	929958	ACAAGGACAACCAGTGCCGGG
783	1	30	2.1	100	930193	930256	CAGCTTGAATAGTAGCCCCAGTAGCAACAA
784	1	15	2	100	930387	930416	AGTCTAATGATTCTG
785	1	15	2	93	930738	930766	CCTCTTCTATTGTAC
786	1	26	2.1	100	931303	931356	TCAGTGGATAAGTATCTATCTGTCTA
787	1	15	2	100	932340	932369	CCTAGGGAAGACAAG
788	1	16	2.1	100	933169	933201	GGGTATTCCAGTAGAG
789	1	18	4.7	87	934030	934113	AACAGCAGGAAATACTGA
790	1	36	2.3	95	934030	934113	AACAGCAGGAAATACTGAAACAGCAGGAAATACCAA
791	1	39	2.2	87	934496	934580	CAACAGAAGATTCTACTTTAGCAACAACTGTACCATCAA
792	1	24	2.5	83	934676	934735	TTTATCTACTTTTGCAGCACCGAA
793	1	33	2.5	95	934928	935009	TTCTACTTTAGCAACAGGAACAGCCCCAGATTC
794	1	41	2.8	100	936167	936279	AAGGAGCAACTATTATATATAGGATAGCCGCGTGCATAAGG
795	1	14	2.2	94	936319	936349	AAGTGAGAGCTCTA
796	1	18	2.8	93	936518	936567	CAGTAGCATCCCTATCAA
797	1	18	3.5	86	936513	936575	AGCAACAGTAGCATCCCT
798	1	36	2.1	82	936518	936593	CAGTAGCATCCCTAGCAACAGTAGCAGCCCTATCAA
799	1	12	2.6	100	936600	936630	AGTGCCATCTCC
800	1	71	2.5	100	940857	941034	ATTTTAATGTTTTCTCGGTATACGAGATCAACTTTTTGAAACTTTTGGCCTCGCCCCTTAGGTAAAATCTC
801	1	27	2.1	83	941387	941443	GCTACTGTCGCTACTGAGTACACTACT
802	1	33	2.4	88	941984	942061	CTGTTGCTAGGGATGCTACTGCTCTTGCAGTTC
803	1	26	2.1	100	942200	942253	GTACATCTAATACTTAACAGATAGAG
804	1	16	3.2	86	942901	942950	TTTTTTTCTTCAGTTG
805	1	12	3.1	83	942918	942957	TTTTTTCTTCAG
806	1	24	3	100	942968	943040	AACTCAGGAGAAGCCACAGCTACA
807	1	24	2.3	81	943461	943515	GAAACTGGATCTTTCTTTTAAGAA
808	1	15	2.7	92	943770	943809	TTCCTAAGGTGAACT
809	1	33	2.8	86	944236	944325	CCCCAACTACAAACTCAGCAAAAGGGGAGGAAG
810	1	15	2.1	100	944363	944393	AGCTACAAACTACTA
811	1	45	2	87	944333	944423	AGCTACAAACTACTAAAAAGTTGAATACCCAGCTCGAAACTACTA
812	1	31	2.3	81	944378	944451	AGCTCCAAACTACATAAAAAGTTGAATACCC
813	1	9	3.7	100	944592	944624	CTGGTACTG
814	1	51	1.9	97	944868	944965	AGACTCAGTTGGGGCTAAAGGCGTTCCTGAGGCTAAAGTAGTTCCTACTGT
815	1	18	2.3	95	945096	945136	AAAGTTGTTCCTGATGAA
816	1	18	2.2	86	945104	945143	TCCTGATGAAAAAGTAGG
817	1	33	2.5	92	945960	946042	GACCCAGACCCAGAAGCTATTGACTCAAATCCG
818	1	42	2	86	946248	946331	TCAGAAGTTAAATCCCCAGCTGCCACAGCTGCACTTTAAGAA
819	1	56	1.9	94	946349	946458	CCCTTCAGAAGTGCAATCCTCAGGTGCTACTTAAAACCCATTAGAAGCTACAGGTG
820	1	13	2	100	947674	947699	AAATTACGGGTTC
821	1	21	3.3	80	948602	948670	CAGATGAGTTTAGGTCTATGG
822	1	49	2	91	949262	949358	CAAATCCAAGTTAGGCTGCCTACCTTTGAAAAGTCAAATGACTAAACTG
823	1	21	2.2	96	950094	950140	ATGCCATAGACCCACACTCAG
824	1	15	2	100	950328	950357	CCTTTACTACTTAAA
825	1	13	2.3	94	950793	950822	CTTTCCATTACTC
826	1	39	1.9	84	955780	955857	CAGTAGCCTATGTACTAGCCTATCTATGCTATGTAGCCA
827	1	12	5.7	78	957299	957363	GCTACTCATGAG
828	1	33	2.1	91	957299	957368	GCTACTCATGAGGCTACTGATGAAGCTACTCAG
829	1	21	2	95	957309	957349	AGGCTACTGATGAGGCTACTC
830	1	21	5.6	66	957290	957407	GCTACTGAGGCTACTCATGAG
831	1	20	2.5	100	957973	958021	TATGAATTTTACTTCGTTCC
832	1	20	2	94	960996	961034	AATTTATATTTATTTTAGGC
833	1	120	1.8	84	961717	961938	CTTAGTCGTAAATACCTTTGGCTATTTATATGACTCTGCGTAGCAGAGGTACTTATATTATATACAGACAGATTAGTCTACGCCTTTGGGGCTATTTATCTTCTCGGGGCTATTTCTCTC
834	1	13	2	100	962912	962937	CCGAATCAGCATA
835	1	16	2	93	964202	964232	AGAAGAAGTGGATTGC
836	1	14	1.9	100	964493	964519	CTCTCATTGCTATG
837	1	30	2.2	94	964506	964571	GCTCTCATTGCTATTGCTTTCAAGGCCTGG
838	1	14	2	100	965520	965547	CCCGGAAAGCAAGA
839	1	67	2.5	83	977008	977180	AGGGAAAAGTGAGTCGAGGCCAAAAACACGGGTTTCTCACTTTCGATCCAACTGGGACTCTTTGCCT
840	1	41	2.1	82	977513	977598	TTTCTGGTGGTTTCAATTTCATTGATGGAAGTTTCTGGTAG
841	1	31	2.6	84	977548	977628	TGGTAGTTTTTGGTAGTTTCAATTTCCTAGA
842	1	39	2.1	93	978393	978474	TTTGAACTTATATTATAGTAAGGCGGCCCTTACTATATA
843	1	23	3.2	64	978763	978829	AAGATAGTAGTTCATTCCAAGCC
844	1	39	1.9	97	978761	978836	AAAAGATAGTAGTTCATTCCAAGCCAAGATCCTTCGTCC
845	1	39	3	90	982484	982599	GCCATACTATAATATAAGTTCAAATATATAGTAAGGGCC
846	1	62	2.3	92	982543	982686	CAAATATATAGTAAGGGCCGCCATACTATAATAAATTCCCAATATATGGTAGGGCCGACCGC
847	1	18	3.9	96	983978	984047	AGATAAATAGCCCCAAGA
848	1	287	1.8	85	984263	984791	ATATAAGATAAGTACCTATGCTACGCCTCTTTGAGTCGAAAATAGACCCAAAGGCTAAGGAGATAAATAGCCCCAAAGGCGTAGACTAATCCTACTAAATATAAGATAAGTACCTCTGCCACGCCTAGAGGCGAAAATAGACCTTTGGCTATTTATCGACTCTGCATAGCAGAGGTATTTCCTTTTTAGTAAGATGGTTTATTCTACGCCTTTGGGGCTATTTATCTCCTTGAGGCATATAAATAGCCTTTGGGGCTATTTACGACTAAGTAGACTAATCCGCCTGT
849	1	99	1.9	94	984724	984913	GCATAGCAGAGGTATTTCCTTTTTAGTAAGATGGTTTATTCTACGCCTTTGGGGCTATTTATCTCCTTAGCCTTTGGGGCTATTTACGACTCAATAGGG
850	1	39	2.5	95	985013	985110	GCCATACTATAATATAAGTTAAAATATATAGTAAGGGCC
851	1	18	4.8	94	989144	989229	AGATAAATAGCCCCAAGA
852	1	36	2.4	100	989144	989229	AGATAAATAGCCCCAAGAAGATAAATTGCCCCAAGA
853	1	88	2.8	88	989236	989473	GTAGACTAATCAGCCTGTATATAATATAAGATAAGTACCTCGGCTACGCAGAGGCATATAAATAGCCAAAGGGGCTATTTACGACTAA
854	1	117	2.6	89	989517	989820	CTAACTCTATATAATATAAGAGAAGTACCTCTGCCACGCCTCCTTAGAGTCGAAAATAGACCCTTTGGCTAAGGAGATAAATAGCCCCAAAGGCCCCCCATAATATTAAGTTAAGTT
855	1	96	1.9	85	990675	990855	CTATTTACGACTAAGTAGACTAATCCGCATATATATAAGATAAGTACCTCTGCTATGCAGAGGCAAAGAAATAGCCTTTGGGGCTAGACTAATCCT
856	1	82	2.2	88	990770	990948	CTATTTACGACTAAGTAGACTAACCGCATATAATATAAGATAAGTACCTCTGCTACGCAGAGGAAAGAAATAGCCTTTGGGG
857	1	18	2.3	86	991279	991319	CCCAAGAAGAGAAATAGC
858	1	102	3.7	71	993074	993463	TCGTAAATAGCCCCAAAGGCTATTTATCTACTCAGCATAGCAGAGGTCTTTATATTATATACAGGCGGATTAGTCTACGCCTTAGGGGCTATTTATCTCCTT
859	1	121	2	89	993493	993732	GGGGCTATTTCTCTCCTTTCGTAAATAGCCCCTTTGGCTATTTATATGCCTCTGCGTAGCAGAGGTACTTATATTATAGTAAGACAGATTAGTCTACGCCTTTGGGGCTATTTATCTTCTC
860	1	19	2.1	90	994618	994656	ATCCGGGCAGATAAACCAT
861	1	54	2.6	89	996698	996834	CATATATTGGGAACTTATATTATAGTATGGCGGAATTTATATTGATTTTAGGGC
862	1	89	1.9	88	997510	997675	CTAATCCGCCTGTATATAATATAAGTACCTCAGCTACGCAGAGGAGAGAAATAGCCAAAGGGGCTATTTACGACTAAGCCTTAAGTAGA
863	1	14	2.6	86	998930	998965	CGACAAACAGCAAT
864	1	22	2.3	89	1001592	1001641	GGAGCGACTATTAGACTGACAA
865	1	40	2	97	1002916	1002997	CGGAATTTAAGTTCTTAGTTGAGTTTCCAGAGCTAGGACC
866	1	15	2	100	1003031	1003060	CCAGTCCAGATTAGA
867	1	32	2	100	1003331	1003394	GTCAATCAGGAGTGCGAATTCAGTAGGAGATC
868	1	42	3	84	1003607	1003726	TTTTATGGGAAGTCAGAAAGAGCTGCTCAGACAGGTAGGACT
869	1	37	3	89	1003606	1003719	CTTTTATGGGAAGTCAGAAAGAGCTGCTCAGACAGGA
870	1	21	2	100	1003727	1003769	ACCGATCAACGGGCAGAAGAA
871	1	33	3	91	1003787	1003887	AAAGATACGATCATGAATAGCACAGAGAAAGAG
872	1	29	4	81	1003776	1003899	ATAGCACAAGAGAAAGATACAGATCATGA
873	1	40	2	100	1003963	1004043	CCGACCTGCATAGCCGAATGCGTTCTACGCGTCCTCCACC
874	1	40	3	95	1004333	1004454	AGAGTAACGAGCCGAAATTGAAGCAATCCTTCTTTGAAAT
875	1	23	2	100	1004446	1004491	TTTGAAATACACATCGAGAGTCA
876	1	43	2	97	1004532	1004617	ACTCCCTTACGCTAGATAAGCTACACTACCGAACCGACCTCTT
877	1	18	4	88	1004751	1004819	AGTTCAGTTGAGTAGAGT
878	1	33	2.2	100	1004751	1004824	AGTTCAGTTGAGTAGAGTAGTTCAGTTGAGTAG
879	1	33	2	100	1004991	1005056	GCAGATGAGAAATGCCCAACTGAAATATACGAT
880	1	38	3.1	82	1005041	1005151	AACTGAAATATACGATAGGCCAGCAGCCCGACTTTGAA
881	1	33	3	81	1005037	1005141	GCCCAACTGAAATATACGATAGGCCAGCAGCCC
882	1	81	2	95	1005188	1005349	TAGGGCATTGATAGAAAACAAGATAAAAGACTGACTACCTATGTTGATTGGAGTATACAGATTAGATTGAAGTCGATGTGA
883	1	28	2.9	100	1005389	1005468	CGAGGAGGACTTCTATGGTTGTGTCGTT
884	1	98	3.4	68	1005909	1006247	TAGCAGAGGTCTTTATATTATATACAGGCGGATTAGTCTACGCCTTTGGGGCTATTTATCTCCTTTGGCTATTTATCTCCCCAATATATATACAGGGG
885	1	205	1.9	95	1005850	1006247	TTAGTCTACAATAGAAGATTAGTCTACAATAGCCCCAAAGGCTATTTCTCTCCTCTGCATAGCAGAGGTCTTTATATTATATACAGGCGGATTAGTCTACGCCTTTGGGGCTATTTATCTCCTTTGGCTATTTATCTCCCCAATATATATACAGGGGTAGCAGAGGAACTTATATTATATACAGGCGGATTAGTCTACTTAAGGC
886	1	454	2.2	98	1006224	1007200	TTATATTATATACAGGCGGATTAGAACTTATATTATATACAGGTAGGGCCTTTGGGGCTATTTCTCTCCTTTATATTGATTTTAGGTAAAAGAGAAATAGCCCCTTTGGCTATTTATATGCCTCAAGGAGATAAATTGCCCCAAGAAAGTAAATAGCACCAAAGGCGTAGAATAAACTGCCTTACTATAATATAAAGACCTCAGCTATGCTGAGTAGAAAAATAGCCTTTGGGGCTATTTACGACTAAGTAGAATAAACCATCTTACTAAAAAGGAAATACCTCTGCTATGCAGAGAAGATAAATAGCCAAAGGGTCTATTTTCGACTCAAAGAGGCGTAGCAGAGGTACTTATCTTATATTATATACAGTTAGTCTACGCCTTTGGGGCTATTTATCT…
887	1	62	1.9	98	1008306	1008422	TTCTTTCCCCTCACAGCTTTCACCCTCAGGGGGCCGGGCAGTTATTCGTGAGGGCGCTTTCA
888	1	83	2	85	1023173	1023339	CTTAGTCGTAAATAGCCCCAAAGGCTATTTATCTGCCTCTGCATAGCAGAGGTACTTATATTATAGTAAGACAGATTAGTCTA
889	1	29	2.2	83	1037731	1037795	TAAGGTAATTCCTATCTTACTTGTTAGAG
890	1	113	3.2	68	1043799	1044144	TTATATTATATACAGGCGGATTAGTCTACGCCTAGGGCTATTTCTCTCCTTATCGTAAATAGCCCCTTTGGCTATTTATCTGCCCAATATATATACAGGGGTAGCAGAGGAAC
891	1	36	3.1	85	1044560	1044671	TTGGGAATTTATTATAGTATGGCGGCCCTACATATA
892	1	23	2	95	1047439	1047484	AAAAAACATACCTAAGGGAGGGT
893	1	18	2.2	85	1047933	1047968	TTTATATGTAAACTCTAT
894	1	14	2.1	100	1051682	1051710	TATAAGTATTGAAG
895	1	24	2.7	100	1052400	1052463	CAAAGAAGTAGAAGTACGTAGGGA
896	1	28	3	86	1052401	1052481	AAAGAAGTAGAAGTACGTAGGGACAAAG
897	1	36	2	94	1054850	1054920	CAAGATATTCCCGTAACATCTCCAATGCAGTTGGAT
898	1	24	2	92	1060986	1061034	AGTAAATCTAGCCTTTGCTAAGTT
899	1	20	2.2	92	1061325	1061369	TGAGTAAGGGCTTCGCCTTT
900	1	21	1.9	100	1061330	1061369	AGGGCTTCGCCTTTTGAGTAG
901	1	22	2.3	83	1062101	1062151	TGCTGCTCTACAGATACACTGG
902	1	19	1.9	88	1062784	1062819	TCCTATTGGTGCTGCTTTA
903	1	82	2	82	1065176	1065337	GTAGAATAAACCACCTTACTAAAAAGGAAAGACCTCAGCTATGCAGAGAAGAAAAATAGCCTTTGGGGCTATTTACGACTAA
904	1	116	2.5	93	1065322	1065617	GGGTCTATTTTCGACTCTAAGGAGGCGTGGCAGAGGTACTTATCTTATATTTAGTAGGATTAGAACTTAACTTAATATTATAGGGGCCTTTGGGGCTATTTATCTCCTTAGCCAAA
905	1	86	2.3	92	1065859	1066052	CCTTTGGCTATTTATATGCCTCATGAGTAGCCGAGGTACTTATCTTATATTATATACAGGATTAGTCTACTTAGTCGTAAATAGCC
906	1	85	2.7	86	1065859	1066083	CCTTTGGCTATTTATATGCCTCAGCATAGCCGAGGTACTTATCTTATATTATATACAGGATTAGTCTACTTAGTCGTAAATAGCC
907	1	18	3.6	95	1066103	1066166	GGGGCTATTTATCTTCTT
908	1	98	2.6	90	1067004	1067260	GCGTGGCAGAGGTACTTATCTTATATTTAGTAGGATTAGTCTACGCCTTTGGGGCTATTTATCTCCTTAGCCTTTGGGTCTATTTTCGACTCAAAGAG
909	1	486	1.9	88	1066868	1067826	AGTCGAAAATAGACCCAAAGGCTAAGGAGATAAATAGCCCCAAAGGCGTAGAATAAACCATCTTACTAAAAAGGAAAGACCTCTGCTATGCCCCTATTGAGTCGAAAATAGACCCAAAGGCTATTTATATGCCTCTGCGTGGCAGAGGTACTTATCTTATATTTAGTAGGATTAGTCTACGCCTTTGGGGCTATTTATCTCCTTAGCCTTTGGGTCTATTTTCGACTCAAAGAGGCATAGCAGAGGTCTAGATATTATATACAGGAGGATTAGTCTACTTAGGCGTAAATAGCCCCAAAGCCTATTTATATGACTCGGCGTAGCATAGGTACTTATCTTATATTATATACAGTTAGTCTACGCCTTTGGGGCTATTTCTCTTCTCGGGGCTATTTCTCT…
910	1	18	4.8	95	1067863	1067948	GGGGCTATTTATCTTCTT
911	1	98	1.9	88	1070526	1070705	TTAGTCGTAAATAGCCCCAAAGGCTATTTCTCTACTCAGCGATACGCAGAGGTACTTATATTATATACAGGCGGATTAGTCTACTATTCATTTTAGGC
912	1	22	2.1	88	1073114	1073158	AGGAGTATAAATTGCTACGCAG
913	1	25	1.9	100	1073219	1073266	CGCCAAATATATAGTAAGGGCCGAT
914	1	21	3.3	93	1073328	1073395	GCAGAGGAGTGAAATTGCGTA
915	1	12	2.2	100	1073458	1073483	CGACTATCCGAC
916	1	25	2.1	96	1073477	1073529	CCGACCGCCAAATATATATACAGGG
917	1	39	3	98	1073510	1073627	CAAATATATATACAGGGCCGCCATACTATAATATAAGTT
918	1	14	2.2	94	1075956	1075985	TCACTCTTTCCACT
919	1	18	5.2	92	1076549	1076641	CCCAAGAAGAGAAATAGC
920	1	99	1.8	100	1077200	1077380	AATATAAGATAAGTACCTCTGCCACGCCTCCTTAGAGTCGAAAATAGACCCTTTGGCTAAGGAGATAAATAGCCCCAAAGGCGTAGACTAACTGTATAT
921	1	116	2.2	92	1077766	1078022	AGTCGAAAATAGACCCTTTGGCTAAGGAGATAAATAGCCCCAAAGGCCCCCATAATATTAAGTTAAGTTCTAATCCTACTAAATATAAGAGAAGTACCTCTGCCACGCCTCCTTAG
922	1	99	1.8	86	1078961	1079142	AAATAGCCCCAAAGGCGTAGACTAACTCTATATAATATAAGAGAAGTACCTATGCCACGCCTCCTTAGAGTCGAAAATAGACCCAAAGGCTAAGGAGAT
923	1	104	2.7	75	1079562	1079843	GTAGACTAACTGTATATAATATAAGATAAAGTACCTATGCTACGCAGAGGCAGAGAAATAGCCAAAGGGGCTATTTACGAAAGGAGAGAAATAGCCCCAAAGGC
924	1	13	2	100	1082870	1082895	TCAATCTCAAAGG
925	1	17	2	88	1083081	1083115	AAGAAAAAAAGAAAGAG
926	1	53	2.4	100	1086614	1086739	GGGTATGAGTCTCATTGGTTCTCGTGGTCCTAAAATAAATATAAATTCCGTAT
927	1	18	2.4	92	1086834	1086876	AACTATCTTCTCAGCCCT
928	1	36	2.9	94	1087058	1087160	GGCTGGCTAAGCTGCAGAGCGAGAGAAACAGAAACC
929	1	69	1.9	92	1087677	1087810	GTAGCAGAGGAACTTATATTATAGTAAGGCGGATTAGTCTACGCCTTTGGGGCTATTTATCTCCTCTGC
930	1	99	1.8	98	1087854	1088035	TATTATAGTAAGGCGGCCCTGTATATATATTGGCGATCGGATTAGTCGTAAATAGCCCCTTTGGGGCTATTTATCTCCTCTGCTACGCAGAGGAACTTA
931	1	9	3.4	90	1093438	1093468	AAGCCAAGC
932	1	17	2	100	1095360	1095393	TAGATAATAATAAAAGA
933	1	22	2.3	83	1096020	1096070	GCTCCCAGCGGTCTAATTAGGC
934	1	16	3.7	70	1096084	1096145	CGTCGCTGTGCTCGCT
935	1	31	1.9	96	1096224	1096282	GCCTTCACTCTATTTCTGATCGCTACTTCTC
936	1	28	2.3	94	1097030	1097094	CTTAGCCCCAGCTTTCGTACCCTGGTTT
937	1	19	2.3	100	1097612	1097654	AGCTGCATTCCTGCTTCGG
938	1	12	2.1	100	1098443	1098467	AGTTGGAGCTTT
939	1	27	3.8	81	1099258	1099362	GCAGGCCAACCATCCATCCAAGGGACA
940	1	24	3.2	91	1099259	1099338	CAGGCCAACCATCCATCCAAGGGA
941	1	127	2.5	79	1101975	1102287	AAATAGCCCCAAAGGCGTAGACTAACTGTATATAATATAAGATAAGTACCTCTGCTACGCAGAGGCAGAGAAATAGCCAAAGGGGCTATTTACGACTAAGCAAAAGAAATATAAGCCCCAAGAAGAT
942	1	82	2	82	1102295	1102456	AGTCGAAAATAGACCCAAAGGCTATTTATCTACTCAGCATAGCAGAGGTATTTCATTTATAGTAAGACAGTTTATTCTACTT
943	1	782	2.4	99	1101294	1103156	CCTAAAAGAAATATAAATTCCGAAGGAGCTAAATAGCCCCAAAGGCGTAGACTAATCCGCCTGTATATAATATAAGTACCTCTGCTACGCAGAGGAGAGAAATAGCCAAAGGGGCTATTTACGACTAAAGGAGAGAAATAGCCCCAAGAAGATAAATTGCCCCTTTGGCGTAGACTAACTGTATATAATATAAGATAAGTACCTCGGCTACGCCTCTTTGAGTCGAAAATAGACCCAAAGGCTATTTATCTTCTCTGCATAGCAGAGGTATTTCCTTTTTAGTAAGATGGTTTATTCTACTTAGTCGTAAATAGCCCCAAAGGCTATTTTTCTACTCAGCATAGCTGAGGTCTTTATATTATAGTAAGGCAGTTTATTCTACGCCTTTGGTGCTATTTA…
944	1	127	2.5	79	1102757	1103069	AAATAGCCCCAAAGGCGTAGACTAACTGTATATAATATAAGATAAGTACCTCTGCTACGCAGAGGCAGAGAAATAGCCAAAGGGGCTATTTACGACTAAGCAAAAGAAATATAAGCCCCAAGAAGAT
945	1	82	2	82	1103502	1103663	AGTCGAAAATAGACCCAAAGGCTATTTATCTACTCAGCATAGCAGAGGTATTTCATTTATAGTAAGACAGTTTATTCTACTT
946	1	37	1.9	100	1106150	1106220	AAGTCGACGAAAATGACTTCTATATTGGCGGATACAA
947	1	15	2.7	85	1115271	1115311	CCGAAGACGCCTACA
948	1	22	2	100	1117125	1117168	CTTGGACATTCAGTTACAGTTG
949	1	25	2	91	1117496	1117544	CGTCCCCCCATATTTGAATACTTCT
950	1	18	2.1	100	1118155	1118191	ATAGGAGGCGCAGTTTAC
951	1	21	2	100	1118356	1118398	AGGAAAGAAAGACCAGCTCTA
952	1	15	2	100	1118617	1118646	CACGTATTAGACTTT
953	1	16	1.9	100	1118815	1118845	ACATATACTACTGAAG
954	1	30	1.9	89	1119547	1119604	AAAGGGAAGGCAGAGCACCCTCCTCAAGAA
955	1	79	2	81	1132226	1132388	CTTAGTCGTAAATACTTTGGCTATTTATATGCCTCAGCATAGCAGAGGTACTTATATTATATTACAGACAGTTAGTCTA
956	1	18	2.6	96	1132395	1132440	GGGGCTATTTATCTTCTC
957	1	24	2	95	1132835	1132882	ACCAGCAGCCCCGGAAGCCCCTTT
958	1	18	2.1	100	1133627	1133663	AGGAACTACTTTTGCATC
959	1	24	2	92	1133755	1133803	CAGCAGAAGATTCTACTCAAGCAC
960	1	24	2.4	88	1135802	1135859	CCAGGTAATCCACAGTGTCATAGT
961	1	24	2	91	1135961	1136008	CAAGGTAGCTCTAGCTCTCCTGTT
962	1	15	2.8	92	1139215	1139256	GGGTACCTGAGGAAA
963	1	21	3.4	94	1139331	1139402	AGTTTAGGTTGCGGGCATCTG
964	1	15	2	93	1139947	1139976	CTAGTAGCGAAAGGA
965	1	17	3.8	93	1140166	1140229	TAGGGCATCAACTCAAG
966	1	18	3	100	1140166	1140219	TAGGGCATCAACTCATAG
967	1	13	2	100	1149709	1149734	TTAAGTAAATAAG
968	1	21	2.7	97	1151064	1151120	ACTCAAAAGGCGCAGGTGCTG
969	1	30	2	90	1152533	1152592	TAGGCGGTACTAGAAGATAGAGCAACGCTT
970	1	20	2.2	100	1152699	1152741	GTTCGAGTTAGGGGTTTCGA
971	1	9	3.3	95	1155427	1155456	AGCTTCAGT
972	1	18	3.3	78	1156014	1156072	TAGCTCCAGTGTACTCAC
973	1	25	1.9	95	1156412	1156459	GGAGGGAGGGAACCCCCGGAGGGAA
974	1	18	2.2	86	1156768	1156807	TAGCCGCAGTAGCCTCAG
975	1	30	2.4	84	1156835	1156904	CTCAACAGCCGAAGACCCACCAAGGATCAA
976	1	42	2.7	91	1157500	1157614	GCTTGAAAGGCAGCTACTAACAGAGCTTCAAGTGCCAGGTCT
977	1	24	2.2	96	1157732	1157785	GAGGAGTGCCTAAACTCAAAAGCC
978	1	15	2.4	90	1161479	1161514	TTGCTCGCAACTACG
979	1	3	36.3	66	1162068	1162179	AGC
980	1	30	3.7	78	1162029	1162141	AGCAACAGTAACAGCAGCAGCAGCATCCCT
981	1	30	2.2	94	1162091	1162155	TAGCAACAGTAACAGCAGCAGTAGCCCCAA
982	1	30	2.7	88	1162091	1162171	TAGCACCAGCAACACCAGCAGTAGCCCCAA
983	1	14	3.9	80	1162283	1162340	TTGCTCGCAACTCC
984	1	30	1.9	86	1162283	1162340	TTGCTCCCAACTCCTTAGCTCGCAACTCCG
985	1	36	2	88	1162793	1162863	CCTAGCAACAGTAACAGCAACAGCAGCTACAGTAGC
986	1	33	2	93	1162870	1162935	CAACTTTTAAAGCATCAAAAGCAGGAACTCAAA
987	1	15	3.9	84	1163022	1163079	TTGCTCGCAACTCCT
988	1	30	1.9	89	1163022	1163079	TTGCTCCCAACTCCTTTGCTCGCAACTCCG
989	1	18	4.8	94	1166365	1166450	AGATAAATAGCCCCAAGA
990	1	36	2.4	100	1166365	1166450	AGATAAATAGCCCCAAGAAGATAAATTGCCCCAAGA
991	1	84	2.5	82	1166457	1166664	GTAGACTAATCAGCCTGTATATAATATAAGTACCTCAGCTACTGATGAGGCATATAAATAGCCAAAGGGGCTATTTACGACTAA
992	1	36	4.2	86	1171365	1171521	CAAATATATAGTAAGGGCCGCCATACTATATAAGTT
993	1	82	2	82	1172052	1172213	AGTCGAAAATAGACCCAAAGGCTATTTATCTACTCAGCATAGCAGAGGTATTTCATTTATAGTAAGACAGTTTATTCTACTT
994	1	637	2.3	99	1171917	1173405	TTGGGGCAATTTATCTCCTTGAGGCATATAAATAGCCTTTGGGGCTATTTACGACTAATCCGGGAGAGAAATAGCCCCAAAGGCGTAGACTAACTGTATATAATATAAGATAAGTACCTCTGCTACGCCTCTTTGAGTCGAAAATAGACCCAAAGGCTATTTATCTTCTCTGCATAGCAGAGGTATTTCCTTTTTAGTAAGATGGTTTATTCTACTTAGTCGTAAATAGCCCCAAAGGCTATTTTTCTACTCAGCATAGCTGAGGTCTTTATATTATAGTAAGGCAGTTTATTCTACGCCTTTGGTGCTATTTACTTTCTTGGGGCAATTTATCTCCTTGAGGCATATAAATAGCCTTTGGGGCTATTTACGACTAATCCGGGAGAGAAATAGCCCCAA…
995	1	82	2	82	1173007	1173168	AGTCGAAAATAGACCCAAAGGCTATTTATCTACTCAGCATAGCAGAGGTATTTCATTTATAGTAAGACAGTTTATTCTACTT
996	1	319	4.7	99	1171917	1173405	TTGGGGCAATTTATCTCCTTGAGGCATATAAATAGCCTTTGGGGCTATTTACGACTAATCCGGGAGAGAAATAGCCCCAAAGGCGTAGACTAACTGTATATAATATAAGATAAGTACCTCTGCTACGCCTCTTTGAGTCGAAAATAGACCCAAAGGCTATTTATCTTCTCTGCATAGCAGAGGTATTTCCTTTTTAGTAAGATGGTTTATTCTACTTAGTCGTAAATAGCCCCAAAGGCTATTTTTCTACTCAGCATAGCTGAGGTCTTTATATTATAGTAAGGCAGTTTATTCTACGCCTTTGGTGCTATTTACTTTC
997	1	109	3	100	1173430	1173755	GAGGCATATAAATAGCCTTTGGGGCTATTTACGACTAATCCGGGAGAGAAATAGCCCCAAAGGCGTAGACTAACTGTATATAATATAAGATAAGTACCTCTGCTACGCA
998	1	82	2	82	1173763	1173924	AGTCGAAAATAGACCCAAAGGCTATTTATCTACTCAGCATAGCAGAGGTATTTCATTTATAGTAAGACAGTTTATTCTACTT
999	1	109	2.6	100	1173967	1174248	GAGGCATATAAATAGCCTTTGGGGCTATTTACGACTAATCCGGGAGAGAAATAGCCCCAAAGGCGTAGACTAACTGTATATAATATAAGATAAGTACCTCTGCTACGCA
1000	1	85	2	97	1176151	1176325	TGCGTAATTTACTAGATTTTTGGGGAACTTATATTATATACAGGCGGATTAGTCGTAAATAGCCCTTGGGGCTATTTATCTCCTC
1001	1	38	2.3	86	1176432	1176519	CAAATATATGGTAGGGCCGCCATACTATAATATAAATT
1002	1	90	2.3	83	1176448	1176653	CCGCCATACTATAATATAAATTCCCAATATATGTAGGGCCGCCATACTATAATATAAGTTCAAATATATGGCCTAAAAGAAATATAAATT
1003	1	18	2.8	93	1178039	1178088	AGATAAATAGCCCCAAGA
1004	1	82	2.2	88	1178814	1178992	CTATTTACGACTAAGTAGACTAACCGCATATAATATAAGATAAGTACCTCTGCTACGCAGAGGAAAGAAATAGCCAAAGGGG
1005	1	41	2	81	1181390	1181472	CGTAGGCGTTTGACTGCATTCATTCATGAAATATAGTGATG
1006	1	17	2	94	1181617	1181650	AAGGTAAGAAACTCACT
1007	1	39	2.1	100	1184074	1184154	CGGCCCTTACTATATATTTGAACTTATATTATAGTATGG
1008	1	85	2	92	1184167	1184337	TGCGTAGCAGAGGTTATCTTATATTATATACAGGCGGATTAGTCTACTTAGTCGTAAATAGCCCCAAAGGCTATTTATATGCCTC
1009	1	18	3.9	96	1184697	1184766	TTGGGGCTATTTATCTTC
1010	1	36	2	91	1185310	1185380	GGATCATCTACTAAAGTATGCTTCTCTCTCATTACG
1011	1	21	2.6	93	1189339	1189392	AATATTCAATTAGGAGAGGTC
1012	1	40	2	87	1191396	1191474	GGTAGAATAAATTATGTATGGAAGAACTCTTGCATAGCAG
1013	1	26	2	100	1194152	1194202	TAGCTCTGTGTTCAAGAGTAGCTGGC
1014	1	26	2.2	93	1194153	1194208	AGCTCTGTGTTCAAGAGTAGCTGGCG
1015	1	26	1.9	100	1195722	1195771	GTGCTCAGCTGAGATAGATAGATACA
1016	1	31	1.9	86	1199235	1199294	CTAATCAAGAAAAGAAGTGGCATTCTTGCAC
1017	1	39	2	92	1206323	1206401	GAACTTATATTATATACAGGCGGCCCTTACTATATATTT
1018	1	82	2	80	1208139	1208303	TTAGTCGTAAATAGCCCCAAAGGCTATTTATATACTCTGCATAGCAGAGGTACTTATATTATATACAGACAGATTAGTCTAC
1019	1	96	1.8	92	1208568	1208743	CCTTTGGCTATTTATCTCCCCAATATATATACAGGGGTAGCAGAGGAACTTATATTATATACAGGCGGATTAGCAACTTAAGGATTACACGTAAAG
1020	1	79	1.9	93	1208921	1209074	CTTAGTCGTAAATACTTTGGCTATTTATATGCCTCTGCGTAGCAGAGGTACTTATCTTATATTATATACAGTTAGTCTA
1021	1	18	3.2	92	1209095	1209151	GGGGCTATTTATCTTCTT
1022	1	24	3.2	100	1209171	1209247	CGGCCCCACCATATATTTGGCGGT
1023	1	16	2	93	1212150	1212180	GCTCATCCGTTATACC
1024	1	28	2.1	96	1212480	1212536	CCCCTACGCAGTATCTATTTTCTTCCTT
1025	1	18	2.8	93	1216776	1216825	AGATAAATAGCCCCAAGA
1026	1	83	2.8	86	1216865	1217095	TATATAATATAAGTACCTCAGCTACGCAGAGGCATATAAATAGCCTTTGGGGCTATTTACGACTAAGTAGACTAATCCGCATA
1027	1	13	2.1	100	1224807	1224833	TGGAATCAATTCA
1028	1	17	2.1	94	1232190	1232224	AATTGATTATGCAATCC
1029	1	28	2.2	88	1233375	1233436	CCCTCAATAGGATCTTAGTTCTTTTCCA
1030	1	96	1.8	93	1235631	1235806	CCTTTGGCTATTTATCTGCCCAATATATATACAGGGGTAGCAGAGGAACTTATATTATATACAGGCAGATTAGCAACTTAAGGATTACACGTAAAG
1031	1	35	2	91	1236068	1236138	GCCTTTGGGGCTATTTCTCTCCTTAGGCATAAATA
1032	1	126	3.1	97	1240972	1241362	GGGAGAGAAATAGCCCCTTTGGCCCTACCTGTATATAATATAAGTTCTAATCCGCCTGTATATAATATAAAGACCTCAGCTATGCTGAGTAGAGAAATAGCCTTTGGGGCTATTTACGACTAATCC
1033	1	123	6.2	76	1240973	1241740	GGAGAGAAATAGCCCCAAAGGCCCTACCTGTATATAATATAAGTTCTAATCCGCCTGTATATAATATAAAGACCTCAGCTATGCTGAGTAGAGAAATAGCCTTTGGGGCTATTTACGACTAAC
1034	1	69	3.1	65	1241793	1242017	ATAAATAGCCTTTGGGGCTATTTATCTTTTCCTAAAATCAATATAAAGAAATTATAGTAAGGGAAGGAG
1035	1	141	2.7	89	1241717	1242098	AAGGAGATAAATAGCCCCTTTGGCGTAGACTAACTGTTATATAATATAAGATAAGTACCTCTGCTACGCAGAGGCATATAAATAGCCTTTGGGGCTATTTATCTTTTACCTAAAATCAATATAAAGAAATTATAGTAAGGG
1036	1	96	1.9	84	1245108	1245288	TAGCCCCAAAGGCTATTTATATGACTCTGCATAGCAGAGGTACTTATATTATATTACAGACAGTTAGTCTACTTAGTCGTAAATAGAGGATTAGTC
1037	1	99	2.2	94	1245277	1245497	AGTCGAAAATAGACCCAAAGGCTAAGGAGATAAATAGCCCCTTTGGCGTAGAATAAACCATCTTACTAAAATAGAAAGACCTCTGCTATGCCCCTATTG
1038	1	18	3.7	89	1245859	1245923	GGGGCTATTTATCTTCTT
1039	1	18	2.6	96	1246005	1246050	GGGGCTATTTCTCTTCTC
1040	1	17	2.4	87	1248263	1248302	ATAAATTCCCCAAGAAG
1041	1	18	2.3	91	1248270	1248310	CCCAAGAAGATAAATAGC
1042	1	24	2.1	96	1251169	1251218	TGGGGCAATTGTAGACTATCCAAA
1043	1	18	2.1	95	1251757	1251794	TTGGGGCTATTTATCTCC
1044	1	117	2	92	1253818	1254056	TAGCCAAAGGGTCTATTTTCGACTCTAAGGAGGCGTGGCAGAGGTACAGATCTTATATTATATACAGTTAGAACTTAACTTAATATTATAGGGGGCCTTTGGGGCTATTTATCTCCT
1045	1	25	1.9	86	1255597	1255644	CCCTCTTCGGTATACATGACTTAGT
1046	1	30	2	100	1255797	1255855	AGTTCCTGTTACTGCTGTTGCTTCAAAAGG
1047	1	12	2.1	100	1255939	1255963	TGATTCTACTTT
1048	1	24	2.3	100	1256342	1256396	AGCCCCAAAAGCGGGATCTACTTT
1049	1	18	2.4	88	1256674	1256716	GGATTCTACAGCACCAAA
1050	1	21	3.4	78	1257223	1257296	GACTCCTTTCTCTGGTGCGAT
1051	1	25	2.6	78	1257468	1257529	ACATTCCCTAAGGAAGGAGCCTAAG
1052	1	21	2.2	100	1257481	1257527	AAGGAGCCTAAGACATTCCCT
1053	1	26	2	100	1257637	1257688	ATATAAAGAACACTACGAAAGATCCT
1054	1	39	3.1	91	1258454	1258569	CTCATCCGCACTTGGCTGCTTTGCAGACGTAGGAAAAAC
1055	1	20	2.3	92	1259275	1259321	TACTAAACAGGAAAACCTGG
1056	1	36	2.8	74	1261082	1261181	CCCCCTGTCCTATCTTTTCTTTTGAACTGAACTTAA
1057	1	21	2	81	1261514	1261555	AGTAGACTAAGTAGGAGCTTC
1058	1	26	2	100	1262001	1262052	TTGAACCTCTAACTTCAGAATCAGGT
1059	1	14	2.1	100	1264817	1264846	CCCTATCGGAAATA
1060	1	23	1.9	100	1264850	1264893	AGCAACAGTCGAAATCGGACCAC
1061	1	32	2.9	100	1264863	1264955	ATCGGACCACAGCAACAGTCGAAATCGGACCT
1062	1	21	2	100	1264973	1265015	ACAGTCGAATATTGGAATGGC
1063	1	20	2	89	1267010	1267048	CCTAATATAAAAGTAAATTG
1064	1	20	2	100	1268030	1268069	TACTAAAAAGTGAAATCAGC
1065	1	77	2	100	1268723	1268877	ATCCCGAACAATCATATAATATAATATTGTAGAGTCTCCATATAAATTATAAGGGGCAGATGGTCAAATAGCAATTA
1066	1	14	2.9	88	1272583	1272622	ACGCCAACCCGAAG
1067	1	23	2.7	92	1274083	1274145	GCATCCAAAGCCACCGTAACGGA
1068	1	40	3	84	1274474	1274596	TCGGCTAAGATAGGCATCTATAGGAGGCCTTCTACTTCGC
1069	1	46	3	86	1276841	1276977	CTTTGTCCGTTATTACCGTAGGCTTTAGTCCGTGGGATACCTATGG
1070	1	24	5.9	72	1276841	1276977	CTTTAGTCCGTGGGATACCTATGG
1071	1	15	2	100	1278476	1278505	TGGGCCACTAATAAA
1072	1	33	2.5	96	1278746	1278827	ATTGCAGCTAAAGAGTACAACCTGTTGCTAAAG
1073	1	26	2.3	81	1280401	1280463	AAGCCGAGGTGCCTACTCAGAAGCCG
1074	1	32	2.2	82	1280869	1280939	AAGCAACAGGAACAGCAGACAGCAGCATCCCA
1075	1	19	3	78	1281332	1281388	TATCTTGAAAATTCTCTTT
1076	1	18	3.1	80	1281332	1281388	TATCTTGAAAATTCTCTT
1077	1	12	2.2	100	1281401	1281427	TTTAGATCAACT
1078	1	41	2.6	96	1281525	1281628	GGCCCCCCATCAATAAGTACTCGACCATAAGGGTACCCACA
1079	1	36	2.1	82	1282404	1282484	ACTGGAGCTACTATGACTAGTGTGGCTATTGAAGTG
1080	1	22	1.9	100	1282743	1282784	CATCACAATTAGACCTATCAAA
1081	1	15	1.9	100	1285852	1285880	AGGAAATTAAGCTAT
1082	1	18	2.2	90	1286078	1286116	GGCTACTGAGGACAATGC
1083	1	18	1.9	88	1286138	1286172	CACTGTCGCGAGTGAGTA
1084	1	21	2	100	1286363	1286404	TGCTCCTGGTTGAAGTTCCTA
1085	1	14	2	100	1287769	1287796	TTATATATGAATAT
1086	1	39	3.4	97	1288130	1288260	TATAATATAAGTTCAAATATATATACAGGGCCGCCTGTA
1087	1	68	2	90	1288647	1288784	AAAGCCTCAACAGCCCTCACCTAACCAACCAAGCGTACCCCGAAAAAAAGATGCAGGGACTCAACATG
1088	1	30	1.9	92	1288913	1288969	TAAATGAAATACGTAGAGTAGAGATCCTTC
1089	1	30	2.3	87	1289119	1289187	AAAGAAAGATAAGAAAGAAGAAGCCATGTT
1090	1	20	1.9	88	1290650	1290687	AGACCACAGCAGTGAATGGC
1091	1	18	1.9	88	1291272	1291304	GTATAGAGATTCGATTGA
1092	1	39	2	92	1292219	1292296	CATCAGCATTAGAAGCGGCTTTGGAAGTGAATGCCCTTG
1093	1	13	2	100	1292682	1292707	AAAAAAGCATATA
1094	1	23	2.2	92	1293180	1293230	TTCTATTAACTTTGACTCGACTT
1095	1	24	2.2	82	1293956	1294007	AATTACGAGGCTAAAGTAGAAACT
1096	1	24	1.9	86	1293997	1294042	AGAAGCTAATTATTAGCCAAAAAC
1097	1	39	2.1	93	1294788	1294870	TGAGGGAAATATAGAAGCAAATTCAGAGGCATCAAATTA
1098	1	15	2.1	93	1294844	1294874	CAAATTCAGAGGCAT
1099	1	37	2.3	88	1294894	1294980	AATTCCGAGGCATCTTTATGAGGCTAAAGTAGATACA
1100	1	36	2.1	85	1294918	1294994	GCTAAAGTAGATACAAATGACGAGGCAAATTACGAA
1101	1	24	2	91	1295117	1295163	AACATAGGATTTAGATGCTTTTTC
1102	1	18	2.2	100	1295233	1295272	ATTTTGATGCTTCTAAGT
1103	1	10	3.6	92	1295782	1295818	CATTTTATGT
1104	1	18	5.6	95	1296972	1297071	AAATAGCCCCAAGAAGAT
1105	1	193	3.3	79	1297316	1297942	GAGGCATATAAATAGCCTTTGGGGCTATTTACGACTAAGTAGACTAATCAGCCTGTATATAATATAAGATAAGTACCTCGGCTACGCAGAGGCATATAAATAGCCAAAGGAGAGAAATAGCCCCGAGAAGATAAATAGCCCCAAAGGCGTAGACTAACTGTATATAATATAAGATAAGTACCTCGGCTACGCA
1106	1	79	2	94	1297629	1297791	TATTTACGACTAAGTAGACTAACTGTATATAATATAAGATAAGTACCTCGGCTACGCAGAGGCATATAAATAGCCAAAG
1107	1	87	2.8	72	1297839	1298092	ACTGTATATAATATAAAGTACCTCTGCTACGCAGAGGCATATAAATAGCCTTTGGGGCTATTTACGACTAAGTACGACTAAGTAGAC
1108	1	96	1.9	84	1297900	1298080	CTATTTACGACTAAGTAGACTAACCGCATATAATATAAGATAAGTACCTCTGCTACGCAGAGGCAGAGAAATAGCCTTTGGGGCTAGACTAATCCT
1109	1	367	2	99	1297341	1298070	TATTTACGACTAAGTAGACTAATCAGCCTGTATATAATATAAGATAAGTACCTCGGCTACGCAGAGGCATATAAATAGCCAAAGGAGAGAAATAGCCCCGAGAAGATAAATAGCCCCAAAGGCGTAGACTAACTGTATATAATATAAGATAAGTACCTCGGCTACGCAGAGGCATATAAATAGCCTTTGGGGCTATTTACGACTAAGTAGACTAATCCGCCTGTATATAATATAAAGACCTCTGCTATGCAGAGTAGAGAAATAGCCTTTGGGGCTAGACTAATCCTCTATTTACGACTAAGTAGACTAACTGTATATAATATAAGATAAGTACCTCGGCTACGCAGAGGCATATAAATAGCCAAAG
1110	1	36	2.1	92	1298335	1298409	CCGCCATACTATAATAAATTCCCAATATATGTAGGG
1111	1	18	8.6	96	1302011	1302164	AAATAGCCCCAAGAAGAG
1112	1	88	6.3	89	1302192	1302723	CTAATCAGCCTGTATATAATATAAGATAAGTACCTCGGCTACTATGAGGCATATAAATAGCCTTTGGGGCTATTTACGACTAAGTAGA
1113	1	171	3.1	95	1302192	1302723	CTAATCAGCCTGTATATAATATAAGATAAGTACCTCGGCTACTATGAGGCATATAAATAGCCTTTGGGGCTATTTACGACTAAGTAGACTAACTGTATATAATATAAGATAAGTACCTCGGCTACTATGAGGCATATAAATAGCCTTTGGGGCTATTTACGACTAAGTAGA
1114	1	118	3.2	66	1303544	1303917	AAGGAGAGAAATAGCCCCAAAGGCCCTACCTGTATATAATATAAGTTCTAATCCGCCTGTATATAATATAAAGACCTCAGCTATGCTGAGTAGAGAAATAGCCAAAGTATTTACGACT
1115	1	26	2.2	96	1306727	1306783	CGGCCCTAATATAGTTAAATTGCGGT
1116	1	12	2.2	100	1306798	1306823	CGGTCGGATAGT
1117	1	25	2.1	96	1306876	1306927	CCGATCGCCAAATATATAGTAAGGG
1118	1	52	2.1	91	1311031	1311139	CGGAATTTAGATTGATTTTAGGCCATATATTGGAACTTATATTATAGTAAGG
1119	1	39	2.2	93	1311108	1311195	ATATATTTGAACTTATATTATAGTAAGGCGGCCCTTACT
1120	1	105	5.9	79	1311429	1312037	AAATAGCCCCTTTGGCTATTTCTCTCCTCTGCGTAGCAGAGGTACTTATATTATATTACAGGCGGATTAGTCTACGCCTTTGGGGCTATTTCTCTCCTTAGTCGT
1121	1	204	3	90	1311437	1312038	CCTTTGGCTATTTATATGCCTCTGCGTAGCAGAGGTACTTATCTTATATTATATACAGTTAGTCTACGCCTTTGGGGCTATTTCTCTCCTTAGTCGTAAATAGCCCCAAAGGCTATTTCTCTACTCAGCATAGCTGAGGTCTTTATATTATATACAGGCGGATTAGTCTACGCCTTTGGGGCTATTTATCTCCTTTCGTAAATA
1122	1	35	2.9	94	1313376	1313476	GTCGTTCCTCGTCCCTTTCGCTCACGCTCGAGCCC
1123	1	36	3.5	87	1313907	1314033	ATATATTTGAACTTATATAGTATGGCGGCCCTTACT
1124	1	12	2.6	94	1318804	1318834	CTTATATATTAT
1125	1	15	2.8	92	1325792	1325833	AGGCTAAGAAGGCGG
1126	1	17	2	100	1331714	1331747	GGAGTAGTAAATTGAAG
1127	1	35	1.9	100	1331788	1331855	AATAGCGTCGACCATACCTGCGGAGATACAGGACG
1128	1	17	2	100	1331993	1332026	GGAGTAGTAAATTGAAG
1129	1	42	2.6	98	1332013	1332123	GTAGTAAATTGAAGTCGCGTACTATAAGAGACGAATAGGGTC
1130	1	90	1.9	88	1332097	1332265	GTAGTAAATTGAAGTCGCGTACTATAAGAGACGAATAGGGATCTATAATCTACTTTTAGCGTCGCCAAATCATATAGTAAGACCTGCGGA
1131	1	30	2.2	100	1332320	1332385	AGATACGAATTGCGTCGACCATACCTGCGG
1132	1	15	2	100	1334942	1334971	TCTGATGTCACTCTT
1133	1	27	2	96	1335037	1335089	AGCAGATGGAATAGCTACCTACGGAAT
1134	1	17	2.1	100	1335103	1335137	AGATGGAATGGCTACCT
1135	1	117	3.4	100	1335596	1335993	GTACCTCTGCCACGCCTCCTTAGAGTCGAAAATAGACCCTTTGGCTAAGGAGATAAATAGCCCCAAAGGCCCCCTATAATATTAAGTTAAGTTCTAACTGTATATAATATAAGATAA
1136	1	116	2.2	90	1336484	1336740	AGTCGAAAATAGACCCTTTGGCTAAGGAGATAAATAGCCCCAAAGGCCCCCATAATATTAAGTTAAGTTCTAATCCTACTAAATATAAGAGAAGTACCTCTGCCACGCCTCCTTAG
1137	1	116	2.2	90	1337232	1337487	AGTCGAAAATAGACCCTTTGGCTAAGGAGATAAATAGCCCCAAAGGCCCCCATAATATTAAGTTAAGTTCTAATCCTACTAAATATAAGAGAAGTACCTCTGCCACGCCTCCTTAG
1138	1	748	2.6	93	1335736	1337643	AGTCGTAAATAGCCCCTTTGGCTAAGGAGATAAATAGCCCCTTTGGCCCCCATAATATTAAGTTAAGTTCTAATCCTACTAAATATAAGAGCTGTACCTCTGCCACGCCTCCTTAGAGTCGAAAATAGACCCTTTGGCTAAGGAGATAAATAGCCCCAAAGGCCCCCTATAATATTAAGTTAAGTTCTAACTGTATATAATATAAGATAAGTACCTCTGCCACGCCTCCTTAGAGTCGAAAATAGACCCTTTGGCTATTTATCTTCTCTGCGTAGCAGAGGTCTTTCCTTTTTAGTAAGATGGTTTATTCTACGCCAAAGGGGCTATTTATCTCCTTAGCCTTTGGGTCTATTTTCGACTCACAAAGAGGCATAGCAGAGGTCTTTCCTTTTTAGTAAG…
1139	1	99	2.1	96	1337503	1337715	TAGCAGAGGTCTTTCCTTTTTAGTAAGATGGTTTATTCTACGCCAAAGGGGCTATTTATCTCCTTAGCCTTTGGGTCTATTTTCGACTCAAAAAGTGCA
1140	1	104	3.3	81	1338072	1338417	AGAGAAATAGCCAAAGGGGCTATTTACGACTAAGGAGAGAAATAGCCCCAAAGGCGTAGACTAATCCGCCTGTATATAATATAAGTACCTCTGCTATGCAGAGT
1141	1	12	2.1	100	1339225	1339249	CAACTTTCAAGG
1142	1	30	2.7	76	1342265	1342341	GCTGCCTATTCGACCTCAAGCAAGCTCTTC
1143	1	14	2	100	1349738	1349765	CTAATAATAATAAG
1144	1	13	2	100	1350042	1350067	ATGGTTATGGATT
1145	1	25	5.5	99	1354288	1354423	CGCCAAATATATAGTAAGGGCCGAC
1146	1	38	2.8	87	1354415	1354521	CAAATATATGGTAGGGCCGCCATACTATAATATAAGTT
1147	1	25	2.2	100	1354681	1354734	TCGGCCCTTACTATATATTTGGCGG
1148	1	62	1.9	92	1354754	1354871	CGGCCCTACCATATATTGGGAATTTATTATAGTATGGCGGCCCTCACCATATATTTGGCGGT
1149	1	13	2	100	1360153	1360178	CTCCTACACCTAC
1150	1	32	3.3	97	1362338	1362442	AGCTAGGCTAGAGATGGTTCGCTGTCCAGGCG
1151	1	18	8.6	91	1363896	1364049	AAATAGCCCCAAGAAGAT
1152	1	88	4.8	93	1364077	1364485	CTAATCAGCCTGTATATAATATAAGATAAGTACCTCGGCTACTATGAGGCATATAAATAGCCAAAGGGGCTATTTACGACTAAGTAGA
1153	1	117	3.4	94	1364885	1365281	GTACCTCTGCCACGCCTCCTTAGAGTCGAAAATAGACCCAAAGGCTAAGGAGATAAATAGCCCCAAAGGCCCCCTATAATATTAAGTTAAGTTCTAACTGTATATAATATAAGATAA
1154	1	99	1.9	93	1365443	1365635	GGGGCTATTTATCTCCTTAGCCAAAGGGTCTATTTTCGACTCAAAAGAGGCATAGCAGAGGTCTTTCCTTTTTAGTAAGATGGTTTATTCTACGCCAAA
1155	1	116	2.2	92	1365638	1365894	AGTCGAAAATAGACCCTTTGGCTAAGGAGATAAATAGCCCCAAAGGCCCCCATAATATTAAGTTAAGTTCTAATCCTACTAAATATAAGAGAAGTACCTCTGCCACGCCTCCTTAG
1156	1	117	2.2	89	1366386	1366642	AGTCGAAAATAGACCCTTTGGCTAAGGAGATAAATAGCCCCAAAGGCCCCCCATAATATTAAGTTAAGTTCTAATCCTACTAAATATAAGAGAAGTACCTCTGCCACGCCTCCTTAG
1157	1	98	2.1	95	1366658	1366869	TAGCAGAGGTCTTTCCTTTTAGTAAGATGGTTTATTCTACGCCAAAGGGGCTATTTATCTCCTTAGCCTTTGGGTCTATTTTCGACTCAAAAAGTGCA
1158	1	82	2	82	1367339	1367500	AGTCGAAAATAGACCCAAAGGCTATTTATCTACTCAGCATAGCAGAGGTATTTCATTTATAGTAAGACAGTTTATTCTACTT
1159	1	122	2.9	67	1368052	1368403	GGAGAGAAATAGCCCCAAAGGCCCTACCTGTATATAATATAAGTTCTAATCCGCCTGTATATAATATAAAGACCTCAGCTACGCAGAGCAGAGAAATAGCCAAAGGGGCTATTTACGACAAC
1160	1	237	4	79	1368052	1369010	GGAGAGAAATAGCCCCAAAGGCCCTACCTGTATATAATATAAGTTCTAATCCGCCTGTATATAATATAAAGACCTCAGCTATGCTGAGTAGAGAAATAGCCAGATATTTACGACTATCCGATTTACGACTAAGGAGAGAAATAGCCCCAAAGGCGTAGACTAACTGTATATAATATAAGATAAGTACCTCTGCTACGCAGAGGCATATAAATAGCCAAAGGGGCTATTTACGACAAC
1161	1	239	6.5	80	1367617	1369196	CTAATCCGCCTGTATATAATATAAAGACCTCAGCTATGCTGATAATATGGCAGATAAATAGCCTTTGGGGCTATTTACGACTAAGGAGAGAAATAGCCCCAAAGGCGTAGACTAACTGTATATAATATAAGATAAGTACCTCTGCTACGCAGAGGCATATAAATAGCCAAAGGCTATTTACGACCTAAATCAAGGGAGAGAAATAGCCCCAAAGGCCCTACCTGTATATAATATAAGTT
1162	1	28	2	92	1369364	1369419	TTACGACTAAGCCTAAAATGAATATAAA
1163	1	34	2	100	1369716	1369783	CATTCCGCTCTCTATACTGCCACTCACATCGACG
1164	1	22	2.3	92	1369935	1369984	CAATCCCTTTATCGACGACTGC
1165	1	22	2.8	92	1370005	1370066	ACGACTGGCAATCCCTTTATCG
1166	1	21	3	100	1371567	1371629	CAAGAATGTGGTGCTGTGGTC
1167	1	30	2	90	1372695	1372754	AAACACCTGTAAAGATTGGGTTGCTCGCTC
1168	1	23	2.3	93	1372813	1372865	CCCAATTTCCCTAATAGAATAGG
1169	1	54	1.9	96	1372816	1372920	AATTTCCCTAATGAAGAGGCCCAATTTCCCTAATAGAATAGGCCAAATTTTCCG
1170	1	23	2.2	92	1372870	1372920	AATTTCCCTAATAGAAGAGGCCA
1171	1	21	2	100	1376355	1376397	TTGAGTTTCTTCGCTCCTCAT
1172	1	15	2.3	95	1376549	1376582	ACCTATATCTCTATG
1173	1	59	2	100	1376536	1376653	AGCCCCGCTCCGCACCTATATCTCTATGACCTAATCTCTATGACCTAGCTCTGACTGCC
1174	1	15	2.3	95	1376608	1376641	ACCTATATCTCTATG
1175	1	45	2.2	98	1376797	1376895	GCTCTGCACACTAGCTAAGCTAATCCTCTAGTTTTACACATCGAA
1176	1	27	5.6	67	1377081	1377225	CCTCTGCAACTTACTTTTCTTAGTCTC
1177	1	48	2	82	1377102	1377195	AGTCTCCATCTGCAACTGACTTGTATTAGTCTCCTTCCTCTACTTATG
1178	1	33	2	100	1377396	1377461	CTTCTTGCTTCCCGGAGATTGTTTCAGTTCAGC
1179	1	30	2.8	85	1377556	1377641	CTTTCTCATCTATATGGTACTGCTTCTAAT
1180	1	39	2.4	100	1377632	1377725	GGTACTGCTTTCTCAGTTCTTTTCACGCACTTCAATAGG
1181	1	30	3.8	96	1377832	1377946	CTATCTTATCCGGCCTCTACTGTCTTTTAC
1182	1	17	5.3	78	1378037	1378131	TCCTTTCCTTCATTAAT
1183	1	36	2.5	96	1378042	1378130	TTCCTTCATTCATTCCTATTCCTTCATTCAATTCGC
1184	1	39	2	94	1378152	1378229	CCCTTTCTACCTTCAAGATTCTCCGCTTGGGCACCTCGG
1185	1	34	2	97	1378534	1378600	CCGATTACTGTGGAGTCCTTTATCGTAGCACCTG
1186	1	19	3.5	95	1378622	1378687	TTGGCATCACCGAGCTTAG
1187	1	32	2	100	1379095	1379158	CTATCTCTATATAATAGTTAACCGGGTATGAG
1188	1	31	3	100	1379263	1379355	CTTATCCTTGTTCGTTAGCCGCATTCACGAG
1189	1	36	3.8	95	1379445	1379582	CTACCTTTTGTTGTTAATCAACTCTTCTGCAGTCCC
1190	1	27	4.1	90	1379862	1379972	CAAAGAAAGGAATACCTAACTTCCACT
1191	1	21	2	100	1379990	1380031	TTCGACCCAGCTACCGTACCC
1192	1	24	3.1	100	1380070	1380143	CCTACTCAATGAATCCCTCCTCAC
1193	1	14	2.4	94	1382869	1382901	CAACCAGCAATCGA
1194	1	13	2.6	91	1383655	1383689	AAGGGTACCAGTC
1195	1	37	4	86	1385659	1385801	CTGTTTGGTGCATCTGAAGTCTTTAGAGTCAGTCAAA
1196	1	32	1.9	100	1385716	1385777	CTTTAGAGTCAGTCAAACTGTTTGGTGCATGG
1197	1	21	3.4	88	1385882	1385953	CCTCAATCCAGTAATCCGAAC
1198	1	24	6.8	76	1386029	1386190	CCCAATCGCATCCCTCCTTTAATA
1199	1	48	3.7	94	1386015	1386190	TCAATCCTGTAATCCCCAGTCGCATCCCTCCTTTAATACCCAATGGCA
1200	1	55	2.9	81	1386169	1386337	ACTCCCCAATCGCATCCCTCCTGTAAGAGAAAACTAACGCGTTCGGGTATACTGG
1201	1	15	1.9	100	1386349	1386377	GTACTCTCCAATCCT
1202	1	15	2.6	87	1386351	1386388	ACTCTCCAATCCAGG
1203	1	22	2.1	100	1386817	1386862	CCCCTCAATCGATCTTCTACGA
1204	1	42	3.1	87	1388793	1388922	AAGGTCATCAACTGAAGGGTAACAATACAATACAGGTTACTC
1205	1	21	2	100	1389012	1389054	AATAGCAAAGCAAGCAATACG
1206	1	20	3.3	65	1389064	1389132	GAATACCCAATCGAGGAATG
1207	1	43	2.1	100	1389057	1389145	AATCCTTGAATACCCAATCGAGGAATGGAATACAGAATCTTTG
1208	1	20	3.2	64	1389079	1389146	GAATGGAATACAGAATCTTT
1209	1	26	1.9	100	1389219	1389268	CTAGAATCTAAATTGAACCTATCCTG
1210	1	33	3.7	86	1389357	1389479	TCAATGGCATCCCTCCTTTCATCCAACTATCAA
1211	1	39	1.9	94	1389581	1389655	GAATACCCCCATCCTTTCATCCTCAACTCCCCCTTCAGG
1212	1	24	2	100	1390061	1390108	CTAAATGGACGGACTCTCTACCCC
1213	1	106	2.3	88	1391564	1391809	GGCAGAGAAATAGCCTTTGGGGCTATTTACGACTAAGGAGAGAAATAGCCCCAAAGGCGTAGACTAACCGGTATATAATATAAGATAAGTACCTCTGCTACGCAGA
1214	1	252	1.8	98	1391596	1392051	AAGGAGATAAATAGCCCCAAAGGCGTAGACTAATCCGGTATATAATATAAGATAAGTACCTCTGCTACGCAGAGTAGCGAAATAGCCTTTGGGGCTATTTACGACTAAGGAGAGAAATAGCCCCAAAGGCGTAGACTAACTGTATATAATATAAGATAAGTACCTCTGCTACGCAGAGGCATATAAATAGCCAAAGGGGCTATTGTAGACTAAGCCTAAAATCAATATAAAGAAATTATAGCTCTGTTGATG
1215	1	30	2.1	88	1392477	1392539	GATATCGTATTTTGACGTTGCATTTGGATC
1216	1	18	2.3	91	1396774	1396814	TTGGGGCAATTTATCTCC
1217	1	18	2	100	1397409	1397444	AAAGGAGTTCATGGAACA
1218	1	12	2.1	100	1399966	1399990	AATCGAAAGAGG
1219	1	13	3.3	75	1400734	1400776	GATCCAAGGTCTC
1220	1	27	2.1	93	1400726	1400782	AAGGAACAGATCCAAGGTCTCGATCCA
1221	1	29	1.9	85	1401432	1401487	AAAGGACTTCGAAGGTAGCGAAAGAAAGC
1222	1	27	2.6	88	1403394	1403464	TTTTAAGTAGCTCCTTCAGGGTCTGGG
1223	1	31	3	80	1403394	1403479	TTTTAAGTAGCTCCTCTCTTCAGGGTCTGGG
1224	1	25	2.6	85	1403534	1403595	ATTTGGAATCTCCTTTAATCAATGA
1225	1	23	2.1	100	1403544	1403592	TCCTTTAATCAATGAATTTGGAA
1226	1	117	4.4	97	1404103	1404621	AATATAAGATAAGTACCTCTGCCACGCCTCCTTAGAGTCGAAAATAGACCCTTTGGCTAAGGAGATAAATAGCCCCAAAGGCCCCCTATAATATTAAGTTAAGTTCTAACTGTATAT
1227	1	117	2.2	91	1404985	1405241	AGTCGAAAATAGACCCTTTGGCTAAGGAGATAAATAGCCCCAAAGGCCCCCCATAATATTAAGTTAAGTTCTAATCCTACTAAATATAAGAGAAGTACCTCTGCCACGCCTCCTTAG
1228	1	96	1.9	80	1406078	1406258	CTATTTACGACTAAGTAGACTAATCCGCATATATATAAGATAAGTACCTCAGCGTAGCAGAGGCAGAGAAATAGCCTTTGGGGCTAGACTAATCCT
1229	1	23	3.2	67	1406642	1406715	CTAAAGGTAGGGTTCCACTCACT
1230	1	49	3	87	1406622	1406764	GGTCGGTCAAATGAAGCCCACTAAAGGTAGGGTTCCACTCACTCTAATG
1231	1	39	2.3	86	1423649	1423736	TTATATTATAGTAAGTGCGGCCCTACATATATCGGGAAT
1232	1	38	2.5	88	1423649	1423742	TTATATTATAGTATGGCGGCCCTACATATATCGGGAAT
1233	1	208	2.1	97	1423681	1424123	TTGGGAATTTATATTATAGTATGGCGGCCCTAATATATCGGGAATTTATTATAGTATGGCGGAATTTACATTTCTTTTAGGGCCGATTCGGATTAGTCGTAAATAGCCCCAAAGGCTATTTCTCTCCCCAATATATATACAGGGGTAGCAGAGGTACTTATATTATATACAGGCGGATTAGTCTACGCCTTTGGGGCTATTTATCTCC
1234	1	3	10	92	1426375	1426404	TTA
1235	1	12	3.1	92	1427153	1427190	TTCCCTTTAGTT
1236	1	21	3.5	76	1427550	1427630	CCTTGAGTTAGAACCCTTGAA
1237	1	15	2.4	95	1428265	1428300	TCGAACCCGAACCCC
1238	1	31	4.6	80	1428309	1428457	CATAAATAGTCTATGATCGACCCGGTCGAAC
1239	1	36	3.1	84	1428780	1428888	CCCTATGCCTCGTTCAGCGCGATGCCAAATGCGAGC
1240	1	18	5.2	90	1433663	1433755	GGGGCTATTTATCTTCTT
1241	1	105	2	95	1438957	1439168	AAAGGAGAGAAATAGCCCCAAAGGCGTAGACTAATCCGCCTGTATATAATATAAGTACCTCTGCTACGCAGAGCAGAGAAATAGCCAAAGGGGCTATTTACGACT
1242	1	81	2.3	91	1439533	1439720	TCCGCCTGTATATAATATAAGTTCCCCAAAAATATAGTAAATTACGCAGAGGAGATAAATAGCCCCAAAGGCGTAGACTAA
1243	1	23	2	91	1443459	1443505	TGAACTTATCCGTCGAAGGAGAG
1244	1	82	2	82	1444380	1444541	AGTCGAAAATAGACCCAAAGGCTATTTATCTACTCAGCATAGCAGAGGTATTTCATTTATAGTAAGACAGTTTATTCTACTT
1245	1	122	1.8	100	1444634	1444857	GGGAGAGAAATAGCCCCAAAGGCCCTACCTGTATATAATATAAGTTCTAATCCGCCTGTATATAATATAAAGACCTCAGCTATGCTGAGTAGAGAAATAGCCAAAGTATTTACGACTAATCC
1246	1	103	4.2	77	1444951	1445392	AAATAGCCAAAGGGGCTATTTACGAAAGGAGAGAAATAGCCCCTTTGGCGTAGACTAATCCGCCTGTATATAATATAAGTACCTCTGCTACGCAGAGGTAGAG
1247	1	216	2	92	1444886	1445326	GTAGACTAATCCGCCTGTATATAATATAAGTTCCTCTGCTACCCCTGTATATATATTGGGCAAATAAATAGCCAAAGGCTATTTACGAAAGGAGAGAAATAGCCCCTTTGGCGTAGACTAATCCGCCTGTATATAATATAAGTACCTCAGCTACGCAGAGTAGAGAAATAGCCAAAGGGGCTATTTACGACTAAGGAGAGAAATAGCCCCAAAGGC
1248	1	36	2	100	1448152	1448224	GGAAGCTGGATGCGGCTGCTGATTCATTATCACTTC
1249	1	15	1.9	100	1448878	1448906	CCGACCTTCTAAGGA
1250	1	20	2.2	91	1450191	1450234	CAAAAATCTAGTAAATTACG
1251	1	416	1.8	98	1450579	1451337	CTAATCCTACTAAATATAAGAGAAGTACCTCTGCCACGCCTCCTTAGAGTCGAAAATAGACCCTTTGGCTAAGGAGATAAATAGCCCCAAAGGCCCCCTATAATATTAAGTTAAGTTCTAACTGTATATAATATAAGATAAGTACCTCTGCCACGCCTCCTTAGAGTCGAAAATAGACCCTTTGGCTATTTATCTTCTCTGCGTAGCAGAGGTCTTTCCTTTTTAGTAAGATGGTTTATTCTACGCCAAAGGGGCTATTTATCTCCTTAGCCTTTGGGTCTATTTTCGACTCACAAAGAGGCATAGCAGAGGTCTTTCCTTTTTAGTAAGATGGTTTATTCTACTTAGTCGTAAATAGCCCCAAAGGCTAAGGAGATAAATAGCCCCAAAGGCCCCCCA…
1252	1	117	2	92	1450943	1451181	GGCTAAGGAGATAAATAGCCCCAAAGGCCCCCCATAATATTAAGTTAAGTTCTAATCCTACTAAATATAAGAGAAGTACCTCTGCCACGCCTCCTTAGAGTCGAAAATAGACCCTTT
1253	1	99	2.1	96	1451197	1451409	TAGCAGAGGTCTTTCCTTTTTAGTAAGATGGTTTATTCTACGCCAAAGGGGCTATTTATCTCCTTAGCCTTTGGGTCTATTTTCGACTCAAAAAGTGCA
1254	1	83	2	100	1462138	1462301	CCTTTGGCTATTTATATGCCTCTGCGTAGCCGAGGTACTTATCTTATATTATATACAGTTAGTCTACTTAGTCGTAAATAGCC
1255	1	18	3.7	85	1462873	1462937	GGGGCTATTTATCTTCTT
1256	1	18	5.2	92	1463017	1463109	GGGGCTATTTATCTTCTT
1257	1	33	4.8	100	1467506	1467663	GATAGGACTCGACCATAGGGAGAGGGTATCCCC
1258	1	18	4.8	94	1469462	1469547	AGAGAAATAGCCCCAAGA
1259	1	83	3.4	93	1469829	1470116	GAGGCATATAAATAGCCTTTGGGGCTATTTACGACTAAGTAGACTAACTGTATATAATATAAGATAAGTACCTCGGCTACGCA
1260	1	370	2.8	99	1470119	1471171	GGAGAGAAATAGCCCCTTTGGCCCTACCTGTATATAATATAAGTTCTAATCCGCCTGTATATAATATAAAGACCTCAGCTATGCTGAGTAGAGAAATAGCCTTTGGGGCTATTTACGACTAAGGAGAGAAATAGCCCCAAAGGCGTAGACTAACTGTATATAATATAAGATAAGTACCTCTGCTACGCAGAGGCATATAAATAGCCAAAGGGGCTATTTCTCTTTTACCTAAAATCAATATAAAGGAGAGAAATAGCCCCTTTGGCCCTACCTGTATATAATATAAGTTCTAATCCGCCTGTATATAATATAAAGACCTCAGCTATGCTGAGTAGAGAAATAGCCTTTGGGGCTATTTACGACTAATCCG
1261	1	122	7.3	71	1470103	1470996	GGGGCTATTTACGACTAAGGAGAGAAATAGCCCCTTTGGCCCTACCTGTATATAATATAAGTTCTAATCCGCCTGTATATAATATAAAGACCTCAGCTATGCTGAGTAGAGAAATAGCCTTT
1262	1	54	2	100	1472355	1472462	CGACAGCGGTGTATCAGCTATGCTTCTGTCTAGAGTTTGCTTTGCTTTGCTTCA
1263	1	27	3.2	63	1472375	1472461	TGCTTCTGTCTAGAGTTTGCTTTGCTT
1264	1	21	3.7	78	1472545	1472624	ACTCTCCTGCTTGCTCACTGC
1265	1	45	3	80	1472536	1472677	TGCCTACCTACTCTCCTGCTTGCTCACTGCACTCTACTGCTTGCC
1266	1	53	1.9	95	1472577	1472677	TGCCTGCCTACCTACTCTCCTGCTTGCTCACTGCACTCCACTGCTTGCGTATA
1267	1	21	4	75	1472643	1472734	ACTCTCCTGCTTGCTCACTGC
1268	1	70	1.9	92	1472596	1472734	CTGCTTGCTCACTGCACTCTCCTGCTTGCGTATATGGCTACCTACTCTCCTGCTTGCTCACTGCACTCCA
1269	1	27	1.9	100	1472826	1472877	GGTATCTACTACTGTATCCTCTCTTTT
1270	1	20	2	95	1473182	1473221	TAGGAAGATGGTCAACGAGT
1271	1	105	1.8	87	1480877	1481066	GGCTATTTATATGCCTCTGCGTAGCAGAGGAACTTATATTATATTACAGACAGTTAGTCTACGCCTTTGGGGCTATTTATCTCCTTAGTCGTAAATAGCCCTTTT
1272	1	26	2	100	1485488	1485539	GTTTCATGCCTACCTAGTCGCAGTCC
1273	1	69	1.9	98	1501233	1501366	GTAGCAGAGGAACTTATATTATATACAGGCGGATTAGTCTACGCCAAAGGGGCTATTTCTCTCCTCTGC
1274	1	445	2	100	1500838	1501719	GGCTATTTCTCTCCTCTGCGTAGCAGAGGTACTTATATTATATACAGGCGGATTAGTCTACGCCAAAGGGGCTATTTCTCTCCTTCCCTTACTATAATTTCTTTATATTGATTTTAGGGAAAAGAGAAATAGCCCCAAAGGCTATTTATATGCCTCTGCGTAGCAGAGGTACTTATCTTATATTATATACAGTTAGTCTACGCCTTTGGGGCTATTTCTCTCCTTAGTCTACAATAGCCCCAAAGGCTATTTCTCTACTCAGCATAGCTGAGGTCTTTATATTATATACAGGCGGATTAGAACTTATATTATATACAGGTAGGGCCTTTGGGGCTATTTCTCTCCTTTCGTAAATAGCCCCAAAGGCTATTTATCTGCCCAATATATATACAGGGGTAG…
1275	1	126	1.8	93	1502078	1502304	GGCTATTTATCTACTCAGCATAGCAGAGGAACTTATATTATATACAGGCGGATTAGAACTTATATTATATACAGGTAGGGCCTTTGGGGCTATTTCTCTCCCGGATTAGTCGTAAATAGCCCCAAA
1276	1	103	1.9	100	1502330	1502523	AAATAGCCCCTTTGGCTATTTATATGCCTCTGCGTAGCAGAGGTACTTATCTTATATTATATACAGTTAGTCTACGCCTTTGGGGCTATTTCTCTCCTTTCGT
1277	1	35	3	90	1505240	1505346	TATATTAGGGCCGCCATACTATAATAAATTCCCAA
1278	1	69	3.2	66	1505346	1505571	AGGAGAGAAATAGCCCCAAAGGCGTAGACTAATCCGCCTGTATATAATATAAGTACCTCTGCTACGCAG
1279	1	17	2.4	87	1505872	1505911	ATAAATTCCCCAAGAAG
1280	1	18	2.3	91	1505879	1505919	CCCAAGAAGATAAATAGC
1281	1	82	2	82	1505975	1506136	AGTCGAAAATAGACCCAAAGGCTATTTATCTACTCAGCATAGCAGAGGTATTTCATTTATAGTAAGACAGTTTATTCTACTT
1282	1	22	2.7	89	1506468	1506526	AAATTGCGTAGCAGAGGAGTAG
1283	1	17	2.4	87	1507026	1507065	ATAAATTCCCCAAGAAG
1284	1	18	2.3	91	1507033	1507073	CCCAAGAAGATAAATAGC
1285	1	45	2.1	96	1507637	1507732	AGGAACGAGTTATAAAGTATTTGTATTCGACGTGTGACTAAAGGA
1286	1	108	4.2	100	1513426	1513880	GGGAGAGAAATAGCCCCAAAGGCGTAGACTAATCCGCCTGTATATAATATAAAGACCTCAGCTATGCTGAGTAGAGAAATAGCCTTTGGGGCTATTTACGACTAATCC
1287	1	126	2.3	96	1513778	1514066	CTAATCCGCCTGTATATAATATAAGTACCTCTGCTACGCTGAGGAGAGAAATAGCCTTTGGGGCTATTTACGACTAATCCGGGAGAGAAATAGCCCCAAAGGCCCTACCTGTATATAATATAAGTT
1288	1	117	1.8	91	1514122	1514332	GTAGACTAATCCGCCTGTATATAATATAAGTACCTCTGCTACCCCTGTATATATATTGGGCAGAGAAATAGCCAAAGGGGCTATTGTAGACTAAAGGAGATAAATAGCCCCAAAGGC
1289	1	18	6.6	95	1516283	1516400	AAATAGCCCCAAGAAGAG
1290	1	88	4.8	91	1516428	1516831	CTAATCAGCCTGTATATAATATAAGATAAGTACCTCGGCTACGCAGAGGCATATAAATAGCCAAAGGGGCTATTTACGACTAAGTAGA
1291	1	171	2.4	96	1516428	1516831	CTAATCAGCCTGTATATAATATAAGATAAGTACCTCGGCTACGCAGAGGCATATAAATAGCCAAAGGGGCTATTTACGACTAAGTAGACTAACTGTATATAATATAAGATAAGTACCTCGGCTACGCAGAGGCATATAAATAGCCAAAGGGGCTATTTACGACTAAGTAGA
1292	1	117	3.4	97	1517219	1517619	AATATAAGATAAGTACCTCTGCCACGCCTCCTTAGAGTCGAAAATAGACCCTTTGGCTAAGGAGATAAATAGCCCCAAAGGCCCCCTATAATATTAAGTTAAGTTCTAACTGTATAT
1293	1	100	2.2	85	1517903	1518121	TTGGGGCTATTTATCTCCTTAGCCTTTGGGTCTATTTTCGACTCACAAAGAGGCATAGCAGAGGTCTTTCATTTATAGTAAGACGGATTATTCTACGCCA
1294	1	25	2	92	1518468	1518518	CGACGCCACATCTCTTCAAGCACCT
1295	1	22	2	85	1519679	1519720	GAGACCGAAACTCATCTGACCA
1296	1	18	3.3	68	1520117	1520176	AGCTACAGTAGAGAAATT
1297	1	18	2	100	1520244	1520279	GCTGATACTGATACTGCT
1298	1	18	2.1	100	1520614	1520650	AGGGCTGCTAAAGTTCCT
1299	1	39	1.9	100	1520626	1520700	GTTCCTAGGGCTGCTAAAGTTCCTAAAGGATAATCCTTT
1300	1	31	1.9	92	1520788	1520845	AGGGGATCCTTCGTAGTCGTAGTTTTGAAGA
1301	1	30	2.5	86	1520860	1520934	TTCCGGGGCAGGGTCAGTAGCAGCTTGGGC
1302	1	21	2.7	74	1520920	1520975	TTCTGGGGCAGGGTCTAGAGA
1303	1	21	3.4	98	1521025	1521096	TAGGGATTCAGCAGCTGGGGC
1304	1	42	2.6	84	1521024	1521133	ATAGGGCTTCAGCAGCTGGGGCTAGGGATTCAGCAGCAGGGG
1305	1	39	2.3	80	1521749	1521836	GGGGCAGCTAAAGTAGATAAAGTAGAAGAGAATCCGGTA
1306	1	24	2	100	1522024	1522072	AGTAGAAGACTCTGGTGATGCTTC
1307	1	24	1.9	90	1522067	1522112	GCTTCAAAAGGAGATCAATTCGGG
1308	1	46	2.4	100	1522296	1522405	GACCCTATTTCTACCTATTTCTACCCACTACACTAGGGACTTAAAC
1309	1	74	2	98	1522342	1522492	GACCCTATTTCTACCTATTTCTACCCACTACACTAGGGACTTAAACGACCCTATTTCTACCTATACCCACTAGG
1310	1	120	1.9	100	1522254	1522479	CTAGGGACTTAAACGACCCTATTTCTACCTATACCCACTAGGGACCCTATTTCTACCTATTTCTACCCACTACACTAGGGACTTAAACGACCCTATTTCTACCTATTTCTACCCACTACA
1311	1	36	3.8	76	1522355	1522493	CCTATTTCTACCCACTACACTAGGGACTTAAACGAC
1312	1	16	2.9	96	1522476	1522522	CTATACCCACTAGGGA
1313	1	73	2.1	84	1522363	1522519	TACCCACTACACTAGGGACTTAAACGACCCTATTTCTACCTATACCCACTAGGGACCTATACCCACCTAACTA
1314	1	14	3	92	1522635	1522676	GAGTACGGTTCGGA
1315	1	36	2	100	1522693	1522764	TTAGTATATGGTGCTGGGTGGGACTGACTCCTCATA
1316	1	19	2.1	95	1522766	1522806	AGGGATAGATCTATGGTAA
1317	1	20	2.2	88	1522769	1522812	GATAGATCTATGGTCAAAGA
1318	1	80	2	97	1522846	1523008	GACCTAACCGCCTATAATGTAAGTTCCCCTGAGCGGAAGCTTTGGAAATATATAGTAAGGGGCCTGTCCTCCTCGTTGGG
1319	1	28	3	98	1523343	1523425	CCGAAAGGGATACTAACTGGAATGACTC
1320	1	23	1.9	86	1523613	1523657	TCTTCTCTTTGCTATTGTCCTCT
1321	1	28	2.8	100	1523646	1523723	TTGCTATGTCCTGGTATCCGTTCCTTTA
1322	1	15	2.2	100	1523945	1523977	AAGTGACCTCAGAAG
1323	1	36	2	100	1524004	1524076	GTAGACCCTGATAGGACTCGACCATAGGGTACCATA
1324	1	42	2.1	97	1524092	1524181	TCTTGCGAATAGCCATACATATTCTATGTAGACTTAAGAACC
1325	1	101	2.9	92	1527632	1527918	GGCTATTTATATGCCTCTGCGTAGCAGAGGTACTTATCTTATATTATATACAGTTAGTCTACGCCAAAGGGGCTATTTATCTCCTTAGTCGTAAATACTTT
1326	1	33	2	100	1528671	1528736	GTTAGGTAGAGTAAGCTTATCTTATACTTATAT
1327	1	21	2	100	1528813	1528854	TAAAGTGTAGTTAAGGAAAGG
1328	1	37	3	94	1531103	1531216	CTCCAGGGGAACAAGTAAATTACTCGAGGGGTGCAAG
1329	1	30	2	96	1531558	1531616	AGAGATTTCCAGTAACCCACTAGTAGTAGT
1330	1	29	2.3	89	1531558	1531622	AGAGATTTCCAGTAACCACTACTAGTAGT
1331	1	40	2.2	100	1531963	1532052	AGCGAGAGGGTATAATAGATAATAGATAGGCTCGAGCATA
1332	1	25	2	84	1532530	1532580	TCAAATCACTTTCGCATATAATAAG
1333	1	20	2.1	95	1537316	1537357	TTTGTGGAGCATGAAATTAG
1334	1	21	2.8	100	1537774	1537832	TTGGTGTTACAGCTTCTCAAT
1335	1	17	2	88	1539492	1539525	CGAGTAGAATCCCTACC
1336	1	5	6	92	1540097	1540126	CTATT
1337	1	16	2.1	100	1540429	1540462	TTCAAGGAATACTCTT
1338	1	13	2.1	100	1540551	1540577	ACAAGTCAATTCA
1339	1	27	2.9	98	1540836	1540912	TGCCACAGCTATCAACTGAATTGAAGC
1340	1	22	2.2	92	1544071	1544118	CTTGCGCCTCTACTCCGCTATT
1341	1	10	3.6	92	1546836	1546872	AAAATGACAT
1342	1	11	2.4	100	1547607	1547632	GTGACGAGAGA
1343	1	33	2.4	84	1550072	1550147	CTCAGCTCTCCGAACAATCGCTAGTTATACTAG
1344	1	32	1.9	93	1550088	1550150	TCGCTAGTATACTAGCTCAGCTCTCCGCCCAA
1345	1	18	2	100	1552750	1552785	TCATTATGAGTAGCCTGA
1346	1	33	2.6	96	1554941	1555025	GGAGAGGGCCTGTAAGGGCGAAGACTGAGAAAA
1347	1	218	2	97	1555919	1556342	AAATAGCCTTTGGGGCTATTTACGACTAAGTAGAATAAACCATCTTACTAAAAAGGAAAGACCTCTGCTATGCCTCTTTGTGAGTCGAAAATAGACCCAAAGGCTAAGGAGATAAATAGCCCCAAGAAGTAAATAGCACCAAAGGCCCCCCATAACATTAAGTTAAGTTCTAATCTGCCTGTATATAATATAAAGACCTCAGCTATGCTGAGTAGAAG
1348	1	415	2	97	1556480	1557324	GGGGCTATTTACGACTAAGTAGAATAAACCATCTTACTAAAAGGAAAGACCTCTGCTATGCCTCTTTGTGAGTCGAAAATAGACCCAAAGGCTAAGGAGATAAATAGCCCCTTTGGCGTAGAATAAACCATCTTACTAAAAAGGAAAGACCTCTGCTACGCAGAGAAGATAAATAGCCAAAGGGTCTATTTTCGACTCTAAGGAGGCGTGGCAGAGGTACTTATCTTATATTATATACAGTTAGAACTTAACTTAATATTATAGGGGGCCTTTGGGGCTATTTATCTCCTTAGCCAAAGGGTCTATTTTCGACTCTAAGGAGGCGTGGCAGAGGTACAGATCTTATATTTAGTAAGATTAGAACTTAACTTAATATTATAGGGGGCCTTTGGGGCTATT…
1349	1	117	2.4	100	1557067	1557347	TAGCCAAAGGGTCTATTTTCGACTCTAAGGAGGCGTGGCAGAGGTACTTATCTTATATTATATACAGTTAGAACTTAACTTAATATTATAGGGGGCCTTTGGGGCTATTTATCTCCT
1350	1	29	2.7	77	1559106	1559185	AAAGTGAAAACCCAGTTTTTGATAAATTT
1351	1	11	2.5	100	1560986	1561012	AAGGTAAAGTA
1352	1	13	2	100	1561279	1561304	TCGAAAGAAATAG
1353	1	17	2.9	78	1562811	1562859	GCATTAAAACTTCCTCT
1354	1	40	2	100	1563203	1563283	TTTTAGCTTTCGTTTCCCTTAGAAACTCTCTAGTTCAAGC
1355	1	28	2	89	1578122	1578176	TCAAAAGCTACTAGTCAATCTGAGGAAC
1356	1	21	2.4	100	1580827	1580876	GGGGGGAGCAGAATCAGAGCC
1357	1	127	1.9	88	1593874	1594108	CGGATTAGTCGTAAATAGCCCCAAAGGCTATTTCTCCACTCAGCATAGCAGAGGTACAACTATTATATACAGGCGGATTAGTCTACGCCAAAGGGGCTATTTATCTCCCTTGATTTTAGGGCCGATT
1358	1	18	2.8	93	1596448	1596497	AGATAAATAGCCCCAAGA
1359	1	36	2.2	97	1604993	1605071	AAAAACCATATACATGTCCGTCCCACCTTTAGGGTA
1360	1	87	3.3	85	1611133	1611413	CTTATATTATATACAGGCGGATTAGTCTACTTAGTCGTAAATAGCCCCAAAGGCTATTTATCTGCCTCTGATAGCAGAGGAACTTAT
1361	1	81	3.4	82	1611122	1611404	TAGCAGAGGTACTTATCTTATATTATATACAGATTAGTCTACTTAGTCGTAAATACCAAAGGCTATTTATATGCCTCTGCA
1362	1	18	2.6	96	1611443	1611488	GGGGCTATTTATCTTCTC
1363	1	217	2.6	97	1611973	1612527	AAATAGCCTTTGGGGCTATTTACGACTAAGTAGAATAAACCATCTTACTAAAAAGGAAAGACCTCTGCTATGCCTCTTTTGAGTCGAAAATAGACCCAAAGGCTAAGGAGATAAATAGCCCCAAGAAGTAAATAGCACCAAAGGCCCCCCATAACATTAAGTTAAGTTCTAATCTGCCTGTATATAATATAAAGACCTCAGCTATGCTGAGTAGAAG
1364	1	18	4.6	90	1614981	1615062	CCTGTTGCTTCAGATGAA
1365	1	36	2.1	85	1615593	1615668	CTGTTGCTAAAGGAAAGAATGCAGCTCTCGCAGCTC
1366	1	27	2.4	87	1616192	1616257	GGCTTCCGCTTCTGAGTAGGCACCTGA
1367	1	27	1.9	96	1616528	1616579	CAAAAGTAGAGAAATCCCCTCCTGCGG
1368	1	16	2	100	1616894	1616925	CTTGCAGTTCCTTTAG
1369	1	24	2.5	84	1617596	1617656	CTACAAAAGTAGAGAAATCAGGAG
1370	1	21	4.3	88	1619194	1619284	CCTTCTGCTGAAGCCCTAGCT
1371	1	35	2.1	92	1621990	1622063	CCCTAAATTACGGTATTGCGAGCCATCTGACGATA
1372	1	103	2	80	1628651	1628854	AAAGGAGATAAATAGCCCAAAAGGCGTAGACTAACCGCATATAATATAAGATAAGTACCTCAGCTACGCAGAGGCATAGAAATAGCCAAAGGGGCTATTTACG
1373	1	18	2.1	100	1629042	1629079	TTGGGGCTATTTAGCTTC
1374	1	33	2	100	1629726	1629791	CCCTCCTTTCCTTCTCTTTCTTATTCTATTGTA
1375	1	27	2.2	93	1629980	1630038	AAACAAAGACATATGCCACCAACTACA
1376	1	18	2.3	100	1633171	1633211	CTAGGAGCGACTTCTGCA
1377	1	41	3.5	95	1634443	1634587	AAGAAATTGACCAATAATTATATGTAAAAAAGACCGGACTC
1378	1	18	2.9	77	1634946	1634997	AGATAAATAGCCCCAAGA
1379	1	19	3.2	80	1634942	1635000	AAGGAGATAAATAGCCCCA
1380	1	82	2	79	1635241	1635404	AGTCGAAAATAGACCCAAAGGCTATTTATCTTCTCTGCATAGCAGAGGTATTTCATTTATAGTAAGACAGTTTATTCTACTT
1381	1	18	4.8	85	1635527	1635612	GGGGCTATTTATCTTCTT
1382	1	116	1.9	83	1635357	1635573	CTCAGCATAGCTGAGGTCTTTATATTATAGTAAGGCAGATTATTCTACGCCAAAGGGGCAATTTACTTTCTTGGGGCAATTTATCTCCTTTGGTGCTATTTTCGACTCAATAGGGG
1383	1	17	3.2	80	1637739	1637795	AAATAGCCCAAAGGAGT
1384	1	82	2	79	1638241	1638404	AGTCGAAAATAGACCCAAAGGCTATTTATCTTCTCTGCATAGCAGAGGTATTTCATTTATAGTAAGACAGTTTATTCTACTT
1385	1	18	4.8	91	1638527	1638611	GGGGCTATTTATCTTCTT
1386	1	36	2.4	84	1638527	1638611	GGGGCTATTTATCTTCTTGGGGCAATTTATCTTCTC
1387	1	35	2.1	82	1638551	1638625	ATTTATCTTCTCGGGGCTATTTACTCCTTAGCGCT
1388	1	20	3	75	1638762	1638824	CAACTTCAATCCATAAACAA
1389	1	25	2	100	1638833	1638882	CACCATAGCTATATAAGAGATAAAT
1390	1	24	2	100	1639405	1639452	CTATACTACGTCAGAGTATACCGC
1391	1	19	3.2	78	1640277	1640335	CCTTTGGGGCTATTTATCT
1392	1	2	24	80	1640703	1640752	TA
1393	1	18	2.7	84	1640703	1640752	TATATATATATATATATA
1394	1	38	2	100	1640871	1640946	CCTATCTAGAACTCCTGCATTGATCTTATAGTCAATTA
1395	1	18	2.1	89	1646030	1646065	AGAAGATAAATAGCACCA
1396	1	5	5.8	92	1646334	1646363	AAAAG
1397	1	11	2.9	95	1646333	1646363	CAAAAGAAAAG
1398	1	15	1.9	93	1646334	1646363	AAAAGAAAAGAAAAG
1399	1	12	7.6	85	1647665	1647755	TGAAGAATAAAC
1400	1	82	2	82	1648163	1648324	AGTCGAAAATAGACCCAAAGGCTATTTATCTACTCAGCATAGCAGAGGTATTTCATTTATAGTAAGACAGTTTATTCTACTT
1401	1	199	1.8	99	1648199	1648565	GCATAGCAGAGGTATTTCCTTTTTAGTAAGATGGTTTATTCTACTTAGTCGTAAATAGCCCCAAAGGCTATTTTTCTACTCAGCATAGCTGAGGTCTTTATATTATAGTAAGGCAGTTTATTCTACGCCTTTGGTGCTATTTACTTTCTTGGGGCAATTTATCTCCTTAGCCTTTGGGTCTATTTTCGACTCAATAGGG
1402	1	23	2	100	1650180	1650225	TGATTGACAAATGAGCCTGCCGA
1403	1	20	3.9	75	1654121	1654194	AAATGATAGTTGTAGAGATC
1404	1	36	2.1	100	1654128	1654201	AGTTGTAGAGATCAAATTATAGTTGTAGAGAAATGC
1405	1	70	2.3	89	1672600	1672757	AAAAAAGTTAGGCCACCCATGTGCAAAATCACTAAACCCGATTTTCCCTAAGGCGACTGCGAGCAGAACG
1406	1	117	2	90	1677575	1677813	TAGCCAAAGGGTCTATTTTCGACTCTAAGGAGGCGTGGCAGAGGTACAGATCTTATATTATATACAGTTAGAACTTAACTTAATATTATAGGGGGCCAAAGGGGCTATTTATCTCCT
1407	1	117	4.1	95	1678187	1678671	GCCTTTGGGGCTATTTATCTCCTTAGCCAAAGGGTCTATTTTCGACTCTAAGGAGGCGTGGCAGAGGTACTTATCTTATATTATATACAGTTAGAACTTAACTTAATATTATAGGGG
1408	1	18	7.8	96	1679278	1679417	GGGGCAATTTATCTTCTT
1409	1	20	2	94	1679540	1679578	CCTAAAATAAATATAAATTG
1410	1	20	2.2	84	1679543	1679587	AAAATAAATATAAATTGCCG
1411	1	17	2.2	90	1679912	1679950	TTGTATTTTATTTTGTA
1412	1	23	3.4	75	1682851	1682929	TAAATATAAATTTAAATATAATT
1413	1	20	2.5	84	1683789	1683839	TATTTATATTATAACTATTA
1414	1	16	2.1	100	1690444	1690476	AAAAATATAGTAAATT
1415	1	18	4.8	92	1690485	1690570	AGATAAATAGCCCCAAGA
1416	1	36	2.8	85	1690470	1690570	TAAATTACCCCAAGAAGATAAATAGCCCCAAGAAGA
1417	1	51	2.1	100	1696307	1696411	CCTCTCCTTTATAGTCGCCACGTCGCTATCGCCTATGTATAAATTAATGGG
1418	1	104	3.2	82	1704920	1705255	AGAGAAATAGCCTTTGGGGCTATTTACGACTAAGGAGATAAATAGCCCCAAAGGCGTAGACTAATCCGCTATAATATAATATAAGTACCTCTGCTACGCAGAGC
1419	1	33	2.1	87	1706164	1706234	GATCCGATCCGAAAGCTAAGAAATCCAATCTCT
1420	1	26	2.1	96	1706595	1706649	CCGAGGTCATGAATAGAGAAGAGAAG
1421	1	31	2	87	1706952	1707013	CATTCCACTGCTTCATCATATTGATGTCGAA
1422	1	100	2.2	93	1712055	1712277	AGTCGAAAATAGACCCAAAGGCTAAGGAGATAAATAGCCCCTTTGGCGTAGAATAAACCATCTTACTAAAAAGGAAAGACCTCTGCTATGCCCCTATGTG
1423	1	115	2.2	90	1712291	1712546	GCGTGGCAGAGGTACTTATCTTATATTATATACAGTTAGAACTTAACTTAATATTATAGGGGCCTTTGGGGCTATTTATCTCCTTAGCCAAAGGGTCTATTTTCGACTCAAAGAG
1424	1	39	3.5	97	1713301	1713435	GAATGAATGCAGTAGCCTACTTGACTTCAGTAGTTAAAT
1425	1	41	2.8	90	1713805	1713919	CTTCTACGCACGGCATTCCCTAGCAACTTCTACCACTCACC
1426	1	83	2.1	85	1722139	1722309	TCTACTTAGTCGTAAATAGCCCCAAAGGCTATTTATATGCCTCTGCGTAGCAGAGGTACAACTCTTATATTTAGTAAGATTAG
1427	1	18	2.9	100	1722314	1722365	TTGGGGCTATTTATCTTC
1428	1	15	2	100	1722794	1722823	GCACCAGCTTCTAAA
1429	1	16	2.1	94	1724235	1724268	TACGGCAAAAGAGAAG
1430	1	17	1.9	93	1724962	1724993	CCGTCGTTCTCACTCGG
1431	1	34	1.9	100	1734459	1734524	ATTCGATCTACTGAAATGCAGTCAATATGGGCAA
1432	1	31	2.8	68	1734868	1734951	CAGTACGAGAAGCTCAGAGAGGTGGGAAAGC
1433	1	20	3.6	92	1734961	1735034	TTTAGCCAGGCAGAGATGAG
1434	1	20	1.9	94	1736044	1736081	ATTTATATTGATTTTAGGCA
1435	1	26	2.1	86	1736016	1736069	ATTTATATTGATTTTAGGACTAATTT
1436	1	142	2.7	85	1736925	1737307	GTAGACTAATCCGCCTGTATATAATATAAGTTCCTCTGCTACCCCTGTATATATATTGGGCAGATAAATAGCCTTTGGGGCTATTTACGACTAAGCCTGTATATAATATAAGTTCCCGAAGGAGATAAATAGCCCCAAAGGC
1437	1	20	1.9	100	1738167	1738204	GGAGACTAAGATATTTTATT
1438	1	22	2	95	1738501	1738542	TAGAACTTATATGTATGGCGGA
1439	1	32	3.3	66	1739231	1739332	ATACCCTCTCGCACGTGTGCTCGAGCTATTAC
1440	1	36	2.1	92	1742993	1743067	CGGCCCTACATATATCGGGAATTTATTATAGTATGG
1441	1	37	4.1	79	1743398	1743556	TTGGGAATTTATTATAGTATGGCGGCCCCACCATATA
1442	1	82	1.9	98	1743409	1743566	TTATAGTATGGCGGCCCTACCATATATTGGGAATTTATTATAGTATGGCGGCCCCACCATATATTTGGCGGTCGGATAGAAC
1443	1	62	2	95	1743503	1743628	CGGCCCTACCATATATTGGGAATTTATTATAGTATGGCGGCCCTCACCATATATTTGGCGGT
1444	1	24	1.9	95	1743925	1743970	CGCCAAATATATAGTGGGGCCGAT
1445	1	64	3	94	1743928	1744118	CAAATATATAGTAAGGGCCGATCGCCAAATATATAGTAAGGGCCGCCTTACTATAATATAAGTT
1446	1	12	5.3	75	1744977	1745040	TCGGGAAGCAGA
1447	1	24	2.9	95	1744971	1745040	AGCCCTTCGGGAAGCAGATCGGGA
1448	1	38	2	95	1749065	1749142	GAACTTATATTATAGTAAGGCGGCCCCACTATATATTT
1449	1	105	2	85	1749539	1749750	CTTAGTCGTAAATAGCCCCAAAGGCTATTTATATGCCTCTGCGTAGCAGAGGTACTTATATTATATTACAGACAGTTAGTCTACGCCTTTGGGGCTATTTATCTC
1450	1	64	1.9	100	1749760	1749879	TTATAGTATGGCGGCCCTTACTATATATTTGGCGATCGGCCCTGTATATATATTTGAACTTATA
1451	1	25	1.9	91	1749835	1749882	CGGCCCTGTATATATATTTGGCGAT
1452	1	105	1.8	94	1752073	1752266	TTAGTCTACAATAGCCCCAAAGGCTATTTATCTCCCCAATATATATACAGGGGTAGCAGAGGAACTTATATTATATACAGGCGGATTAGTCTACGCCTTTGGGGC
1453	1	126	2	97	1752434	1752681	TTAGTCGTAAATAGCCCCAAAGGCTATTTCTCTACTCAGCATAGCTGAGGTCTTTATATTATATACAGGCGGATTATAACTTATATTATATACAGGTAGGGCCAAAGGGGCTATTTCTCTCCCGGA
1454	1	18	4.2	92	1753151	1753225	GGGGCTATTTATCTTCTT
1455	1	21	2.8	100	1753545	1753602	CTCTGCTACGCAATTTCACTC
1456	1	105	2	86	1755324	1755535	AAGGAGAGAAATAGCCCCAAAGGCGTAGACTAACCGCATATAATATAAGATAAGTACCTATGCTACGCAGAGGCAGAGAAATAGCCTTTGGGGCTATTTACGACT
1457	1	89	1.9	91	1756045	1756215	CCGCCATACTATAATATAAATTCCAAATATATGGCCCTAAAATCAATATAAATTCCGCCATACTATAATAAATTCCCAATATATTAGGG
1458	1	51	2.5	93	1756134	1756262	CCGCCATACTATAATAAATTCCCAATATATGGCCTAAAATCAATCTAAATT
1459	1	18	3.8	96	1759483	1759550	AGATAAATAGCCCCAAGA
1460	1	117	3.5	100	1760508	1760917	AATATAAGATAAGTACCTCTGCCACGCCTCCTTAGAGTCGAAAATAGACCCTTTGGCTAAGGAGATAAATAGCCCCAAAGGCCCCCTATAATATTAAGTTAAGTTCTAACTGTATAT
1461	1	117	2.2	92	1760976	1761233	AGTCGAAAATAGACCCTTTGGCTAAGGAGATAAATAGCCCCAAAGGCCCCCCATAATATTAAGTTAAGTTCTAATCCTACTAAATATAAGAGAAGTACCTCTGCCACGCCTCCTTAG
1462	1	316	2	96	1760660	1761289	AGTCGAAAATAGACCCTTTGGCTAAGGAGATAAATAGCCCCAAAGGCCCCCCATAATATTAAGTTAAGTTCTAACTCTATATAATATAAGAGAAGTACCTCTGCCACGCCTCCTTAGAGTCGAAAATAGACCCTTTGGCTAAGGAGATAAATAGCCCCAAAGGCCCCCTATAATATTAAGTTAAGTTCTAACTGTATATAATATAAGATAAGTACCTCTGCCACGCCTCCTTAGAGTCGAAAATAGACCCTTTGGCTATTTATCTTCTCTGCGTAGCAGAGGTCTTTCCTTTTTAGTAAGATGGTTTATTCTACTT
1463	1	99	2.1	95	1761249	1761460	TAGCAGAGGTCTTTCCTTTTTAGTAAGATGGTTTATTCTACGCCAAAGGGGCTATTTATCTCCTTAGCCTTTGGGTCTATTTTCGACTCAAAAAGTGCA
1464	1	82	2	82	1762131	1762292	AGTCGAAAATAGACCCAAAGGCTATTTATCTACTCAGCATAGCAGAGGTATTTCATTTATAGTAAGACAGTTTATTCTACTT
1465	1	89	1.9	85	1762613	1762783	GTAGACTAATCCGCCTGTATATAATATAAAGACCTCAGCTACGCAGAGCAGAGAAATAGCCAAAGGGGCTATTTACGACTAAGCCTTAA
1466	1	82	2.5	82	1763060	1763267	GTAGCAGAGGACTTATATTATATACAGGCAGATTAGTCTACTTAGTCGTAAATAGCCCCTTTGGCTATTTATATGCCTCAGC
1467	1	18	2.8	93	1763274	1763323	GGGGCTATTTATCTTCTT
1468	1	30	2.1	100	1765780	1765841	CGTACAAGTTATCTACGGTCTCTTCCTTCT
1469	1	12	2.3	100	1766535	1766562	CTCTGACTTTCA
1470	1	25	2.1	100	1772408	1772459	GGGGGAAAGAAGCACAAAGAAAATA
1471	1	22	2	95	1772502	1772545	GTGCTCTATAGTAGTAATCCGC
1472	1	27	1.9	100	1772589	1772640	CTTCAAAGGAAAGGTCAAGGTACGGAC
1473	1	47	2	100	1772616	1772710	CTTCAAAGGAAAGGTCAAGGTACGGGCGGCTATCGTTTCCACTCATT
1474	1	32	2.1	100	1772990	1773055	TTCTCGGTGGCTATTTAGCTCGTGACAGGCAG
1475	1	35	3.5	70	1773236	1773345	GAATGACTGCGTACTAACGCGGGAAGCGTACTAAT
1476	1	18	4.5	67	1773261	1773345	GCGTACTAATGAATGACT
1477	1	67	2.2	96	1773462	1773609	TTTCGCTTGTCTGCTCGATCGTTCGTAACATTTCTTTCTCTTTCTTCTACTGGTGGTATAGCTCTCC
1478	1	34	5.4	77	1773495	1773671	CTTTCGCTTGTCTTCTACTGGTGGTATAGCTCTC
1479	1	32	2.9	98	1773582	1773673	TGGTATAGCTCTCTTTTCGCTTGTCTGCCTAC
1480	1	68	2.8	85	1773487	1773673	TAACATCTCTTTCGCTTTCTCCTACTGGTGGTATAGCTCTCCTTTCGCTTGTCTGCCTCACTCGGTCA
1481	1	26	2	100	1774191	1774242	CGGATAGCGCGAACCTTACACCAATC
1482	1	21	2	100	1774285	1774326	CAAAGTAGCGGAAGAAGACAA
1483	1	37	3.3	95	1774393	1774517	ATGCCGTTCGCACACTAGCCATAGGTAGAAGTGCTTG
1484	1	20	2	100	1774498	1774537	GAAGTGCTTGATGCCGTTCG
1485	1	30	2.1	100	1774668	1774729	CCTGTGAATCATCTACCTGTCCGACCTCTC
1486	1	21	3	100	1774934	1774997	TTGCTCTAAGTGTTCTTCCCA
1487	1	16	3	68	1775146	1775191	GCAGCAGTCCTATCCC
1488	1	18	2.1	100	1775520	1775556	AGGAATAGAATACCGAGA
1489	1	14	2	100	1775540	1775567	GAATAGAATACCGA
1490	1	21	2.4	100	1775624	1775673	GTACTCGGAAAGGGATGCATA
1491	1	24	2	100	1775898	1775945	CTACCACACCTAAGGAAGATCATG
1492	1	55	2	90	1775995	1776110	GGAAGAGGGGTAAGTCAGACAAGGGAAGTAGTCTGGCTTAGAAGGTCCTGTATCA
1493	1	16	2.1	100	1776227	1776260	TCTCTGAAAGTCACTA
1494	1	22	2.6	97	1776256	1776314	CTATCCTAAGCTAATCCCAATC
1495	1	32	3.1	78	1776454	1776544	ATGTCTTTCCTGCCTGCGTTATTTCTGAGTTA
1496	1	25	2	100	1776477	1776526	TCTGAGTTAATGTCTTTCCTGCCTG
1497	1	16	2.1	100	1776693	1776725	CCGTGAAGTAGCTCTC
1498	1	19	2	100	1776736	1776773	ACTATGTGAATGGGCCCGT
1499	1	31	4	91	1776918	1777044	ATATGGCGGCAGGTGCGAGATACTAGGAGAG
1500	1	62	2	93	1776918	1777044	ATATGGCGGCAGGTGCGAGATACTAGGAGAGATATCGCGGCAGGTGCGAGATACTAGGAGAG
1501	1	26	2	100	1777055	1777106	TGAGTTATGTGTGTTCGCCTGCCTTT
1502	1	25	3	96	1777304	1777379	ATTATCATAAGCTAGTCTTTCACGG
1503	1	33	2	100	1777506	1777571	TAGCATTGCGGTGAGTAGAACACAACGCTTGAT
1504	1	37	2	97	1777549	1777622	GTGAGTAGAACACAACGCTTGATGGGCATGATCTTTC
1505	1	39	2	100	1778011	1778089	ACTCGACCGAGAGGTTGGGAAAGTAGAGCAGAACTCGGA
1506	1	19	7	85	1778122	1778248	CTGTAGCACCGGGTAATGA
1507	1	53	2.7	86	1778129	1778271	ACCGGGTAATGACTGTAGCACCGGGTAATGATGGAACCGGGTAATGACTGAGA
1508	1	35	3.7	95	1778122	1778252	CTGTAGCACCGGGTAATGATGGAACCGGGTAATGA
1509	1	19	2	100	1778239	1778276	CGGGTAATGATGGAGATAA
1510	1	32	2	100	1778685	1778749	GTGGTAGCTCCTACTGCTTCTACCCTCTCCCC
1511	1	37	2.1	100	1778912	1778987	ACCTAGACAGAGTGGAATAGAGAGGTACTACTACTCT
1512	1	19	2	94	1779247	1779284	CTTAGCCTTATGCCCTACC
1513	1	30	2	90	1779267	1779326	TTAGCCTTATGCCCTACCTCTGGTGCCCTA
1514	1	30	4.5	76	1779316	1779453	CTGGTGCCCTACCCTACTGTCAGGGTGTTG
1515	1	90	1.8	89	1779286	1779453	CTGGTGCCCTATTAGCCTTCTGCCCTACCTCTGGTGCCCTACCCTACTGTCAGGGTGTTGCTGGTGCCCTACCCTACTTTCAGGGTGTTG
1516	1	33	3.1	69	1779376	1779475	CTGGTGCCCTACCCTTAGCCTTCTGCCCTACCT
1517	1	63	2.1	100	1779346	1779475	CTGGTGCCCTACCCTACTTTCAGGGTGTTGCTGGTGCCCTACCCTTAGCCTTCTGCCCTACCT
1518	1	28	2	100	1779479	1779533	TCGAGTAGAAGCTTTATCGCCAATCTGC
1519	1	13	2	100	1779550	1779575	TTATATCTCCCCC
1520	1	22	2	100	1779573	1779616	CCCAATCTGAACTATAATCAAG
1521	1	30	1.9	100	1779917	1779974	ACTAATATAATGTAGTCAATTTAACGAGCT
1522	1	33	2	100	1779992	1780057	CTGAAGCTGGAGATGGAACCCCGCAGATAGAAC
1523	1	48	3.2	96	1780044	1780198	CCCGCAGATAGAACTTGAGGTCAGGTCCCCGATGAGGCTCGAACCGAA
1524	1	21	2.1	100	1780228	1780271	GATCATCGTACACAAGAGGCA
1525	1	16	2.2	100	1780468	1780503	TGCAGTGTTCTATAGT
1526	1	19	3.6	75	1780571	1780635	ATCTGGAAGGGAAAGTAGG
1527	1	35	2.8	100	1780563	1780659	GGGCCTATATCTGGAAGGGAAAGTAGGATCTGGAA
1528	1	16	3.7	75	1780590	1780651	ATCTGGAAGGGCCTAT
1529	1	27	2	100	1780808	1780861	GCACTATTAGGAAAAGCGAAAACCGGG
1530	1	27	2	96	1781160	1781214	TGCACCTTTACATCTGAGCCTTATACT
1531	1	15	2	100	1781358	1781387	GGGAAAGGAGAAGGC
1532	1	44	2	100	1781399	1781486	TGTAGCGGACCGGAGGTCTGATCTATGAAAAGCAAAGAGTCGAG
1533	1	29	2	86	1781729	1781784	ATTCACTATCCGCGCACATAGCGCATTCA
1534	1	31	2	100	1782012	1782073	TTCTTTCGTCCAAGCCCGGTGAAGAAATGCT
1535	1	34	2.1	97	1782317	1782388	AGGAGCGGAGCGAAAGAGATAGAATTGATTGATG
1536	1	27	2.1	96	1782375	1782430	TTGATTGATGGGAGTGAGTGCTTATCC
1537	1	23	2	100	1782451	1782496	CTCTACTCTGCTTATCCTTCTTT
1538	1	39	2.9	89	1782538	1782655	TTCCGTCAATCTCATTGCTATGCCCACACCGACTGCCGA
1539	1	26	2	100	1782646	1782697	ACCGACTGCCTAGGTAGAACTTCCGT
1540	1	36	2	97	1782709	1782780	TATGCCCACACCGACTGCCGAGGTAGAACTCTTAGA
1541	1	13	2.8	91	1782960	1782995	AGACTACTGAACT
1542	1	25	2	100	1783145	1783194	CCTGCTATACGGCTCTCTGCCCTCA
1543	1	36	2.7	95	1783282	1783382	TTGCTCTCTCTTGATGATCCCCTCGTCTTCCCCTTG
1544	1	13	2	100	1783378	1783403	CTCGTACGGTAGG
1545	1	14	2.1	100	1783486	1783515	CTGAGCTAGCTTGC
1546	1	22	3	81	1783536	1783597	TCATTAGGAAGTAAGATAGAAG
1547	1	25	2	100	1783591	1783641	ATAGAAGCAGATGAGAAAGAAACTC
1548	1	26	2	88	1783639	1783690	TCAAGATAGTCAGAAAGAAGATCCAG
1549	1	30	2.4	100	1783911	1783981	CCTCTTCCCTACCAGTAGCTCTGCCGGCCT
1550	1	17	2	100	1784355	1784388	TCGGTACTAGGGCATAT
1551	1	21	2	100	1784790	1784831	GAGGAGAAGTAGAACCTATAC
1552	1	37	2.1	100	1784863	1784939	GAAGGTAGAACAGATCCGGCACCTGCAGCTGAGCTAA
1553	1	28	2	96	1785245	1785300	AGTAGATGTGGCTAGAGTTCCTCACTCG
1554	1	27	2	96	1785354	1785407	CGAAAAGAATCATCCGACCCAAAGATT
1555	1	17	2	100	1785480	1785513	GTGCGAACCTACCTTTG
1556	1	30	3	73	1785878	1785971	AAGGAAAGAGGTTATTAAAGTGCCATATCA
1557	1	27	2.1	96	1785986	1786042	CCAATGCGGAGGGGACCTATTCTACTC
1558	1	18	2	94	1786069	1786104	GGTTAGTGCTTCCATCCG
1559	1	16	2.2	100	1793748	1793782	GAGCTATGAAAAGGAA
1560	1	42	1.9	88	1799859	1799940	AAATGCAATGATTGAGGAACTATGCCCTACCGACCTCAAGTC
1561	1	19	2	100	1800480	1800517	ACTTAACTTACTAGTCTAC
1562	1	29	1.9	100	1800571	1800626	TGATAGCTGTTCTACCTCTGACTTACCGA
1563	1	28	4.2	71	1800572	1800683	GATAGCTGTTCTACCTCTGACTTACCTA
1564	1	34	2.1	97	1800790	1800862	CTTGATTGCGTAGACTGACTGATCTGACTCATGC
1565	1	32	2	100	1801024	1801087	AATGAGTCCATGGCCTTCTCCTCTGCAACCTA
1566	1	23	3.4	71	1801782	1801862	CTTTCCTTACCTTATCCAGATAC
1567	1	26	3.8	68	1801874	1801976	CCAGATACCTTATTTGAACTACTTAG
1568	1	31	2	100	1802019	1802080	TCCCGGCCCAGTGAGCTCTCTTGCTTTCCAG
1569	1	27	3.4	93	1802378	1802469	CATAGGCTCATAAAAAGTATGCGTATT
1570	1	39	2.2	93	1802443	1802528	AAAAAGTATGCGTATTCATAGGCTCATCTCATATAAGTC
1571	1	38	2.1	97	1802625	1802702	TTTTCTGCTTCAATAAAGATCTTTATCTTCGGCTTATC
1572	1	37	3	97	1802919	1803030	TATCTATAGGCAAGTTACATTCCAATGTAAGAAGTAG
1573	1	56	2	96	1803290	1803402	CGTATCAGGTCAGAGTTTCTCTTGCGTACTCGACTTGCGAGTTCAGTAGTTCAAGA
1574	1	102	2.7	88	1804561	1804835	GCGTAGCAGAGGTACTTATATTATATACAGGCGGATTAGTCTACGCCTTTGGGGCTATTTATCTCCTTTAGTAAATAGCCCCAAAGGCTATTTATCTACTCT
1575	1	39	3	95	1808769	1808887	CCGCCATACTATAATATAAGTTCAAATATATATACAGGG
1576	1	236	2	97	1808999	1809469	CTTAGTCGTAAATAGCCCCAAAGGCTATTTCTCTACTCAGCATAGCTGAGGTCTTTATATTATATACAGGCGGATTAGAACTTATATTATATACAGGTAGGGCCTTTGGGGCTATTTATCTCCCTTGATTTTAGGCTTAGTCGTAAAGACTTTGGCTATTTATATGCCTCTGCGTAGCAGAGGTACTTATCTTATATTATATACAGTTAGTCTACGCCAAAGGGGCTATTTCTCTC
1577	1	17	3.2	70	1813666	1813724	GCTAGGCTCAAGGCGAG
1578	1	19	2.2	91	1815250	1815289	TGAGAAAAGAGAGAGAGAT
1579	1	19	1.9	94	1816640	1816676	ACCAGATTCTACCACTGAC
1580	1	117	2	90	1823271	1823509	TAGCCAAAGGGTCTATTTTCGACTCTAAGGAGGCGTGGCAGAGGTACAGATCTTATATTATATACAGTTAGAACTTAACTTAATATTATAGGGGGCCAAAGGGGCTATTTATCTCCT
1581	1	415	2.1	96	1823090	1823944	TAGCCTTTGGGGCTATTTACGACTAAGTAGAATAAACCATCTTACTAAAAGGAAAGACCTCTGCTATGCCTCTTTGTGAGTCGAAAATAGACCCAAAGGCTAAGGAGATAAATAGCCCCTTTGGCGTAGAATAAACCATCTTACTAAAAAGGAAAGACCTCTGCTACGCAGAGAAGATAAATAGCCAAAGGGTCTATTTTCGACTCTAAGGAGGCGTGGCAGAGGTACTTATCTTATATTATATACAGTTAGAACTTAACTTAATATTATAGGGGGCCTTTGGGGCTATTTATCTCCTTAGCCAAAGGGTCTATTTTCGACTCTAAGGAGGCGTGGCAGAGGTACAGATCTTATATTATATACAGTTAGAACTTAACTTAATATTATAGGGGGCCAAAG…
1582	1	117	2.5	98	1823687	1823979	TAGCCAAAGGGTCTATTTTCGACTCTAAGGAGGCGTGGCAGAGGTACTTATCTTATATTATATACAGTTAGAACTTAACTTAATATTATAGGGGGCCTTTGGGGCTATTTATCTCCT
1583	1	116	2.2	92	1823999	1824254	AGTCGAAAATAGACCCTTTGGCTAAGGAGATAAATAGCCCCAAAGGCCCCCATAATATTAAGTTAAGTTCTAATCCTACTAAATATAAGAGAAGTACCTCTGCCACGCCTCCTTAG
1584	1	98	2.1	96	1824270	1824480	TAGCAGAGGTCTTTCCTTTTAGTAAGATGGTTTATTCTACGCCAAAGGGGCTATTTATCTCCTTAGCCTTTGGGTCTATTTTCGACTCAAAAAGTGCA
1585	1	85	7.7	75	1824679	1825350	CCTTTGGCTATTTATATGCCTCTGCGTAGCCGAGGTACTTATCTTATATTATATACAGGATTAGTCTACTTAGTCGTAAATAGCC
1586	1	18	3.8	94	1825386	1825453	GGGGCTATTTCTCTTCTT
1587	1	37	2.7	92	1825695	1825795	TTGGGAATTTATATTATAGTATGGCGGCCCTAATATA
1588	1	39	3.8	100	1825921	1826070	CAAATATATAGTAAGGGCCGCCATACTATAATATAAGTT
1589	1	22	5.2	58	1825932	1826035	TAAGGGCCGCCATACTATAATA
1590	1	26	2.2	78	1829760	1829815	GTGTTGAACTCTTCAACAAGTTCTAC
1591	1	25	2.1	92	1829771	1829822	CTTCAACAAGTTCTACGTGTGAGGT
1592	1	21	2	100	1830100	1830141	GTCTCAAATATTAACTTGTAG
1593	1	18	2	94	1831498	1831533	GTCTCGGATTGAAATAAA
1594	1	19	1.9	100	1831661	1831697	AGAGTTAATAGTTCGAATA
1595	1	23	2.2	89	1832494	1832544	TTTTTTTGTTTTATTTTCTTTCA
1596	1	24	2	100	1832601	1832648	CTATTTTAGATGTTCTGATATATC
1597	1	16	2	93	1836066	1836097	GTCTATCAGGTCTTCA
1598	1	39	2.6	98	1838661	1838761	GAACTTATATTATAGTAAGGCGGCCCTGTATATATATTT
1599	1	20	2	100	1838762	1838800	AATTTATATTTATTTTAGGC
1600	1	102	1.9	88	1838837	1839027	CCTCTGCGTAGCAGAGGTACTTATATTATATTACAGACAGTTAGTCTACGCCTTTGGGGCTATTTATCTCCTTTCGTAAATAGCCCCAAAGGCTATTTCTCC
1601	1	20	3	100	1839290	1839349	AATACAGTAAGTAGATAGAA
1602	1	222	2.5	88	1840101	1840672	AGCCTAAGGGGCTATTTACGACTAAGTAGAATAAACCATCTTACTAAAAAGGAAAGACCTCTGCTATGCCTCTTTGTGAGTCGAAAATAGACCCAAAGGCTAAGGAGATAAATAGCCCCAAGAAGTAAATAGCACCAAAGGCCCCCCATAACATTAAGTTAAGTTCTAATCTGCCTGTATATAATATAAAGACCTCAGCTATGACTTGAGTAAAATAGACAA
1603	1	98	2.1	95	1840507	1840718	AAAGACCTCTGCTATGCACTTTTTGAGTCGAAAATAGACCCAAAGGCTAAGGAGATAAATAGCCCCTTTGGCGTAGAATAAACCATCTTACTAAAAGG
1604	1	117	2.1	89	1840742	1840991	GGGTCTATTTTCGACTCTAAGGAGGCGTGGCAGAGGTACAGATCTTATATTATATACAGTTAGAACTTAACTTAATATTATAGGGGGCCAAAGGGGCTATTTATCTCCTTAGCCTTT
1605	1	416	1.9	92	1840579	1841388	GTAGAATAAACCATCTTACTAAAAAGGAAAGACCTCTGCTATGCCTCTTTGTGAGTCGAAAATAGACCCAAAGGCTAAGGAGATAAATAGCCCCTTTGGCGTAGAATAAACCATCTTACTAAAAAGGAAAGACCTCTGCTACGCAGAGAAGATAAATAGCCAAAGGGTCTATTTTCGACTCTAAGGAGGCGTGGCAGAGGTACTTATCTTATATTTAGTAAGATTAGAACTTAACTTAATATTATAGGGGGCCTTTGGGGCTATTTATCTCCTTAGCCAAAGGGTCTATTTTCGACTCTAAGGAGGCGTGGCAGAGGTACAGATCTTATATTATATACAGTTAGAACTTAACTTAATATTATAGGGGGCCAAAGGGGCTATTTATCTCCTTAGCCTTTG…
1606	1	117	6.4	98	1841158	1841910	GGGTCTATTTTCGACTCTAAGGAGGCGTGGCAGAGGTACTTATCTTATATTATATACAGTTAGAACTTAACTTAATATTATAGGGGGCCTTTGGGGCTATTTATCTCCTTAGCCAAA
1607	1	18	3.8	94	1842866	1842933	GGGGCAATTTATCTTCTT
1608	1	18	2	100	1844148	1844183	CCGCAACAGATTCTGAAG
1609	1	15	2.1	93	1844348	1844378	GCCCCATCCGCAACT
1610	1	15	1.9	100	1844662	1844690	ACTCTACCAGCCGCT
1611	1	31	2.2	100	1845017	1845083	GCTAGTTGTGCCTCAACTCGAAATCCGAAGA
1612	1	31	2.2	94	1845024	1845090	GTGCCTCAACTCGAAATCCGAAGAGCTAGGA
1613	1	15	2	100	1845398	1845427	GAAAGCAACTTCTTA
1614	1	21	2	100	1845596	1845637	AGGAGCAACTAAAGAAAGGAG
1615	1	18	4.8	100	1847047	1847132	AGAGAAATAGCCCCAAGA
1616	1	117	3.6	98	1847572	1847997	TAGCCCCAAAGGCCCCCTATAATATTAAGTTAAGTTCTAACTGTATATAATATAAGATAAGTACCTCTGCCACGCCTCCTTAGAGTCGAAAATAGACCCAAAGGCTAAGGAGATAAA
1617	1	24	3.4	66	1848142	1848221	ATAGAGATAAACGGAATAATGCAC
1618	1	46	1.9	100	1848128	1848216	TAATAGAAAAGTATATAGAGATAAACGGAATAATGCACATAGATTC
1619	1	15	2.1	100	1848202	1848233	AATAATGCACATAGA
1620	1	18	3.4	66	1851855	1851914	AAAGAAAATGCAGGAGTG
1621	1	13	1.9	100	1851952	1851976	GAGAGTGAAAGTC
1622	1	23	2	95	1852597	1852642	CCGATCGAATTCACTCTACTTGA
1623	1	49	2.1	84	1858812	1858916	CGTAAATGGCCCCGTAGAGTGCATGGTATTTCCCGAAATTCACATTCAG
1624	1	69	2.3	100	1858910	1859069	CACGTAATACTAGAATTTGCTCTGGCAATTTATACAATTTACTATATTTTAGAACTTACTTAAGGAGGG
1625	1	36	2	94	1861305	1861377	AGAGAGACCAGGTCCTACCTCTATTGCATGTCCGAC
1626	1	18	4.6	95	1869452	1869533	AAATAGCCCCAAGAAGAT
1627	1	35	2.7	85	1872135	1872233	TCAATCAAGAGTTCGTGGGACGGCCATCTCGAAGA
1628	1	38	2	100	1872351	1872425	GTCTCTAATTGGCGGCTATAATCTGCTTTGAATGGATG
1629	1	27	2	92	1872459	1872513	GCAAGACAGATCATTCCCTTCCAGAAC
1630	1	32	3.1	76	1872580	1872675	CAAGCGGAGGAGGCAGATCAGTGAAAGCATAG
1631	1	25	2.1	96	1872721	1872772	GACTAGTGATCCGGTGCATAAGGAA
1632	1	32	2	90	1873018	1873079	ATCTCTCGATAGTGAGACCTGGAGTTCATGCA
1633	1	18	1.9	88	1875969	1876003	TCTATAAGTCTATACTTG
1634	1	20	2	100	1882142	1882182	AATCATAGTTATCCTATCTA
1635	1	94	2.8	98	1883578	1883844	CCTAATATAGTAGTCAATTGATAACTTATATAGTATGGCGGATTAGTCGTAAATAGCCTTTGGGGCTATTTATCTCCCCAATATATAGTAAGGG
1636	1	101	2.5	82	1892861	1893121	AAAGGAGATAAATAGCCCCAAAGGCGTAGACTAATCCGCCTTATATAATATAAGTACCTCTGCTACGCAGAGCAGAGAAATAGCCAAAGGGGCTATTTACG
1637	1	18	3.1	70	1899412	1899465	GTCTGGCCTAGGAGGCCA
1638	1	32	1.9	93	1901054	1901115	TGCTTGAAGAGTGGAATGCAGTCAGGGACTAG
1639	1	18	3.2	89	1906038	1906094	CCCAAGAAGAGAAATAGC
1640	1	83	1.9	98	1906115	1906272	CTGTATATAATATAAGATAAGTACCTCGGCTACGCAGAGGCATATAAATAGCCAAAGGGGCTATTTACGACTAAGTAGACTAA
1641	1	35	7.2	85	1910616	1910881	CGGCCCTAATATATCGGGAATTTATTATAGTATGG
1642	1	71	3.8	87	1910616	1910893	CGGCCCTAATATATCGGGAATTTATTATAGTATGGCGGCCCTACATATATTGGGAATTTATTATAGTATGG
1643	1	78	2.9	84	1910675	1910901	ATTATAGTATGGCGGCCCTAATATATCGGGAATTTATTATAGTATGGCGGCCCTACATATATTGGGGCGGTCGGATGA
1644	1	25	3.1	88	1910874	1910950	CGGCCCTACCATATATTGGGGCGGT
1645	1	126	4.8	100	1915239	1915844	GGCTATTTCTCTACTCAGCATAGCTGAGGTCTTTATATTATATACAGGCGGATTAGAACTTATATTATATACAGGTAGGGCCAAAGGGGCTATTTCTCTCCCGGATTAGTCGTAAATAGCCCCAAA
1646	1	16	2.1	100	1916012	1916044	GCGACGTGTAGACGGG
1647	1	15	3.1	80	1917532	1917577	AGAGTCAGGAACAGA
1648	1	24	2.5	84	1918145	1918205	GGAACTTATATTATAGTAAGGGCC
1649	1	32	1.9	90	1923793	1923853	ATCACTCCCAAGGTGCAAGAAAGAAAGCACTC
1650	1	19	1.9	88	1932365	1932401	ATTATATAGATATATATAC
1651	1	117	4.5	99	1937850	1938377	GGAGAGAAATAGCCCCAAAGGCGTAGACTAATCCGCCTGTATATAATATAAGTACCTCTGCCACGCAGAGGAGAGAAATAGCCTTTGGGGCTATTGTAGACTAATCCGATCGCCAGG
1652	1	234	2.3	99	1937850	1938377	GGAGAGAAATAGCCCCAAAGGCGTAGACTAATCCGCCTGTATATAATATAAGTACCTCTGCCACGCAGAGGAGAGAAATAGCCTTTGGGGCTATTGTAGACTAATCCGATCGCCAGGGGAGAGAAATAGCCCCAAAGGCGTAGACTAATCCGCCTGTATATAATATAAGTACCTCTGCCACGCAGAGGAGAGAAATAGCCTTTGGGGCTATTGTAGACTAATCCGATCGCCAGG
1653	1	83	1.9	90	1942611	1942774	CTATTTACGACTAAGTAGACTAACTGTATATAATATAAGATAAGTACCTCGGCTACGCAGAGGCATATAAATAGCCTTTGGGG
1654	1	18	3.7	85	1942765	1942829	ATAAATAGCCCCAAGAAG
1655	1	203	2.8	81	1942634	1943216	CTGTATATAATATAAGATAAGTACCTCGGCTACGCAGAGGCATATAAATAGCCTTTGGGGCTATTTACGACTAAGTAGACTAACTGTATATAATATAAGATAAGTACCTCTGCTACGCCTCTTTGAGTCGAAAATAGACCCAAAGGATAAGAAGATAAATAGCCCCAAGAAGTAAATAGCACCAAAGGCGTAGACTAATAAGC
1656	1	116	2.3	93	1943127	1943398	CTAATCCTACTAAATATAAGATAAGTACCTCTGCCACGCCTCCTTAGAGTCGAAAATAGACCCTTTGGCTAAGGAGATAAATAGCCCCAAAGGCCCCCATAATATTAAGTTAAGTT
1657	1	82	2.2	84	1944046	1944224	CTATTTACGACTAAGTAGACTAACCGCATATAATATAAGATAAGTAACTCGGCTACGCAGAGGAGAGAAATAGCCAAAGGGG
1658	1	36	2	94	1947079	1947150	CCATCTACTCATTCCAGTAGCTCACTCACTTGTATG
1659	1	13	2.7	90	1948560	1948594	GCTATGCCTCTGC
1660	1	22	2	90	1951934	1951977	GCATCAGTACTTATATAATATA
1661	1	12	2.1	100	1957721	1957745	TTCCCGGTCTGG
1662	1	15	2	93	1958469	1958498	CCTTCCCCAACCTAA
1663	1	24	1.9	100	1960210	1960255	TGAGTATAAGATGTTCCGGTAGAG
1664	1	39	4	92	1967112	1967267	CAAATATATAGTAAGGGCCGCCATACTATAATATAAGTT
1665	1	244	2.3	99	1967751	1968315	CTAATCCGCCTGTATATAATATAAAGACCTCAGCTATGCTGAGTAGAGAAATAGCCTTTGGGGCTATTTACGACTAAGGAGAGAAATAGCCCCAAAGGCGTAGACTAACTGTATATAATATAAGATAAGTACCTCTGCTACGCAGAGGCATATAAATAGCCAAAGGGGCTATTTCTCTTTTACCTAAAATCAATATAAAGGAGAGAAATAGCCCCTTTGGCCCTACCTGTATATAATATAAGTT
1666	1	122	3.1	62	1967826	1968209	AAGGAGAGAAATAGCCCCAAAGGCGTAGACTAACTGTATATAATATAAGATAAGTACCTCTGCTACGCAGAGGCATATAAATAGCCAAAGGGGCTATTTCTCTTTTACCTAAAATCAATATA
1667	1	12	2.1	100	1968511	1968535	TAGAATAGTTTT
1668	1	19	2.1	100	1972340	1972379	GCGCTGTACAACAGTAGAG
1669	1	22	1.9	100	1972442	1972483	CATCAACTATTCCCGACCTCGA
1670	1	23	3	97	1972782	1972850	CGAAGACCAGTGCTAGTTTAGAG
1671	1	31	2	84	1972993	1973055	CTCTACCTCCTTAGCCTCCTCCCCACTACTA
1672	1	201	2.3	92	1973073	1973536	AGTCGAAAATAGACCCAAAGGCTAAGGAGATAAATAGCCCCGAGAAGATAAATAGCACCAAAGGCGTAGACTAACTGTATATAATATAAGATAAGTACCTCGGCTACGCAGAGGCAAATAAATAGCCAAAGGGGCTATTTACGACTAAGTAGAATAAACCATCTTACTAAAAAGGAAAGACCTCTGCTATGCCTCTTTGTG
1673	1	117	2.6	88	1973910	1974213	TAGCCAAAGGGTCTATTTTCGACTCTAAGGAGGCGTGGCAGAGGTACAGATCTTATATTATATACAGTTAGAACTTAACTTAATATTATAGGGGGCCTTTGGGGCTATTTATCTCCT
1674	1	18	5.6	95	1974825	1974924	GGGGCTATTTATCTTCTT
1675	1	31	2.4	85	1976442	1976512	GCTCAAGAGTGTGAAGTGGAATGCAATAAGG
1676	1	29	2	100	1976457	1976514	GTGGAATGCAATAAGGGCTCAAGAGTGCC
1677	1	117	1.9	99	1978034	1978259	GGAGATAAATAGCCCCAAAGGCGTAGACTAATCCGCCTGTATATAATATAAGTACCTCTGCTACGCAGAGGAGAGAAATAGCCTTTGGGGCTATTGTAGACTAATCCGATCGCCAGG
1678	1	33	2	90	1980477	1980542	ACTCGCTACATACCAATTGCAATTCATGAGTGG
1679	1	16	3.5	79	1981930	1981984	TATTATTTATTTAATA
1680	1	18	3.6	76	1981953	1982017	TTAATTATTATTTTAATA
1681	1	29	3.7	100	1985625	1985731	CCCTCTCCTTTCAGTCGAGCTATTATATA
1682	1	16	1.9	93	1989977	1990007	ATTCATAATTCAACTG
1683	1	29	2	100	1990515	1990573	TTTATCTTATATTCTTTCCGTAAATAGAG
1684	1	41	2	100	1990838	1990919	GTGCGGAACCAGTCTCACTCTACAAGGAAGTGAATTTGACC
1685	1	24	2.2	82	1991641	1991693	AGCTAGTCCTTGAAAGACAAGCCA
1686	1	47	2	94	1991875	1991971	AGATGGAAAGGGCTCCGAGTAGAACAGATAGAGAAAGAAGTATAGGA
1687	1	34	1.9	93	1992315	1992381	ATATCACACATAGTTGAAATAACTATAATATAAT
1688	1	22	2	100	1992586	1992629	TGGCTCCACTCTTAAATGCACA
1689	1	30	2.7	96	1992619	1992700	TTAAATGCACAAGTTAGGAAGCGAAGCTAG
1690	1	28	3.1	85	1992866	1992952	TAAGAAGTATCCCATACACACACGAGAG
1691	1	12	2.3	100	1992950	1992977	GTAGAATAGAAT
1692	1	28	2.3	89	1993019	1993082	AACTTCTTGAAAGAATTGACTTTTGTAC
1693	1	32	2.3	100	1993209	1993282	TGCACCTCTTACCTACCAGTAAGCAGTAAGCT
1694	1	34	3	79	1993284	1993380	CTCTAACTAAAGCTCTGGAATAGAATCATTATTG
1695	1	37	2	100	1993506	1993580	CTGCCAGAGGCTCCGAGTATGATGCCCGAGCTGTGAG
1696	1	36	2	97	1993619	1993691	GGGATTCTCAGCCCGAGAGCATAGACTCAATCAAAG
1697	1	14	2.9	92	1993712	1993751	AAAGAAAGGTTCGT
1698	1	18	1.9	100	1994423	1994457	GCTATTCAGAGCTGGAAC
1699	1	21	2	100	1994673	1994714	TAAAGGATAGTTTATGAATAA
1700	1	24	2	100	1994711	1994757	ATAAGTCAGTGTTCAGCCAATCTG
1701	1	37	2	85	1994771	1994845	AGTGCATCAGTTCTTTTATATGATATATATTCTATTC
1702	1	47	2	87	1994799	1994892	TATTCTATTCAGTGCATCAGTTCTTTTATATGAAAAGGAATATATTC
1703	1	17	2	88	1995236	1995269	AGATCAAACCCTATCCT
1704	1	31	2.7	94	1995365	1995448	CTCTGTCACCTGACTTCAACTTGACTAGCTG
1705	1	27	2	92	1995662	1995715	CGAACTTATATTATATACAGGCCTCCA
1706	1	82	2.2	90	1995916	1996094	TTAGTCGTAAATAGCCCCAAAGGCTATTTATATCCTCTGCGTAGCAGAGGTACTTATATTATATACAGACAGATTAGTCTAC
1707	1	218	2.7	97	1996563	1997152	CTAATCTGCCTGTATATAATATAAAGACCTCAGCTATGCTGAGTAGAAGAAATAGCCTTTGGGGCTATTTACGACTAAGTAGAATAAACCATCTTACTAAAAAGGAAAGACCTCTGCTATGCCTCTTTGTGAGTCGAAAATAGACCCAAAGGCTAAGGAGATAAATAGCCCCAAGAAGTAAATAGCACCAAAGGCCCCCCATAACATTAAGTTAAGTT
1708	1	99	2.4	93	1997166	1997407	GCGTGGCAGAGGTACTTATCTTATATTTAGTAGGATTAGTCTACGCCTTTGGGGCTATTTATCTCCTTAGCCAAAGGGTCTATTTTCGACTCTAAGGAG
1709	1	18	3.9	96	1998136	1998205	TTGGGGCAATTTATCTTC
1710	1	28	2.3	100	1998485	1998548	CGCCTGCAATTCCCCATTCCCTCATTCA
1711	1	24	2.1	88	2000579	2000628	TCGGCCCTAATATAGAAAGTCAAT
1712	1	96	1.9	85	2000634	2000812	CTTAGTCGTAAATAGCCCCAAAGGCTATTTATCTACTCAGCATAGCAGAGGTACTTATATTATATACAGGCGGATTAGTCTACTATTCATTTTAGG
1713	1	237	2.4	93	2000896	2001460	TTATATTATATACAGGCGGATTAGAACTTATATTATATACAGGTAGGGCCAAAGGGGCTATTTCTCTCCCTTGATTTTAGGTAAAGAGAAATAGCACTTTGGCTATTTATATGCCTCTGCGTAGCAGAGGTACTTATCTTATATTATATACAGTTAGTCTACGCCAAAGGGGCTATTTCTCTCCTTAGTCGTAAATAGCCCCAAAGGCTATTTCTCTACTCAGCATAGCTGAGGTCT
1714	1	100	2	95	2001505	2001703	AAGGAGATAAATAGCCCCAAAGGCGTAGAATAAACCATCTTACTAAAATAGAAAGACCTCTGCTATGCCTCTTTGTGAGTCGAAAATAGACCCAAAGGCT
1715	1	99	2.7	86	2001717	2001981	GCGTGGCAGAGGTACTTATCTTATATTATATACAGTTAGTCTACGCCTTTGGGGCTATTTATCTCCTTAGCCAAAGGGTCTATTTTCGACTCTAAAGAG
1716	1	83	3.4	97	2002098	2002380	TCGTAAATAGCCCCAAAGGCTATTTATATGCCTCTGCGTAGCCGAGGTACTTATCTTATATTATATACAGTTAGTCTACTTAG
1717	1	18	4.8	94	2002662	2002747	GGGGCTATTTCTCTTCTT
1718	1	31	1.9	86	2002863	2002923	TCGCTTCTATAGGACTAAGTCTATACATTTC
1719	1	10	7.3	70	2005745	2005815	CAGTAGAGAT
1720	1	37	3	82	2014011	2014121	TATATTAGGGCCGCCATACTATAATATAAATTCCCAA
1721	1	108	2	94	2014598	2014810	GGGAGAGAAATAGCCCCAAAGGCGTAGACTAATCCGCCTGTATATAATATAAAGACCTCAGCTATGCTGAGTAGAGAAATAGCCTTTGGGGCTATTTACGACTAATCC
1722	1	89	2	84	2014729	2014903	GTAGACTAATCCGCCTGTATATAATATAAAGACCTCAGCTACGCAGAGCAGAGAAATAGCCAAAGGGGCTATTGTAGACTAAGCCTTAA
1723	1	18	1.9	94	2016358	2016392	CCATTCACTCGAGTCATT
1724	1	27	2.7	91	2016522	2016594	TGTAAGTATAAAGGAACAATTTGTAAG
1725	1	57	2	100	2016687	2016798	GGGCGATCCCTCCCTTAATATAGAAGACCTTAGAGGGTGGGACCGTTCACCTCTAAG
1726	1	13	2.2	100	2028507	2028534	CCAATTTATCCAG
1727	1	7	5.7	88	2033036	2033076	CTTCCCC
1728	1	18	2.2	95	2046636	2046673	TGCAACGAAGGGGAAATC
1729	1	14	3.1	93	2046696	2046738	CGCTTCAACTTTGC
1730	1	20	3.5	66	2050642	2050705	CCTTTGCCCTCCAATTAGTT
1731	1	22	1.9	90	2052866	2052907	CTTTAGCCAGTTCATTACTTGA
1732	1	14	2.6	86	2053331	2053365	GCAATCCATCTGAA
1733	1	15	2.3	95	2053589	2053622	AGAGATTGGTAGAGG
1734	1	98	2.7	92	2054175	2054434	GCGTGGCAGAGGTACTTATCTTATATTATATACAGTTAGTCTACGCCTTTGGGGCTATTTATCTCCTTAGCCTTTGGGTCTATTTTCGACTCAAAGAG
1735	1	18	2.3	91	2054419	2054459	TTGGGGCAATTTATCTCC
1736	1	120	1.9	88	2054484	2054718	TTTAGGGCTTAGTCGTAAATACTTTGGCTATTTATATGCCTCTGCGTAGCAGAGGTACTTATATTATATACAGACAGATTAGTCTACGCCTTTGGGGCTATTTATCTCCTTTATATTGAT
1737	1	105	1.8	97	2054632	2054822	GGCTATTTATCTCCTCTGCGTAGCAGAGGTACTTATATTATATACAGGCGGATTAGTCTACGCCTTTGGGGCTATTTATCTCCTTTAGTCTACAATAGCCCCAAA
1738	1	36	2.3	82	2055114	2055199	CCATATATTTGAATTTATTATAGTAAGGCGGCCCCA
1739	1	25	2.4	100	2055191	2055249	ATATATTTGGCGGTCGGCCCTTACT
1740	1	38	2	90	2059032	2059109	GAACTTATATTATAGTAAGGCGGCCCCACCATATATTT
1741	1	12	4.9	95	2059310	2059368	CGACTATCCGAT
1742	1	24	2.8	86	2059410	2059478	CCCAATATATGGTAGGGCCGACCG
1743	1	37	2.3	85	2059459	2059542	CCCAATATATTAGGGCCGCCATACTATAATATAAGTT
1744	1	37	3.4	88	2059871	2059997	CCGCCATACTATAAATAAATTCCCAATATATGTAGGG
1745	1	37	3.4	87	2063767	2063893	TTATAGTATGGCGGCCCTACATATATTGGGAATTTAT
1746	1	36	2.3	84	2064221	2064305	CATATATTGGGAATTTATTATAGTAAGGCGGCCCTA
1747	1	25	2.8	84	2064286	2064354	CGGCCCTACCATATATTGGGGCGGT
1748	1	25	2.3	93	2064593	2064649	CCGACCGCCAAATATATAGTAAGGG
1749	1	38	2	90	2064805	2064882	CAAATATATAGTAGGGCCGCCATACTATAATATAAGTT
1750	1	21	2.9	97	2064881	2064941	TCCTCTGCTATGCAATTTCAC
1751	1	25	2.3	87	2065089	2065144	CGGTCGGCCCTTACTATATATTGGG
1752	1	82	1.9	97	2065182	2065336	TGCGTAGCAGAGGAGATAAATAGCCCCAAAGGGGCTATTTACGACTAATCCGATCGACTCTAGCGTAGCAATTTCACTCCTA
1753	1	38	2.1	92	2065466	2065544	CGGCCCTACATATATCGGGAACTTATATTATATACAGG
1754	1	24	1.9	90	2065724	2065769	GCGGTCGGCCCCACCATATATTTG
1755	1	21	2.6	97	2065881	2065935	TGCTACGCAATTTCACTCCTC
1756	1	25	2	88	2067882	2067930	CAAATATATAGTAAGGGCCGACCGC
1757	1	37	3	87	2067939	2068049	TATATTAGGGCCGCCATACTATAATATAAATTCCCAA
1758	1	128	1.9	88	2068050	2068285	GGAGAGAAATAGCCCCAAAGGCGTAGACTAACCGCATATAATATAAGATAAGTACCTCTGCTACGCAGAGGCAGAGAAATAGCCTTTGGGGCTATTTACGACTAATCCGAATCAGCCCTAAAATCAAG
1759	1	13	2.4	94	2068435	2068464	CCGACCGACTAAT
1760	1	39	3	94	2070999	2071115	GAACTTATATTATAGTATGGCGGCCCTTACTATATATTT
1761	1	90	1.9	89	2071925	2072095	CTGTATATAATATAAGTTCCCAATATATGGCCCTAAAGAAAGAGAAATTCCGCCATACTATAATATAAGTTCCAAATATATTAGGGCCGC
1762	1	6	4.2	100	2072204	2072228	TGAAGA
1763	1	15	2.3	90	2075689	2075723	GGGTTTGGGCCTTCG
1764	1	12	3	91	2082745	2082780	CTAGTACTCATA
1765	1	41	2.6	74	2086103	2086201	GGAGTCTAGAAATGAGCTAGAAGCCTAGAAGCCTTGCCTTC
1766	1	33	3	94	2086127	2086223	CTAGAAGCCTTGCCTTCGGAGTCTAGAAATGAG
1767	1	39	2	100	2086599	2086676	AAGAGAGACTCGTATGGGGTCTTCAAGGATCCTACAAGA
1768	1	20	2	95	2087120	2087159	ATACCCGAGCCATCCTTTTC
1769	1	12	4.2	84	2087783	2087833	TTTTATTTTGTA
1770	1	17	1.9	93	2087790	2087822	TTGTATTTTATTTTGTA
1771	1	24	2	88	2087786	2087835	TATTTTGTATTTTATTTTGTATTG
1772	1	18	3.2	92	2088847	2088903	CCCAAGAAGATAAATAGC
1773	1	83	1.8	98	2088924	2089076	CTGTATATAATATAAGATAAGTACCTCGGCTACGCAGAGGCATATAAATAGCCTTTGGGGCTATTTACGACTAAGTAGACTAA
1774	1	99	3.7	83	2089440	2089825	CTAACTGTATATAATATAAGATAAGTACCTCTGCCACGCCTCCTTAGAGTCGAAAATAGACCCTTTGGCTAAGGAGATAAATAGCCCCAAAGGCGTAGA
1775	1	216	2.2	99	2089347	2089825	GTACCTCTGCCACGCCTCCTTAGAGTCGAAAATAGACCCTTTGGCTAAGGAGATAAATAGCCCCAAAGGCCCCCCATAATATTAAGTTAAGTTCTAACTGTATATAATATAAGATAAGTACCTCTGCCACGCCTCCTTAGAGTCGAAAATAGACCCTTTGGCTAAGGAGATAAATAGCCCCAAAGGCGTAGACTAACTGTATATAATATAAGATAA
1776	1	117	1.8	100	2089539	2089749	CTAACTGTATATAATATAAGATAAGTACCTCTGCCACGCCTCCTTAGAGTCGAAAATAGACCCTTTGGCTAAGGAGATAAATAGCCCCAAAGGCCCCCTATAATATTAAGTTAAGTT
1777	1	117	2.2	90	2090200	2090457	AGTCGAAAATAGACCCTTTGGCTAAGGAGATAAATAGCCCCAAAGGCCCCCCATAATATTAAGTTAAGTTCTAACTCTATATAATATAAGAGAAGTACCTCTGCCACGCCTCCTTAG
1778	1	116	2.3	95	2090986	2091248	GCATAGCTGAGGTCTTTATATTATAGTAAGGCAGATTAGTCTACGCCTTTGGGGCTATTTATCTTCTCGGGGCTATTTATCTCCTTAGCCTTTGGGTCTATTTTCGACTCAAAAAG
1779	1	333	1.9	96	2090520	2091141	GGGGCTATTTATCTCCTTAGCCTTTGGGTCTATTTTCGACTCACAAAGAGGCATAGCAGAGGTCTTTCCTTTTTAGTAAGATGGTTTATTCTACTTAGTCGTAAATAGCCCCAAAGGCTATTTTTCTACTCAGCATAGCTGAGGTCTTTATATTATAGTAAGGCAGATTAGTCTACGCCTTTGGGGCTATTTACTTTCTCGGGGCTATTTATCTCCTTAGCCTTTGGGTCTATTTTCGACTCAAAAAGTGCATAGCTGAGGTCTTTATATTATATACAGGCAGATTAGAACTTAACTTAATGTTATGGGGGCCTTTGGTGCTATTTACTTCTT
1780	1	18	3.8	92	2091310	2091377	AGATAAATAGCCCCAAGA
1781	1	83	3.3	90	2091418	2091697	ATATAAGATAAGTACCTCGGCTACGCAGAGGCATATAAATAGCCTTTGGGGCTATTTACGACTAAGTAGACTAACTGTATATA
1782	1	20	3	65	2092797	2092850	GAAATAGAGCTAAATGACAG
1783	1	21	2	85	2093558	2093598	TGGGGATTCCAGGATTGGGGT
1784	1	29	2	85	2094120	2094176	CATAGAGGTTATGAAAGCTAAGTCACTGG
1785	1	22	2	100	2094483	2094526	TCTATCTTCTATGCTATATTAT
1786	1	12	3.5	81	2094943	2094984	AAACTCCAATTG
1787	1	24	2	100	2094939	2094986	ACTTAAACTCCAATTGAAACTCTC
1788	1	26	2	100	2095111	2095161	AAGTCAAATCTATCAATCCCCTCTTT
1789	1	42	4.9	83	2095501	2095702	GTCCTGTACCTTAGCCCACTCCTTTGCAGTCGTTCTGTTCCC
1790	1	40	2.4	92	2095569	2095664	CAGTCGTTCTGTTCCCTTGCATCTGTCCTTCACTCCATTC
1791	1	28	3	100	2095923	2096006	TCAATCTTAAATAGAAATGGAATTGAAA
1792	1	37	1.9	94	2097344	2097415	CTCTACGACAACACCTGTCATTACCGAGACCCCTTTT
1793	1	19	2.9	100	2097530	2097585	TCCATTCACTCCTTTCCAT
1794	1	104	3	78	2097815	2098126	CAAGGAGATAAATAGCCCCAAAGGCGTAGACTAACTGTATATAATATAAGATAAGTACCTCAGCTACGCAGAGGCATATAAATAGCCTTTGGGGCTATTTACGA
1795	1	9	3.7	95	2098576	2098608	GATGAGCTC
1796	1	35	3.7	93	2106946	2107077	GGGAATTTATTATAGTATGGCGGCCCTAATATATC
1797	1	39	4.2	91	2107099	2107261	ATATATTTGAACTTATATTATAGTATGGCGGCCCTGTAT
1798	1	75	2.1	92	2107099	2107261	ATATATTTGAACTTATATTATAGTATGGCGGCCCTATCATATATTGGGAATTTATTATAGTATGGCGGCCCTGAT
1799	1	18	2.7	96	2108747	2108794	AAATAGCCCCAAGAAGAT
1800	1	83	3	86	2108799	2109053	GTAGACTAACTGTATATAATATAAGATAAGTACCTCTGCTACGCAGAGGCATATAAATAGCCTTTGGGGCTATTTACGACTAA
1801	1	127	3.2	63	2109124	2109527	ATATAAGATAAGTACCTCTGCTACTATGAGGCATATAAATAGCCTTTGGGGCTATTTACGACTAATCCGGGAGAGAAATAGCCCCTTTGGCCCTACCTGTATATAATATAAGTTCTAATCCGCCTGT
1802	1	27	2	96	2113118	2113171	TTCATTTGATCTTGATCTTTGGGTAGC
1803	1	31	1.9	93	2113806	2113864	TTCCAGGTAAAGGATTTTTTGCTTAGCGCTC
1804	1	18	4.6	93	2114055	2114136	AAATAGCCCCAAGAAGAT
1805	1	83	3.3	88	2114161	2114440	ATATAAGATAAGTACCTCGGCTACGCAGAGGCATATAAATAGCCAAAGGGGCTATTTACGACTAAGTAGACTAACTGTATATA
1806	1	347	1.9	96	2114698	2115367	GGAGAGAAATAGCCCCAAAGGCCCTACCTGTATATAATATAAGTTCTAATCCGCCTGTATATAATATAAAGACCTCAGCTATGCTGAGTAGAGAAATAGCCTAAAGCTATTTACGACTAAGGAGAGAAATAGCCCCAAGAAGAGAAATAGCCCCTTTGGCGTAGACTAATCAGCCTGTATATAATATAAGATAAGTACCTCGGCTACGCAGAGGCATATAAATAGCCAAAGGGGCTATTTACGACTAAGTAGACTAACTGTATATAATATAAGATAAGTACCTCTGCTACGCAGAGGCATATAAATAGCCTTTGGGGCTATTTCTCTTTACCTAAAATCAATATAAA
1807	1	83	1.9	98	2115219	2115376	CTGTATATAATATAAGATAAGTACCTCGGCTACGCAGAGGCATATAAATAGCCTTTGGGGCTATTTACGACTAAGTAGACTAA
1808	1	123	5.8	66	2115416	2116122	CTAATCCGCCTGTATATAATATAAAGACCTCAGCTATGCTGAGTAGAGAAATAGCCTTTGGGGCTATTTACGACTAACGGAGAGAAATAGCCCCAAAGGCACTAACTGTATATAATATAAGTT
1809	1	122	3.2	67	2115617	2116002	AAGGAGAGAAATAGCCCCAAAGGCGTAGACTAACTGTATATAATATAAGATAAGTACCTCTGCTACGCAGAGGCATATAAATAGCCTTTGGGGCTATTTCTCTTTTACCTAAAATCAATATA
1810	1	244	2.6	93	2115497	2116137	GGAGAGAAATAGCCCCAAAGGCCCTACCTGTATATAATATAAGTTCTAATCCGCCTGTATATAATATAAAGACCTCAGCTATGCTGAGTAGAGAAATAGCCTTTGGGGCTATTTACGACTAAGGAGAGAAATAGCCCCAAAGGCGTAGACTAACTGTATATAATATAAGATAAGTACCTCTGCTACGCAGAGGCATATAAATAGCCTTTGGGGCTATTTCTCTTTTACCTAAAATCAATATAAA
1811	1	21	2	85	2116384	2116425	AATTGACCAAAAAGAAATATA
1812	1	29	2.3	100	2116952	2117017	AGTTGAGTCGTAGAGTTTAGCTTGAATTC
1813	1	16	2.1	100	2117839	2117871	CAATCCCAATCCTTCT
1814	1	28	3	96	2119044	2119128	TAGGTAGAGCTTCGGACTCATTCTTCGA
1815	1	20	5.8	74	2119384	2119486	TAGGTAGGAGATAGCGATAG
1816	1	32	2.6	90	2119384	2119469	TAGGTAGGAGATAGCGATAGAGATAGCGATAG
1817	1	27	3.2	88	2119484	2119574	CGAAAGTCTACGTAGATGAGGAGGGAA
1818	1	28	2	92	2122128	2122181	ACTTATATTATATACAGGGCGGATTAGA
1819	1	117	2.2	90	2123238	2123495	TAGCCAAAGGGTCTATTTTCGACTCTAAGGAGGCGTGGCAGAGGTACAGATCTTATATTATATACAGTTAGAACTTAACTTAATATTATAGGGGGCCAAAGGGGCTATTTATCTCCT
1820	1	117	2	92	2123986	2124224	TAGCCAAAGGGTCTATTTTCGACTCTAAGGAGGCGTGGCAGAGGTACAGATCTTATATTATATACAGTTAGAACTTAACTTAATATTATAGGGGGCCTTTGGGGCTATTTATCTCCT
1821	1	750	2.2	98	2122723	2124341	TAGCCTTTGGGGCTATTTACGACTAAGTAGAATAAACCATCTTACTAAAAAGGAAAGACCTCTGCTATGCCTCTTTGTGAGTCGAAAATAGACCCAAAGGCTAAGGAGATAAATAGCCCCAAGAAGTAAATAGCACCAAAGGCCCCCCATAACATTAAGTTAAGTTCTAATCTGCCTGTATATAATATAAAGACCTCAGCTATGCACTTTTTGAGTCGAAAATAGACCCAAAGGCTAAGGAGATAAATAGCCCCAAGAAAGTAAATAGCACCAAAGGCGTAGAATAAACTGCCTTACTATAATATAAAGACCTCAGCTATGCTGAGTAGAAAAATAGCCTTTGGGGCTATTTACGACTAAGTAGAATAAACCATCTTACTAAAAAGGAAAGACCTCTGC…
1822	1	415	2	96	2123805	2124640	TAGCCTTTGGGGCTATTTACGACTAAGTAGAATAAACCATCTTACTAAAAAGGAAAGACCTCTGCTATGCCTCTTTGTGAGTCGAAAATAGACCCAAAGGCTAAGGAGATAAATAGCCCCAAAGGCGTAGAATAAACCATCTTACTAAAAGGAAAGACCTCTGCTACGCAGAGAAGATAAATAGCCAAAGGGTCTATTTTCGACTCTAAGGAGGCGTGGCAGAGGTACTTATCTTATATTATATACAGTTAGAACTTAACTTAATATTATAGGGGGCCTTTGGGGCTATTTATCTCCTTAGCCAAAGGGTCTATTTTCGACTCTAAGGAGGCGTGGCAGAGGTACAGATCTTATATTATATACAGTTAGAACTTAACTTAATATTATAGGGGGCCTTTG…
1823	1	117	3.6	95	2124402	2124822	TAGCCAAAGGGTCTATTTTCGACTCTAAGGAGGCGTGGCAGAGGTACTTATCTTATATTATATACAGTTAGAACTTAACTTAATATTATAGGGGGCCTTTGGGGCTATTTATCTCCT
1824	1	85	4.7	92	2124866	2125261	CCTTTGGCTATTTATATGCCTCTGCGTAGCCGAGGTACTTATCTTATATTATATACAGGATTAGTCTACTTAGTCGTAAATAGCC
1825	1	171	2.4	96	2124866	2125269	CCTTTGGCTATTTATATGCCTCTGCGTAGCCGAGGTACTTATCTTATATTATATACAGGCTGATTAGTCTACTTAGTCGTAAATAGCCCCTTTGGCTATTTATATGCCTCTGCGTAGCCGAGGTACTTATCTTATATTATATACAGTTAGTCTACTTAGTCGTAAATAGCC
1826	1	18	6.8	99	2125297	2125418	GGGGCTATTTCTCTTCTT
1827	1	3	10	92	2128205	2128234	TTA
1828	1	20	3	82	2129713	2129773	AGTGATAGTGAACCGGTAGC
1829	1	30	2.5	83	2129947	2130022	GACCTTTGCTTGCTTCTAAGTCTTCTTCCT
1830	1	39	2.6	92	2129981	2130081	TTGCTTGCTGTTCTAAGTCTTCTTCTTCTTTACCTTTAC
1831	1	28	2.1	86	2134960	2135017	AACTCTTCAAGGGGAAGGCATCGATGAG
1832	1	13	2	100	2138810	2138835	TGCGGAGAGCACA
1833	1	10	2.5	100	2140745	2140769	GCAAGGAGCA
1834	1	28	2	96	2141000	2141055	AGATTAGGGAAGCATTCTTACGCATCAT
1835	1	36	2.1	95	2141925	2142001	ACTCTGACTTGCGAGGGCGAACTAGCTTCAAGCGCT
1836	1	21	3.5	77	2142433	2142507	TAGCTACCAGCTCCAAGACGA
1837	1	42	2	90	2142425	2142507	CTCCAGACTAACTACCAGCCTCCAAGAACGACTAGCTACCAG
1838	1	18	3.3	76	2142425	2142489	CTCCAGACTAGCTACCAG
1839	1	25	2.2	84	2142583	2142639	TCAGGAAGAAGAGTTCAAGTCTTTC
1840	1	17	2.1	88	2145374	2145408	TGTGTCAAAGAAAGTCT
1841	1	16	2	93	2147181	2147211	ATAGGCACTACGGTGT
1842	1	18	1.9	94	2147435	2147469	AAGTAGCTTCTGTTGCAG
1843	1	17	2	94	2152415	2152447	TAGCATTCCCATTATCT
1844	1	87	2.3	89	2153238	2153434	TTAGTCGTAAATAGCCCCTTTGGCTATTTATATGCCTCTGCGTAGCAGAGGTACTTATCTTATATTATAGTAAGCAGATTAGTCTAC
1845	1	116	2.3	95	2153672	2153934	CTTACTATAATATAAAGACCTCAGCTATGCCTCTTTGAGTCGAAAATAGACCCAAAGGCTAAGGAGATAAATAGCCCCGAGAAGATAAATAGCCCCAAAGGCGTAGACTAATCTGC
1846	1	98	2.1	95	2154135	2154346	AAAGACCTCTGCTATGCACTTTTTGAGTCGAAAATAGACCCAAAGGCTAAGGAGATAAATAGCCCCTTTGGCGTAGAATAAACCATCTTACTAAAAGG
1847	1	104	3.5	92	2154676	2155055	TAGCCAAAGGGTCTATTTTCGACTCTAAGGAGGCGTGGCAGAGGTACTTATCTTATATTATATACAGTTAGATACTTATAGCCGCTTGGGGCTATTTATCTCCT
1848	1	117	2.6	100	2154752	2155055	GCCTTTGGGGCTATTTATCTCCTTAGCCAAAGGGTCTATTTTCGACTCTAAGGAGGCGTGGCAGAGGTACTTATCTTATATTATATACAGTTAGAACTTAACTTAATATTATAGGGG
1849	1	18	2.8	87	2155542	2155591	GGGGCTATTTATCTTCTT
1850	1	28	2	92	2157302	2157356	TATATGAGATTTGTATTTACTTACTTTA
1851	1	35	2	100	2157503	2157573	TAATGCAGAACTCGAACTCATAAACTCTTAACAGC
1852	1	26	2	88	2159745	2159794	CCGTCTTCCCGTCCCACGTCGCCCCT
1853	1	117	3.4	98	2160638	2161034	GTACCTCTGCCACGCCTCCTTAGAGTCGAAAATAGACCCTTTGGCTAAGGAGATAAATAGCCCCAAAGGCCCCCTATAATATTAAGTTAAGTTCTAACTGTATATAATATAAGATAA
1854	1	117	2.2	86	2161193	2161450	AGTCGAAAATAGACCCTTTGGCTAAGGAGATAAATAGCCCCAAAGGCCCCCCATAATATTAAGTTAAGTTCTAATCCTACTAAATATAAGAGAAGTACCTCTGCCACGCCTCCTTAG
1855	1	415	2	95	2160778	2161623	AGTCGTAAATAGCCCCTTTGGCTAAGGAGATAAATAGCCCCAAAGGCCCCCATAATATTAAGTTAAGTTCTAACTCTATATAATATAAGAGAAGTACCTCTGCCACGCCTCCTTAGAGTCGAAAATAGACCCAAAGGCTAAGGAGATAAATAGCCCCAAAGGCCCCCTATAATATTAAGTTAAGTTCTAACTGTATATAATATAAGATAAGTACCTCTGCCACGCCTCCTTAGAGTCGAAAATAGACCCTTTGGCTATTTATCTTCTCTGCGTAGCAGAGGTCTTTCCTTTTTAGTAAGATGGTTTATTCTACGCCAAAGGGGCTATTTATCTCCTTAGCCTTTGGGTCTATTTTCGACTCACAAAGAGGCATAGCAGAGGTCTTTCCTTTTTAGTAAG…
1856	1	82	2	82	2162057	2162218	AGTCGAAAATAGACCCAAAGGCTATTTATCTACTCAGCATAGCAGAGGTATTTCATTTATAGTAAGACAGTTTATTCTACTT
1857	1	23	2.2	79	2165619	2165668	AAATTTAAAACTGAAAAGAGAAA
1858	1	12	2.7	100	2166675	2166706	AGCTTCTGTTTT
1859	1	24	2	95	2168538	2168584	TTTTATGTCTGGGTCGGCTTAGGT
1860	1	16	2	88	2168751	2168784	AAAGAAATTTTCAAGA
1861	1	19	3	80	2168751	2168807	AAAGAGAATTTTCAAGATA
1862	1	18	2.1	100	2169746	2169783	CAGAAGAATTAGACCCGG
1863	1	24	2.2	93	2172734	2172786	AGAAGCCTATGGGGCAGATTCAGT
1864	1	24	2.1	85	2173775	2173825	TGCAGCTGGGGCGAAAGGAGATCC
1865	1	24	1.9	90	2174415	2174460	GCTTCAGTAGAAGACCCTGGGGCA
1866	1	18	2.4	92	2174486	2174529	CTTCAGAATAAGGTAGGG
1867	1	30	1.9	89	2175506	2175563	TCGGCTTCTGAGTACGCACCTGAGGCTTCG
1868	1	34	2	97	2175801	2175868	TTTCAAAGTAGAGGAAATTAGGTACGGCTAAGAT
1869	1	30	2.4	90	2175975	2176047	AAAGTAGCTAGGGATAGGGCTGGTAGGGCT
1870	1	24	3	80	2176230	2176302	TTGGGGCAAAAGTAGATACGGCTT
1871	1	36	3.4	77	2176875	2176993	CTGTTACTACTACGAGGCAGGCGGCTACTAAGGCAA
1872	1	14	2.1	100	2177895	2177924	AGTACACTTAAGAT
1873	1	29	2	100	2178178	2178236	TCTGTTTTAGTAACTTCTATTGTTCCTCT
1874	1	24	2.8	70	2180231	2180298	AAAAGTAGATAAATTCGTTGCTCC
1875	1	33	2	94	2181068	2181134	TGCCTTTGAAGTTCCTAGGGATGCTGTTGTTGG
1876	1	19	2.1	90	2181159	2181197	ACTTTAGGAGTTCCTATTT
1877	1	38	1.9	91	2181607	2181680	GGCTTTAGGAGTTCCTAGAGATGCTGCTCAAGTAAAAG
1878	1	9	6.4	80	2181765	2181825	TGCTTCTGT
1879	1	30	2	100	2181775	2181834	GCTTCTGTTGCTTCTGTTGCTCCTGGTGAA
1880	1	39	1.9	91	2181751	2181825	GTTGCTCCTGGTGAAGCTTCTCTTGCTTCTGTTGCTTCT
1881	1	30	2.9	87	2181975	2182058	TCCTAAAGTATAATCCTCTGTTGCAGTTGA
1882	1	27	3.4	82	2181965	2182058	CTGTTGCAGTTGATAAAGTATAATCCT
1883	1	30	2.1	100	2182090	2182152	GCTAAAGTCTCATCTTCTGGTGAAAAAGTA
1884	1	36	2.2	80	2185530	2185610	ACTGTTGCTAAAGTAGCTATTGCAGTTCCCGTTCCT
1885	1	41	2.4	98	2186091	2186189	GGCTTCTGAGTAGGGCTAAAGAAAGCAGTCCTTAGGGATGC
1886	1	25	2.2	90	2186244	2186299	ACTGTTGCTGGTGCAGTTTGTTCCT
1887	1	27	2.2	96	2186321	2186379	TGCTACGGATGTTCCTAAAGTCAATGC
1888	1	18	4.5	69	2186753	2186824	CTAAAGTAGCTCTTGTTG
1889	1	15	2	93	2186788	2186817	GTAGCTCCTGTTGCT
1890	1	18	2.2	90	2187011	2187050	TGTTCCTAAAGTAGCTCT
1891	1	18	3.6	95	2190032	2190095	GGGGCAATTTATCTTCTT
1892	1	33	1.9	87	2191543	2191605	TTAGGAAGTTCACGCACAGCTTAAGAGTCCCCC
1893	1	103	3.8	83	2191877	2192283	GGCTATTTATCTACTCTGCATAGCAGAGGTACTTATATTATATACAGGCGGATTAGTCTACGCCTTTGGGGCTATTTCTCTCCTTATCGTAAATAGCCCCAAA
1894	1	124	2.7	78	2192642	2192979	TTAGTCGTAAATAGCCCCTTTGGCTATTTATATGCCTCTGCGTAGCAGAGGTACTTATATTATATTACAGACAGTTAGTCTACGCCAAAGGGGCAATTTATCTTCTTGGGGCTATTTCTCTCCT
1895	1	18	2.8	87	2193695	2193744	GGGGCTATTTCTCTTCTT
1896	1	21	2.4	93	2194061	2194111	AGTTGGAACTACTCCTACTTC
1897	1	12	2.3	100	2194866	2194893	TGCTCCTTTAGT
1898	1	24	1.9	86	2195056	2195101	AAAAGTAGATCAAGTAGGGGCTAA
1899	1	18	2.2	90	2195185	2195224	TGCTAAAGTAAAGACTGA
1900	1	15	2	100	2196562	2196591	CTTCAAAAGTAGATA
1901	1	36	2.1	92	2196987	2197063	GAAGCATCCTTAGCCTTAGGTGCTTCTTCAAGAGCC
1902	1	24	2	86	2197107	2197153	AAAGCCTCAACAGGAGGAACATCG
1903	1	14	3.1	96	2197574	2197616	GCATAGGAATTAAA
1904	1	45	1.9	97	2199617	2199702	AAGGTTTAGATCGCAAGCAAGGTAGCAGAAGTAGCTAAGGTATCC
1905	1	41	2.1	85	2200724	2200812	AAGTAGGTATTCTAAATTTAATTCCTTTAGGTCGGATATAT
1906	1	107	1.9	90	2201166	2201370	AAATAGCCCCAAAGGCTATTTAGATGACTCTGCATAGCAGAGGTACTTATCTTATATTATATACCAGATTAGTCTACGCCTTTGGGGCTATTTATCTCCTTAGTCGT
1907	1	252	1.8	99	2201167	2201622	AATAGCCCCAAAGGCTATTTATATGCCTCTGCGTAGCAGAGGTACTTATCTTATATTATATACAGTTAGTCTACGCCTTTGGGGCTATTTCTCTCCTTAGTCGTAAATAGCCCCAAAGGCTATTTCGCTACTCTGCATAGCAGAGGTACTTATCTTATATTATATACCGGATTAGTCTACGCCTTTGGGGCTATTTATCTCCTTCATCAACAGAGCTATAATTTCTTTATATTGATTTTAGGCTTAGTCTAC
1908	1	104	2.1	90	2201419	2201636	AATAGCCCCAAAGGCTATTTAGATGACTCTGCGTAGCAGAGGTACTTATCTTATATTATATACAGTTAGTCTACGCCTTTGGGGCTATTTATCTCCTTATCGTA
1909	1	19	2	100	2201753	2201790	CCCCTCTCGCATACGCTCG
1910	1	39	3.2	79	2202419	2202541	AGCCAAGGACACCATAGGTTTTTCCTACGTCTGCAAAGC
1911	1	36	3.2	81	2202418	2202535	AAGCCAAGGACACCATAGGTTTTTCCTACGTCTGCA
1912	1	18	3	88	2202735	2202788	GCTTCAGCCAGGGCATCC
1913	1	28	1.9	88	2202895	2202948	AAAGGAGTTTGGAGCTGGAGCTTCCTTT
1914	1	15	2.1	100	2203082	2203112	AAGTTGCACCTGAGG
1915	1	25	2	100	2203333	2203382	CAACCATTGCCTGGGCAAGTACAAC
1916	1	14	3.4	72	2203870	2203918	GAGTTCCGGGTTTT
1917	1	38	3.1	79	2204393	2204505	GCTGGTCAGTTGGTCATAAAGTAGACTCAGCTGTTGAT
1918	1	33	2.5	97	2204439	2204520	CAGTTGGTCATAAAGTAGACTCAGCTGTTGATG
1919	1	30	2	86	2204535	2204593	ATGCTAAAGGAGTTACTGAATCCTATGTTT
1920	1	24	2.2	87	2204695	2204748	AGTAGTCACTTCTGTTGATGCAAA
1921	1	37	2.2	82	2204938	2205018	CAGGGTTGACAGCTCCTAGTGTTGCCGCTTTAGAGGA
1922	1	24	2.7	85	2206022	2206085	TAGTTGCATCTGTTGATGCTGGGA
1923	1	30	2	83	2206094	2206153	CTTCAGAATACGGCCCCTAACTTTAAAATT
1924	1	28	2	100	2206275	2206329	TTTCGAGTAAAGGATATTTACATACTTA
1925	1	24	2.1	92	2207034	2207083	GGCTCTTGCAGTTACTGTTCCTAG
1926	1	43	1.9	100	2207232	2207313	TTTAGAGCTAGTCTGGGGTCTTCCTACGGGTTGTCCTTAATCA
1927	1	30	1.9	85	2207550	2207606	ATAGAGGAACGAACGACATACCCATTAGAC
1928	1	18	3.2	65	2207872	2207923	GCTACTGAAGTGACTGGG
1929	1	30	2	96	2207864	2207923	CTACGGCGGCTACTGAAGTGACTGGGGCTA
1930	1	18	2	88	2208324	2208359	GGGGGCTTCGGCTGTTGA
1931	1	119	1.8	83	2209078	2209296	TTTATATTGATTTTAGGCTTAGTCTACAATACCTTTGGCTATTTATATGCTCTGCATAGCAGAGGAACTTATATTATATACAGACAGATTAGTCTACGCCTTTGGGGCTATTTATCTCC
1932	1	79	1.9	93	2209217	2209370	CTTAGTCGTAAATACTTTGGCTATTTATATGCCTCTGCGTAGCAGAGGTACTTATCTTATATTATATACAGTTAGTCTA
1933	1	18	2.7	96	2209960	2210007	TTGGGGCTATTTATCTTC
1934	1	83	2.8	93	2209719	2209955	CTTTGGCTATTTATATGCCTCTGCGTAGCCGAGGTACTTATCTTATATTATATACAGTTAGTCTACTTAGTCGTAAATAGCCC
1935	1	83	1.8	98	2210395	2210547	TCGTAAATAGCCCCTTTGGCTATTTATATGCCTCTGCGTAGCAGAGGTACTTATCTTATATTATATACAGTTAGTCTACTTAG
1936	1	18	2.6	96	2210568	2210613	GGGGCTATTTATCTTCTC
1937	1	126	2.8	100	2210604	2210952	GGGGCTATTTCTCTCCCGGATTAGTCGTAAATAGCCCCAAAGGCTATTTCTCTACTCAGCATAGCTGAGGTCTTTATATTATATACAGGCGGATTAGAACTTATATTATATACAGGTAGGGCCTTT
1938	1	117	3.6	98	2211690	2212110	GCCTTTGGGGCTATTTATCTCCTTAGCCAAAGGGTCTATTTTCGACTCTAAGGAGGCGTGGCAGAGGTACTTATCTTATATTATATACAGTTAGAACTTAACTTAATATTATAGGGG
1939	1	18	2.6	92	2213177	2213222	GGGGCTATTTCTCTTCTT
1940	1	22	2	83	2220688	2220732	CCAGAACTAGGCCCTTAGAGAA
1941	1	15	2.3	89	2221491	2221524	AAAAAAGAGAAAGAT
1942	1	41	2.6	98	2223073	2223180	GGTCGAGTACTTATTAATGGGGGGCCTGTGGGTACCCTTAT
1943	1	13	3.3	76	2223738	2223781	AAGGAATGCAAGA
1944	1	16	1.9	100	2224283	2224313	CGAAAAGTTCGACTTG
1945	1	103	2.7	79	2224490	2224765	GCGTAGCAGAGGTACTTATCTTATATTATATACAGTTAGTCTACGCCAAAGGGGCTATTTATCTCCTTATCGTAAATAGCCCCAAAGGCTATTTATATACTCA
1946	1	23	1.9	100	2225281	2225324	TGAATTCCGCTGAAAAGGGGTAA
1947	1	26	2	100	2225421	2225472	TTTCATTGCGTAGAGAAAGATCTAAG
1948	1	12	4.8	74	2226252	2226308	TAAGGAAAAGGA
1949	1	20	2	100	2226877	2226917	TCGAGATCTATATCTATGGT
1950	1	26	2.9	97	2227585	2227659	CTAGCAGTTCCTACAGGTAAAGTAGC
1951	1	25	3	76	2227761	2227833	CTCTTTAGCGTGCATGACTTCCTTA
1952	1	24	2	100	2228112	2228159	ACACCAACAAATAGGGTTTAGGAA
1953	1	33	2.8	84	2228604	2228697	AAACCCACTTGAATGAATCAGAGAGGAGGGACA
1954	1	35	2.1	97	2228623	2228696	GAGAGGGGGACAAAACCCACTTGAATGACTCTAGA
1955	1	21	2	90	2228678	2228719	CTTGAATGACTCTAAGAGGGG
1956	1	33	2.1	97	2228800	2228869	CAGACAGAGGCGATATACCTGCTCTTAAGTATC
1957	1	21	2	100	2229246	2229287	CACACCAATCAAGAGAAGAGG
1958	1	16	2.8	100	2229383	2229426	ATACCCTCATAAAAGT
1959	1	16	2	100	2229976	2230007	CGAAACTTAGTAAAAG
1960	1	16	2.1	94	2230085	2230117	AACTTGGAGCTTCATC
1961	1	27	2	100	2230526	2230579	CAGGACAGGCACAAACAAAAAGGAGCT
1962	1	12	2.2	100	2230836	2230862	TGAAGAAGCTAA
1963	1	9	2.8	100	2230914	2230938	GGATACTAC
1964	1	37	2.2	100	2231055	2231135	GCGCAGATCCTAGAGTACACAATTCTTAGACTTGGCA
1965	1	15	2	93	2231344	2231373	AGAAGCTGCTACTAC
1966	1	18	4	94	2231348	2231419	GCTGCTACTACTGAAGCT
1967	1	89	1.9	89	2232368	2232538	TTAGTCGTAAATAGCCCCAAAGGCTATTTCTCTACTCAGCATAGCAGAGGTACTTATATTATATACAGGCGGATTAGTCTACTTAAGGC
1968	1	14	2.4	90	2232768	2232801	AAATTTTCACGCAG
1969	1	16	1.9	100	2233583	2233613	CAATCCCACCAATATG
1970	1	100	2.5	97	2239247	2239495	AAAGACCTCTGCTATGCCTCTTTGTGAGTCGAAAATAGACCCAAAGGCTAAGGAGATAAATAGCCCCTTTGGCGTAGAATAAACCATCTTACTAAAAAGG
1971	1	117	2.9	95	2239509	2239851	GCGTGGCAGAGGTACTTATCTTATATTATATACAGTTAGAACTTAACTTAATATTATAGGGGGCCTTTGGGGCTATTTATCTCCTTAGCCAAAGGGTCTATTTTCGACTCTAAGGAG
1972	1	100	2.5	97	2240015	2240263	AAAGACCTCTGCTATGCCTCTTTGTGAGTCGAAAATAGACCCAAAGGCTAAGGAGATAAATAGCCCCTTTGGCGTAGAATAAACCATCTTACTAAAAAGG
1973	1	767	2.5	99	2238827	2240713	TAGCCAAAGGGTCTATTTTCGACTCTAAGGAGGCGTGGCAGAGGTACTTATCTTATATTATATACAGTTAGAACTTAACTTAATATTATAGGGGGCCTTTGGGGCTATTTATCTCCTTAGCCAAAGGGTCTATTTTCGACTCTAAGGAGGCGTGGCAGAGGTACAGCTCTTATATTTAGTAGGATTAGAACTTAACTTAATATTATGGGGGCCTTTGGGGCTATTTATCTCCTTAGCCAAAGGGGCTATTTACGACTAAGTAGAATAAACCATCTTACTAAAAAGGAAAGACCTCTGCTATGCCTCTTTGTGAGTCGAAAATAGACCCAAAGGCTAAGGAGATAAATAGCCCCAAGAAGTAAATAGCACCAAAGGCCCCCATAACATTAAGTTAAGTTC…
1974	1	117	2.9	95	2240277	2240618	GCGTGGCAGAGGTACTTATCTTATATTATATACAGTTAGAACTTAACTTAATATTATAGGGGGCCTTTGGGGCTATTTATCTCCTTAGCCAAAGGGTCTATTTTCGACTCTAAGGAG
1975	1	117	3.5	100	2240776	2241185	TAGCCAAAGGGTCTATTTTCGACTCTAAGGAGGCGTGGCAGAGGTACTTATCTTATATTATATACAGTTAGAACTTAACTTAATATTATAGGGGGCCTTTGGGGCTATTTATCTCCT
1976	1	515	2	92	2240089	2241150	AGAATAAACCATCTTACTAAAAGGAAAGACTCTATGCTCTCTGTGAGTCGAAAATAGACCCAAAGGCTAAGGAGATAAATAGCCCCAAAGGCATAGAATAAACAATCCTACTAAAAAAGAAAGACCTCTGCCACGCAGAGAAGATAAATAGCCAAAGGGTCTATTTTCGACTCTAGCATAGCAGAGGTACTTATCTATATTATATAAGTAAGAACTAACTTATATTATAGCGCCTTTGGGGCTATTTATCTCCTTAGCCAAAGGGTCTATTTTCGACTCTAAGGAGGCGTGGCAGAGGTACTTATCTTATATTATATACAGTTAGAACTTAACTTAATATTATAGGGGGCCTTTGGGGCTATTTATCTCCTTAGCCAAAGGGTCTATTTTCGACTCTAA…
1977	1	18	3.7	85	2241727	2241791	GGGGCTATTTATCTTCTT
1978	1	83	3.3	92	2242198	2242477	GCGTAGCCGAGGTACTTATCTTATATTATATACAGTTAGTCTACTTAGTCGTAAATAGCCCCTTTGGCTATTTATATGCCTCT
1979	1	18	5.6	96	2242502	2242601	GGGGCTATTTATCTTCTT
1980	1	18	2.8	96	2242834	2242883	GGGGCTATTTATCTTCTC
1981	1	39	2.7	96	2244542	2244646	AGGGCCGCCTTACTATAATATAAGTTCAAATATATAGTA
1982	1	18	3.8	92	2248269	2248336	AGAGAAATAGCCCCAAGA
1983	1	18	3.6	86	2248899	2248961	AAATAGCCCCAAGAAGAG
1984	1	117	3.5	97	2249502	2249910	AATATAAGATAAGTACCTCTGCCACGCCTCCTTAGAGTCGAAAATAGACCCTTTGGCTAAGGAGATAAATAGCCCCAAAGGCCCCCTATAATATTAAGTTAAGTTCTAACTGTATAT
1985	1	99	2.3	92	2250253	2250488	AAGGGAGAGAAATAGCCCCAAAGGCGTAGACTAATCCGCCTGTATATAATATAAAGACCTCAGCTATGCTGAGTAGAGAAATAGCCAAAGTATTTACGA
1986	1	87	1.9	92	2254522	2254686	GGGCCGCCATACTATAAGAAATTCCAAATATATGGCCCTAAAATCAATCTAAATTCCGCCATACTATAATAAATTCCCGATATATTA
1987	1	22	2.2	100	2255982	2256029	TCCGCCATACATATAAGTTCTA
1988	1	82	2	85	2256549	2256713	TTAGTCGTAAATAGCCCCAAAGGCTATTTATATACTCTGCATAGCAGAGGAACTTATATTATATACAGACAGATTAGTCTAC
1989	1	39	2.1	93	2257673	2257753	CGGCCCTTACTATATATTTGAACTTATATTATAGTAAGG
1990	1	142	1.8	100	2257955	2258215	GGCTTAGTCGTAAATAGCCCCAAAGGCTATTTCTCTGCCCAATATATATACAGGGGTAGCAGAGGAACTTATATTATATACAGGCGGATTAGTCTACGCCAAAGGGGCTATTTCTCTCCTTCGGGAACTTATATTATATACA
1991	1	87	1.9	92	2259038	2259202	GGGAATTTATTATAGTATGGCGGAATTTAGATTGATTTTAGGCCATATATTGGAACTTATATTATAGTATGGCGGCCCTAATATATC
1992	1	113	1.9	85	2260066	2260277	AGAGAAATAGCCCCAAAGGCGTAGACTAATCCGCATATATATAAGATAAGTACCTCTGCTACGCAGAGGAGAGAAATAGCCAAAGTATTTACGACTAAGCCTAAAATCAAGGG
1993	1	101	1.9	92	2260327	2260516	CTAATCCGCCTGTATATAATATAAGTACCTCTGCTACCCCTGTATATATATTGGGCAGAGAAATAGCCAAAGGGGCTATTTACGACTAAGCCTTAAGTAGA
1994	1	109	12.2	100	2260539	2261863	GGGAGAGAAATAGCCCCAAAGGCGTAGACTAACTGTATATAATATAAGATAAGTACCTCTGCTACGCAGAGGCATATAAATAGCCTTTGGGGCTATTTACGACTAATCC
1995	1	109	2.1	86	2261978	2262210	GGAGAGAAATAGCCCCAAAGGCGTAGACTAACCGCATATAATATAAGATAAGTACCTCAGCTACGCAGAGGCAGAGAAATAGCCTTTGGGGCTATTTACGACTAATCCG
1996	1	347	2.3	95	2261630	2262428	GGAGAGAAATAGCCCAAAAGGCGTAGACTAATCCGCCTATATATAATATAAAGACCTCAGCTATGCTGAGTAGAGAAATAGCCTTTGGGGCTATTTACGACTAATCCGGGAGAGAAATAGCCCCAAAGGCGTAGACTAACTGTATATAATATAAGATAAGTACCTCTGCTACGCAGAGGCATATAAATAGCCTTTGGGGCTATTTACGACTAATCCGGGAGAGAAATAGCCCCTTTGGCCCTACCTGTATATAATATAAGTTCTAATCCGCCTGTATATAATATAAGTTCCTCTGCTACCCCTGTATATATATTGGGCAGATAAATAGCCAAAGTATTTACGACTAA
1997	1	28	2.4	90	2263294	2263363	CGTACCGAGCTTTCTTTACAGTCAGTCA
1998	1	26	2.5	87	2265290	2265355	TACCGTAGGGCACACTCAAGATATTC
1999	1	14	2	100	2277110	2277137	CGTACGCTACCGGA
[truncated: 4,654 more rows]

## Sheet: C. longa dispersed
Chr	Length1	Start1	Type	Length2	Start2	Hamming	E-value
1	8614	1008500	F	8614	4837972	0	0.00e+00
1	1273	2854344	F	1273	5270830	0	0.00e+00
1	1205	1010661	F	1205	2397110	0	0.00e+00
1	1205	2397110	F	1205	4840133	0	0.00e+00
1	1077	990138	F	1077	4422728	0	0.00e+00
1	973	5336004	F	973	6670922	0	0.00e+00
1	941	3686143	F	941	3715320	0	0.00e+00
1	906	6099052	F	906	6289950	0	0.00e+00
1	901	131408	F	901	6099460	0	0.00e+00
1	841	1881136	F	841	4490900	0	0.00e+00
1	834	3669574	F	834	3686267	0	0.00e+00
1	831	1504544	F	831	1569619	0	0.00e+00
1	817	3669574	F	817	3715444	0	0.00e+00
1	786	998795	F	786	2811013	0	0.00e+00
1	783	6378477	F	783	6378646	0	0.00e+00
1	762	559878	F	762	843253	0	0.00e+00
1	757	1349778	F	757	5335244	0	0.00e+00
1	749	1428018	F	749	2746307	0	0.00e+00
1	748	2617832	F	748	6670916	0	0.00e+00
1	742	2617838	F	742	5336004	0	0.00e+00
1	737	273960	F	737	1578387	0	0.00e+00
1	735	842314	F	735	6883669	0	0.00e+00
1	731	4591946	F	731	6670511	0	0.00e+00
1	724	2670880	F	724	4319334	0	0.00e+00
1	713	2356327	F	713	6356032	0	0.00e+00
1	710	5745991	F	710	5942928	0	0.00e+00
1	709	6206845	F	709	6207530	0	0.00e+00
1	705	1569241	F	705	3579554	0	0.00e+00
1	690	1518065	F	690	3734090	0	0.00e+00
1	686	429181	F	686	1578217	0	0.00e+00
1	678	3714639	F	678	5371014	0	0.00e+00
1	675	1235831	F	675	1235989	0	0.00e+00
1	674	1671658	F	674	1933164	0	0.00e+00
1	673	4304643	F	673	4319685	0	0.00e+00
1	667	5354919	F	667	5861384	0	0.00e+00
1	662	1433995	F	662	1504689	0	0.00e+00
1	662	1433995	F	662	1569764	0	0.00e+00
1	651	3546051	F	651	3915368	0	0.00e+00
1	645	558937	F	645	4350733	0	0.00e+00
1	638	1274509	F	638	1628807	0	0.00e+00
1	637	2599565	F	637	3237671	0	0.00e+00
1	637	2618583	F	637	5336749	0	0.00e+00
1	633	841550	F	633	1313031	0	0.00e+00
1	632	1503531	F	632	1518168	0	0.00e+00
1	631	4748161	F	631	4775660	0	0.00e+00
1	628	998735	F	628	4957040	0	0.00e+00
1	627	1853294	F	627	3455529	0	0.00e+00
1	625	288594	F	625	1558318	0	0.00e+00
1	625	541049	F	625	4352165	0	0.00e+00
1	623	131496	F	623	6225873	0	0.00e+00
1	623	6099548	F	623	6225873	0	0.00e+00
1	623	6290446	F	623	6341101	0	0.00e+00
1	617	4217065	F	617	5044518	0	0.00e+00
1	614	3500759	F	614	6407110	0	0.00e+00
1	614	6378477	F	614	6378815	0	0.00e+00
1	613	146975	F	613	2509851	0	0.00e+00
1	611	3237478	F	611	6331455	0	0.00e+00
1	611	3579025	F	611	5834621	0	0.00e+00
1	610	1274565	F	610	1542140	0	0.00e+00
1	609	1569846	F	609	6671667	0	0.00e+00
1	604	1504771	F	604	6671667	0	0.00e+00
1	603	1579376	F	603	6332421	0	0.00e+00
1	600	1104605	F	600	4352132	0	0.00e+00
1	599	3713990	F	599	6883401	0	0.00e+00
1	597	841521	F	597	4450675	0	0.00e+00
1	596	547181	F	596	3334139	0	0.00e+00
1	596	1854289	F	596	6884565	0	0.00e+00
1	595	1433710	F	595	6670793	0	0.00e+00
1	593	1073017	F	593	4205198	0	0.00e+00
1	591	1853029	F	591	2128045	0	0.00e+00
1	589	131402	F	589	1755362	0	0.00e+00
1	589	1411215	F	589	1808455	0	0.00e+00
1	589	2629575	F	589	3669755	0	0.00e+00
1	589	2629575	F	589	3686448	0	0.00e+00
1	589	2629575	F	589	3715625	0	0.00e+00
1	589	5745127	F	589	6670145	0	0.00e+00
1	587	1503531	F	587	3734193	0	0.00e+00
1	586	4319096	F	586	4868702	0	0.00e+00
1	583	1755368	F	583	6099460	0	0.00e+00
1	582	1518274	F	582	3365814	0	0.00e+00
1	582	1542140	F	582	1628863	0	0.00e+00
1	582	4591587	F	582	5335234	0	0.00e+00
1	580	1434077	F	580	6671667	0	0.00e+00
1	579	559163	F	579	2243026	0	0.00e+00
1	573	1771302	F	573	3366071	0	0.00e+00
1	572	1349778	F	572	4591597	0	0.00e+00
1	572	1434308	F	572	1772392	0	0.00e+00
1	571	1568667	F	571	5834576	0	0.00e+00
1	571	1579754	F	571	4351172	0	0.00e+00
1	568	1313031	F	568	4450704	0	0.00e+00
1	568	2811013	F	568	4957100	0	0.00e+00
1	567	541049	F	567	1104638	0	0.00e+00
1	565	1755456	F	565	3546179	0	0.00e+00
1	565	3546109	F	565	6225803	0	0.00e+00
1	565	3915426	F	565	6225803	0	0.00e+00
1	562	3150786	F	562	3234228	0	0.00e+00
1	560	11061	F	560	2676379	0	0.00e+00
1	560	2356123	F	560	2453122	0	0.00e+00
1	558	547552	F	558	2617571	0	0.00e+00
1	558	1662693	F	558	1662742	0	0.00e+00
1	556	4965968	F	556	4971313	0	0.00e+00
1	555	2356813	F	555	3335569	0	0.00e+00
1	554	430477	F	554	5861228	0	0.00e+00
1	553	429176	F	553	4304087	0	0.00e+00
1	548	1578217	F	548	4304092	0	0.00e+00
1	546	49101	F	546	6873493	0	0.00e+00
1	546	1569297	F	546	6355786	0	0.00e+00
1	546	3579610	F	546	6355786	0	0.00e+00
1	545	1433106	F	545	6355182	0	0.00e+00
1	538	3586926	F	538	3727684	0	0.00e+00
1	537	1073045	F	537	6210119	0	0.00e+00
1	537	4205226	F	537	6210119	0	0.00e+00
1	536	2137509	F	536	5958691	0	0.00e+00
1	536	3975910	F	536	6407300	0	0.00e+00
1	535	3335460	F	535	5605863	0	0.00e+00
1	533	2453178	F	533	5336298	0	0.00e+00
1	533	2453178	F	533	6671216	0	0.00e+00
1	533	3685433	F	533	5370985	0	0.00e+00
1	531	1569543	F	531	2618280	0	0.00e+00
1	528	1274456	F	528	3827935	0	0.00e+00
1	527	547690	F	527	2355756	0	0.00e+00
1	526	1503637	F	526	3365814	0	0.00e+00
1	526	1568712	F	526	3579025	0	0.00e+00
1	523	1755456	F	523	3915496	0	0.00e+00
1	517	1235831	F	517	1236147	0	0.00e+00
1	517	2138023	F	517	6875160	0	0.00e+00
1	516	273960	F	516	429351	0	0.00e+00
1	509	1662693	F	509	1662791	0	0.00e+00
1	506	548602	F	506	1772235	0	0.00e+00
1	506	2618686	F	506	3580262	0	0.00e+00
1	506	3580262	F	506	5336852	0	0.00e+00
1	504	429788	F	504	1541210	0	0.00e+00
1	504	1578721	F	504	3714592	0	0.00e+00
1	504	2356179	F	504	5336298	0	0.00e+00
1	504	2356179	F	504	6671216	0	0.00e+00
1	504	3685462	F	504	3714639	0	0.00e+00
1	502	274312	F	502	3237925	0	0.00e+00
1	502	4957195	F	502	6792355	0	0.00e+00
1	499	842751	F	499	3455858	0	0.00e+00
1	499	1504269	F	499	5942759	0	0.00e+00
1	499	5745822	F	499	5958615	0	0.00e+00
1	498	131408	F	498	6290358	0	0.00e+00
1	498	548464	F	498	5605725	0	0.00e+00
1	498	558957	F	498	1853204	0	0.00e+00
1	498	1755368	F	498	6290358	0	0.00e+00
1	498	1853204	F	498	4350753	0	0.00e+00
1	496	559981	F	496	4658396	0	3.32e-286
1	496	843356	F	496	4658396	0	3.32e-286
1	496	2355879	F	496	4975694	0	3.32e-286
1	495	131496	F	495	3546179	0	1.33e-285
1	495	131496	F	495	3915496	0	1.33e-285
1	495	548711	F	495	2618766	0	1.33e-285
1	495	1542583	F	495	5012397	0	1.33e-285
1	495	1755456	F	495	6225873	0	1.33e-285
1	495	2242576	F	495	4304018	0	1.33e-285
1	495	3546179	F	495	6099548	0	1.33e-285
1	495	3684609	F	495	4319067	0	1.33e-285
1	495	3915496	F	495	6099548	0	1.33e-285
1	494	420817	F	494	5044683	0	5.32e-285
1	494	3266553	F	494	6475735	0	5.32e-285
1	493	274234	F	493	3455695	0	2.13e-284
1	492	2242531	F	492	3713969	0	8.51e-284
1	489	1569021	F	489	5745499	0	5.44e-282
1	489	5861197	F	489	6884439	0	5.44e-282
1	487	2879277	F	487	3587190	0	8.71e-281
1	483	999078	F	483	2386895	0	2.23e-278
1	483	2386895	F	483	2811296	0	2.23e-278
1	482	3684694	F	482	4205311	0	8.92e-278
1	481	3365814	F	481	3734299	0	3.57e-277
1	480	1073130	F	480	3684694	0	1.43e-276
1	480	3746517	F	480	4899611	0	1.43e-276
1	479	548759	F	479	2138048	0	5.71e-276
1	479	548759	F	479	6875185	0	5.71e-276
1	479	1350532	F	479	1504345	0	5.71e-276
1	476	1570077	F	476	5336980	0	3.65e-274
1	476	4450614	F	476	6083892	0	3.65e-274
1	475	1628807	F	475	3827988	0	1.46e-273
1	475	2386705	F	475	3546170	0	1.46e-273
1	475	2386705	F	475	3915487	0	1.46e-273
1	475	2386705	F	475	6225864	0	1.46e-273
1	474	1519801	F	474	5336953	0	5.85e-273
1	473	596661	F	473	6330904	0	2.34e-272
1	473	998890	F	473	6792355	0	2.34e-272
1	473	2811108	F	473	6792355	0	2.34e-272
1	472	1313507	F	472	5878449	0	9.35e-272
1	472	1433833	F	472	2617832	0	9.35e-272
1	472	1518583	F	472	2617433	0	9.35e-272
1	471	1853538	F	471	2599819	0	3.74e-271
1	471	2242552	F	471	6883401	0	3.74e-271
1	470	49265	F	470	3081481	0	1.50e-270
1	470	1542308	F	470	5861637	0	1.50e-270
1	469	2470979	F	469	4748072	0	5.99e-270
1	468	4918236	F	468	6483506	0	2.39e-269
1	467	1349801	F	467	5957960	0	9.58e-269
1	467	4591620	F	467	5957960	0	9.58e-269
1	467	5335267	F	467	5957960	0	9.58e-269
1	466	131496	F	466	2386714	0	3.83e-268
1	466	1433839	F	466	5336004	0	3.83e-268
1	466	1755456	F	466	2386714	0	3.83e-268
1	466	2386714	F	466	6099548	0	3.83e-268
1	466	3684638	F	466	4868702	0	3.83e-268
1	464	842101	F	464	1852991	0	6.13e-267
1	464	1568606	F	464	3365708	0	6.13e-267
1	463	429625	F	463	559213	0	2.45e-266
1	463	429625	F	463	2243076	0	2.45e-266
1	463	1578661	F	463	3455695	0	2.45e-266
1	462	5746092	F	462	6341282	0	9.81e-266
1	462	5943029	F	462	6341282	0	9.81e-266
1	462	6226054	F	462	6792543	0	9.81e-266
1	461	274234	F	461	1853460	0	3.92e-265
1	461	559745	F	461	2600480	0	3.92e-265
1	461	1569545	F	461	3335103	0	3.92e-265
1	461	1578661	F	461	1853460	0	3.92e-265
1	461	1771878	F	461	5336448	0	3.92e-265
1	461	1771878	F	461	6671366	0	3.92e-265
1	461	2356329	F	461	5605506	0	3.92e-265
1	461	2618282	F	461	3335103	0	3.92e-265
1	461	3685355	F	461	5860701	0	3.92e-265
1	461	5605506	F	461	6356034	0	3.92e-265
1	460	1662693	F	460	1662840	0	1.57e-264
1	460	4937204	F	460	6132424	0	1.57e-264
1	459	1504084	F	459	3579472	0	6.28e-264
1	458	430477	F	458	6884470	0	2.51e-263
1	458	547414	F	458	1350133	0	2.51e-263
1	458	3579334	F	458	4591952	0	2.51e-263
1	458	3579334	F	458	6670517	0	2.51e-263
1	457	131682	F	457	3335177	0	1.00e-262
1	457	1578768	F	457	3685462	0	1.00e-262
1	457	1578768	F	457	5371014	0	1.00e-262
1	457	1771952	F	457	6290632	0	1.00e-262
1	457	1853390	F	457	6209971	0	1.00e-262
1	457	3335177	F	457	6099734	0	1.00e-262
1	457	3455625	F	457	6209971	0	1.00e-262
1	456	596717	F	456	841606	0	4.02e-262
1	456	596717	F	456	1313087	0	4.02e-262
1	456	596717	F	456	4450760	0	4.02e-262
1	456	2242459	F	456	2676540	0	4.02e-262
1	456	3471216	F	456	6084038	0	4.02e-262
1	456	3546133	F	456	6341055	0	4.02e-262
1	456	3915450	F	456	6341055	0	4.02e-262
1	456	6225827	F	456	6341055	0	4.02e-262
1	455	1504544	F	455	2618356	0	1.61e-261
1	454	548711	F	454	5336932	0	6.43e-261
1	454	1529100	F	454	2328736	0	6.43e-261
1	454	1570029	F	454	6875137	0	6.43e-261
1	453	1503542	F	453	3578930	0	2.57e-260
1	453	1518179	F	453	3578930	0	2.57e-260
1	453	3578930	F	453	3734204	0	2.57e-260
1	452	420817	F	452	4217230	0	1.03e-259
1	452	1671637	F	452	1672453	0	1.03e-259
1	452	3581003	F	452	6226802	0	1.03e-259
1	452	3684694	F	452	6210204	0	1.03e-259
1	450	843175	F	450	2129063	0	1.65e-258
1	450	1518531	F	450	5622913	0	1.65e-258
1	449	1433710	F	449	4592228	0	6.58e-258
1	448	2356179	F	448	2618132	0	2.63e-257
1	448	2453178	F	448	2618132	0	2.63e-257
1	447	1519828	F	447	1570077	0	1.05e-256
1	447	2138048	F	447	2618814	0	1.05e-256
1	447	2618814	F	447	6875185	0	1.05e-256
1	447	3714014	F	447	4304018	0	1.05e-256
1	447	4304018	F	447	6883425	0	1.05e-256
1	446	1350032	F	446	2502488	0	4.21e-256
1	446	2502488	F	446	5335498	0	4.21e-256
1	445	2059737	F	445	5011858	0	1.69e-255
1	445	6378477	F	445	6378984	0	1.69e-255
1	444	1299077	F	444	3094227	0	6.74e-255
1	443	842514	F	443	1628626	0	2.70e-254
1	443	1628626	F	443	6883869	0	2.70e-254
1	443	2618374	F	443	6874256	0	2.70e-254
1	442	49037	F	442	4591559	0	1.08e-253
1	442	131677	F	442	6792543	0	1.08e-253
1	442	841393	F	442	6209991	0	1.08e-253
1	442	1274733	F	442	5861637	0	1.08e-253
1	442	1629031	F	442	5355172	0	1.08e-253
1	442	3685073	F	442	6883661	0	1.08e-253
1	442	5746092	F	442	6290627	0	1.08e-253
1	442	5943029	F	442	6290627	0	1.08e-253
1	442	6099729	F	442	6792543	0	1.08e-253
1	441	430615	F	441	5371474	0	4.31e-253
1	441	3827921	F	441	6632024	0	4.31e-253
1	438	1349968	F	438	1433269	0	2.76e-251
1	438	1433269	F	438	5335434	0	2.76e-251
1	438	4591787	F	438	6355345	0	2.76e-251
1	437	274166	F	437	430064	0	1.10e-250
1	437	429557	F	437	5371346	0	1.10e-250
1	437	430064	F	437	1578593	0	1.10e-250
1	437	841393	F	437	1853410	0	1.10e-250
1	437	841393	F	437	3455645	0	1.10e-250
1	437	1504562	F	437	6874256	0	1.10e-250
1	437	1569637	F	437	6874256	0	1.10e-250
1	437	1771952	F	437	5746097	0	1.10e-250
1	437	1771952	F	437	5943034	0	1.10e-250
1	437	1771952	F	437	6341287	0	1.10e-250
1	437	3335177	F	437	6226059	0	1.10e-250
1	437	3335177	F	437	6792548	0	1.10e-250
1	437	3685287	F	437	4304468	0	1.10e-250
1	436	548546	F	436	3734828	0	4.42e-250
1	436	2720093	F	436	4592275	0	4.42e-250
1	436	4350953	F	436	4466130	0	4.42e-250
1	435	455775	F	435	5371521	0	1.77e-249
1	434	558883	F	434	5860371	0	7.07e-249
1	434	842314	F	434	3685081	0	7.07e-249
1	433	548732	F	433	1519801	0	2.83e-248
1	433	1519801	F	433	2618787	0	2.83e-248
1	433	2138780	F	433	6433000	0	2.83e-248
1	432	3081550	F	432	5662874	0	1.13e-247
1	431	455717	F	431	4748210	0	4.52e-247
1	431	455717	F	431	4775709	0	4.52e-247
1	431	1570052	F	431	2138023	0	4.52e-247
1	431	1672474	F	431	1933164	0	4.52e-247
1	430	131000	F	430	4358815	0	1.81e-246
1	429	558779	F	429	3714080	0	7.24e-246
1	429	558779	F	429	6883491	0	7.24e-246
1	429	2138792	F	429	6355409	0	7.24e-246
1	429	2872090	F	429	4591851	0	7.24e-246
1	428	1503517	F	428	6670088	0	2.89e-245
1	427	1274456	F	427	6632038	0	1.16e-244
1	427	2671077	F	427	4899486	0	1.16e-244
1	427	4319531	F	427	4899486	0	1.16e-244
1	426	429176	F	426	2242645	0	4.63e-244
1	426	548711	F	426	3580342	0	4.63e-244
1	426	842139	F	426	2128045	0	4.63e-244
1	426	2356813	F	426	5605972	0	4.63e-244
1	426	6671850	F	426	6875137	0	4.63e-244
1	425	131700	F	425	4937458	0	1.85e-243
1	425	472803	F	425	5662818	0	1.85e-243
1	425	548337	F	425	2138904	0	1.85e-243
1	425	559157	F	425	4466130	0	1.85e-243
1	425	1519017	F	425	5605598	0	1.85e-243
1	425	1853404	F	425	3586971	0	1.85e-243
1	425	1853404	F	425	3727729	0	1.85e-243
1	425	2243848	F	425	4351400	0	1.85e-243
1	425	3335195	F	425	4937458	0	1.85e-243
1	425	3455639	F	425	3586971	0	1.85e-243
1	425	3455639	F	425	3727729	0	1.85e-243
1	425	3586971	F	425	6209985	0	1.85e-243
1	425	3727729	F	425	6209985	0	1.85e-243
1	425	4358826	F	425	6874763	0	1.85e-243
1	425	4937458	F	425	6099752	0	1.85e-243
1	424	455746	F	424	4869262	0	7.41e-243
1	424	472833	F	424	6099030	0	7.41e-243
1	424	1433338	F	424	4975622	0	7.41e-243
1	424	3238504	F	424	3727837	0	7.41e-243
1	424	3456378	F	424	3746094	0	7.41e-243
1	424	3500949	F	424	3975910	0	7.41e-243
1	424	3965714	F	424	6859618	0	7.41e-243
1	423	1350532	F	423	5942835	0	2.96e-242
1	423	2137509	F	423	5745898	0	2.96e-242
1	423	2671202	F	423	3727863	0	2.96e-242
1	421	1504954	F	421	6875137	0	4.74e-241
1	421	1542037	F	421	3238512	0	4.74e-241
1	421	1568969	F	421	3345946	0	4.74e-241
1	421	1578217	F	421	2242650	0	4.74e-241
1	421	6355409	F	421	6433012	0	4.74e-241
1	420	430295	F	420	2600293	0	1.90e-240
1	420	621309	F	420	625740	0	1.90e-240
1	420	2355756	F	420	2617709	0	1.90e-240
1	420	3366343	F	420	6355730	0	1.90e-240
1	419	131011	F	419	6874763	0	7.59e-240
1	419	841393	F	419	3586977	0	7.59e-240
1	419	841393	F	419	3727735	0	7.59e-240
1	419	1542140	F	419	3828044	0	7.59e-240
1	419	2243026	F	419	4350959	0	7.59e-240
1	419	2243026	F	419	4466136	0	7.59e-240
1	419	2386705	F	419	6341092	0	7.59e-240
1	419	4937458	F	419	6226077	0	7.59e-240
1	419	4937458	F	419	6792566	0	7.59e-240
1	418	429956	F	418	3714863	0	3.04e-239
1	418	429956	F	418	5371238	0	3.04e-239
1	418	2599565	F	418	6331648	0	3.04e-239
1	418	2617994	F	418	6874383	0	3.04e-239
1	418	3237516	F	418	3668960	0	3.04e-239
1	418	3668960	F	418	6331493	0	3.04e-239
1	418	4957282	F	418	6226770	0	3.04e-239
1	418	5336160	F	418	6874383	0	3.04e-239
1	418	6671078	F	418	6874383	0	3.04e-239
1	417	841606	F	417	6330960	0	1.21e-238
1	417	1313087	F	417	6330960	0	1.21e-238
1	417	2426135	F	417	5971556	0	1.21e-238
1	417	4450760	F	417	6330960	0	1.21e-238
1	416	558957	F	416	2128220	0	4.86e-238
1	416	1350037	F	416	1433761	0	4.86e-238
1	416	1350037	F	416	6670844	0	4.86e-238
1	416	1433761	F	416	2502493	0	4.86e-238
1	416	1433761	F	416	5335503	0	4.86e-238
1	416	1542037	F	416	3727845	0	4.86e-238
1	416	1628760	F	416	3456360	0	4.86e-238
1	416	1772179	F	416	3335404	0	4.86e-238
1	416	2128220	F	416	4350753	0	4.86e-238
1	416	2502493	F	416	6670844	0	4.86e-238
1	416	3580390	F	416	6671898	0	4.86e-238
1	416	3734828	F	416	5605807	0	4.86e-238
1	416	5335503	F	416	6670844	0	4.86e-238
1	416	5371474	F	416	5861366	0	4.86e-238
1	416	5943261	F	416	6874972	0	4.86e-238
1	415	596632	F	415	3471131	0	1.94e-237
1	415	841521	F	415	6083953	0	1.94e-237
1	415	1504438	F	415	2137602	0	1.94e-237
1	415	1504438	F	415	5958784	0	1.94e-237
1	415	3237925	F	415	3455773	0	1.94e-237
1	415	6226770	F	415	6792442	0	1.94e-237
1	414	49065	F	414	5335234	0	7.77e-237
1	414	1274733	F	414	5355172	0	7.77e-237
1	414	1518168	F	414	6670102	0	7.77e-237
1	414	1542308	F	414	5355172	0	7.77e-237
1	414	1629031	F	414	5861637	0	7.77e-237
1	414	3734193	F	414	6670102	0	7.77e-237
1	412	1808743	F	412	1809033	0	1.24e-235
1	412	4349781	F	412	6882877	0	1.24e-235
1	411	420359	F	411	2242527	0	4.97e-235
1	411	1662693	F	411	1662889	0	4.97e-235
1	411	1853875	F	411	2671150	0	4.97e-235
1	411	1853875	F	411	4319604	0	4.97e-235
1	410	131496	F	410	6341101	0	1.99e-234
1	410	1073130	F	410	4319152	0	1.99e-234
1	410	1073130	F	410	4868758	0	1.99e-234
1	410	1755456	F	410	6341101	0	1.99e-234
1	410	2386714	F	410	6290446	0	1.99e-234
1	410	3546179	F	410	6290446	0	1.99e-234
1	410	3915496	F	410	6290446	0	1.99e-234
1	410	4205311	F	410	4319152	0	1.99e-234
1	410	4205311	F	410	4868758	0	1.99e-234
1	410	4319152	F	410	6210204	0	1.99e-234
1	410	4868758	F	410	6210204	0	1.99e-234
1	410	6099548	F	410	6341101	0	1.99e-234
1	410	6225873	F	410	6290446	0	1.99e-234
1	408	559047	F	408	3455529	0	3.18e-233
1	408	3455529	F	408	4350843	0	3.18e-233
1	407	420363	F	407	3713969	0	1.27e-232
1	407	2138759	F	407	2872057	0	1.27e-232
1	407	2879144	F	407	3746046	0	1.27e-232
1	406	548759	F	406	1570077	0	5.09e-232
1	406	1235239	F	406	1433724	0	5.09e-232
1	406	1235239	F	406	4592242	0	5.09e-232
1	406	1235239	F	406	6670807	0	5.09e-232
1	406	1519391	F	406	6874648	0	5.09e-232
1	406	1519828	F	406	2138048	0	5.09e-232
1	406	1519828	F	406	6875185	0	5.09e-232
1	406	1570077	F	406	2618814	0	5.09e-232
1	406	2138048	F	406	5336980	0	5.09e-232
1	406	2289927	F	406	5042174	0	5.09e-232
1	406	5336980	F	406	6875185	0	5.09e-232
1	405	1494262	F	405	1578096	0	2.04e-231
1	405	1519801	F	405	3580363	0	2.04e-231
1	405	2617007	F	405	5604349	0	2.04e-231
1	404	49075	F	404	1349778	0	8.15e-231
1	404	430132	F	404	3587027	0	8.15e-231
1	404	430132	F	404	3727785	0	8.15e-231
1	404	547813	F	404	4975694	0	8.15e-231
1	404	1579982	F	404	3669983	0	8.15e-231
1	404	1579982	F	404	3686676	0	8.15e-231
1	404	1579982	F	404	3715853	0	8.15e-231
1	404	2355065	F	404	3578919	0	8.15e-231
1	404	2355293	F	404	3500088	0	8.15e-231
1	403	274294	F	403	3714592	0	3.26e-230
1	403	2138023	F	403	6671873	0	3.26e-230
1	403	2618280	F	403	3579856	0	3.26e-230
1	403	3345923	F	403	4358740	0	3.26e-230
1	403	3365769	F	403	5834576	0	3.26e-230
1	403	3455755	F	403	3714592	0	3.26e-230
1	403	3578930	F	403	6670113	0	3.26e-230
1	402	472855	F	402	6289950	0	1.30e-229
1	402	547414	F	402	5335599	0	1.30e-229
1	402	1235272	F	402	4975618	0	1.30e-229
1	402	1433757	F	402	2720093	0	1.30e-229
1	402	1853567	F	402	5860808	0	1.30e-229
1	402	2599848	F	402	5860808	0	1.30e-229
1	402	2720093	F	402	6670840	0	1.30e-229
1	402	3727863	F	402	4319656	0	1.30e-229
1	402	4748239	F	402	4869262	0	1.30e-229
1	402	4775738	F	402	4869262	0	1.30e-229
1	401	49334	F	401	5662874	0	5.22e-229
1	401	1853520	F	401	3714592	0	5.22e-229
1	401	1897378	F	401	4810374	0	5.22e-229
1	401	3335103	F	401	3579858	0	5.22e-229
1	401	4639922	F	401	6659398	0	5.22e-229
1	400	625682	F	400	4899550	0	2.09e-228
1	399	11222	F	399	2242459	0	8.34e-228
1	398	430633	F	398	5354919	0	3.34e-227
1	398	1235276	F	398	1433338	0	3.34e-227
1	398	1350037	F	398	2720097	0	3.34e-227
1	398	1350037	F	398	4592279	0	3.34e-227
1	398	1504977	F	398	2138023	0	3.34e-227
1	398	1540721	F	398	3237521	0	3.34e-227
1	398	1540721	F	398	3668965	0	3.34e-227
1	398	1540721	F	398	6331498	0	3.34e-227
1	398	1541959	F	398	3746421	0	3.34e-227
1	398	1542055	F	398	2671202	0	3.34e-227
1	398	1542055	F	398	4319656	0	3.34e-227
1	398	1628778	F	398	3746094	0	3.34e-227
1	398	1754923	F	398	6132649	0	3.34e-227
1	398	1853927	F	398	3587105	0	3.34e-227
1	398	2452479	F	398	5604775	0	3.34e-227
1	398	2502493	F	398	2720097	0	3.34e-227
1	398	2502493	F	398	4592279	0	3.34e-227
1	398	2617337	F	398	3334699	0	3.34e-227
1	398	2617433	F	398	5622965	0	3.34e-227
1	398	2671202	F	398	3238530	0	3.34e-227
1	398	2673572	F	398	2872095	0	3.34e-227
1	398	2673572	F	398	4591856	0	3.34e-227
1	398	2720097	F	398	5335503	0	3.34e-227
1	398	3238434	F	398	4466591	0	3.34e-227
1	398	3238530	F	398	4319656	0	3.34e-227
1	398	4466186	F	398	5371414	0	3.34e-227
1	398	4592279	F	398	5335503	0	3.34e-227
1	398	4937429	F	398	6874227	0	3.34e-227
1	398	5354919	F	398	5371492	0	3.34e-227
1	397	1434260	F	397	6875137	0	1.34e-226
1	397	1772344	F	397	2618766	0	1.34e-226
1	397	1772344	F	397	3580342	0	1.34e-226
1	397	1772344	F	397	5336932	0	1.34e-226
1	395	1504536	F	395	6792540	0	2.14e-225
1	395	2128476	F	395	3471053	0	2.14e-225
1	395	4869291	F	395	5371521	0	2.14e-225
1	395	5662848	F	395	6099030	0	2.14e-225
1	394	430662	F	394	455775	0	8.54e-225
1	394	430662	F	394	4869291	0	8.54e-225
1	394	2720072	F	394	4975597	0	8.54e-225
1	393	1503542	F	393	2355076	0	3.42e-224
1	393	1518179	F	393	2355076	0	3.42e-224
1	393	1842724	F	393	3540282	0	3.42e-224
1	393	2355076	F	393	3734204	0	3.42e-224
1	393	2355076	F	393	6670113	0	3.42e-224
1	392	131677	F	392	1504539	0	1.37e-223
1	392	1504539	F	392	6099729	0	1.37e-223
1	392	1504539	F	392	6226054	0	1.37e-223
1	391	2673494	F	391	2720019	0	5.47e-223
1	390	560149	F	390	2629743	0	2.19e-222
1	390	560149	F	390	3669923	0	2.19e-222
1	390	560149	F	390	3686616	0	2.19e-222
1	390	560149	F	390	3715793	0	2.19e-222
1	390	843524	F	390	2629743	0	2.19e-222
1	390	843524	F	390	3669923	0	2.19e-222
1	390	843524	F	390	3686616	0	2.19e-222
1	390	843524	F	390	3715793	0	2.19e-222
1	389	2243802	F	389	2629757	0	8.75e-222
1	389	2243802	F	389	3669937	0	8.75e-222
1	389	2243802	F	389	3686630	0	8.75e-222
1	389	2243802	F	389	3715807	0	8.75e-222
1	388	420359	F	388	2676608	0	3.50e-221
1	388	472898	F	388	1754884	0	3.50e-221
1	388	2471175	F	388	3414687	0	3.50e-221
1	387	131682	F	387	1569619	0	1.40e-220
1	387	131682	F	387	2618356	0	1.40e-220
1	387	274234	F	387	841443	0	1.40e-220
1	387	274234	F	387	6210041	0	1.40e-220
1	387	541170	F	387	625333	0	1.40e-220
1	387	620902	F	387	3073605	0	1.40e-220
1	387	625333	F	387	1104759	0	1.40e-220
1	387	625333	F	387	4352286	0	1.40e-220
1	387	841443	F	387	1578661	0	1.40e-220
1	387	842588	F	387	4318989	0	1.40e-220
1	387	1504544	F	387	3335177	0	1.40e-220
1	387	1569619	F	387	6099734	0	1.40e-220
1	387	1569619	F	387	6226059	0	1.40e-220
1	387	1569619	F	387	6792548	0	1.40e-220
1	387	1578661	F	387	6210041	0	1.40e-220
1	387	2618356	F	387	6099734	0	1.40e-220
1	387	2618356	F	387	6226059	0	1.40e-220
1	387	2618356	F	387	6792548	0	1.40e-220
1	387	4318989	F	387	6883943	0	1.40e-220
1	387	5336522	F	387	5746097	0	1.40e-220
1	387	5336522	F	387	5943034	0	1.40e-220
1	387	5336522	F	387	6290632	0	1.40e-220
1	387	5336522	F	387	6341287	0	1.40e-220
1	387	5746097	F	387	6671440	0	1.40e-220
1	387	5943034	F	387	6671440	0	1.40e-220
1	387	6290632	F	387	6671440	0	1.40e-220
1	387	6341287	F	387	6671440	0	1.40e-220
1	386	420384	F	386	6883401	0	5.60e-220
1	386	998977	F	386	6226770	0	5.60e-220
1	386	1313031	F	386	6083982	0	5.60e-220
1	386	1350625	F	386	2137602	0	5.60e-220
1	386	1350625	F	386	5958784	0	5.60e-220
1	386	1771846	F	386	5605474	0	5.60e-220
1	386	2811195	F	386	6226770	0	5.60e-220
1	386	2872078	F	386	6433000	0	5.60e-220
1	386	3335015	F	386	5605418	0	5.60e-220
1	386	3471160	F	386	6330904	0	5.60e-220
1	386	3581003	F	386	4957314	0	5.60e-220
1	385	1578739	F	385	3237925	0	2.24e-219
1	385	3237925	F	385	3714610	0	2.24e-219
1	385	3238504	F	385	3587079	0	2.24e-219
1	385	6654179	F	385	6835876	0	2.24e-219
1	384	2676612	F	384	3713969	0	8.96e-219
1	383	274312	F	383	2599819	0	3.58e-218
1	383	1578739	F	383	2599819	0	3.58e-218
1	383	1771878	F	383	2453328	0	3.58e-218
1	383	1853538	F	383	3237925	0	3.58e-218
1	383	2599819	F	383	3455773	0	3.58e-218
1	383	2599819	F	383	3714610	0	3.58e-218
1	383	3581003	F	383	6792474	0	3.58e-218
1	383	5370985	F	383	5860779	0	3.58e-218
1	382	1349968	F	382	6355345	0	1.43e-217
1	382	1433269	F	382	4591787	0	1.43e-217
1	382	1913198	F	382	3269025	0	1.43e-217
1	382	2136945	F	382	2617268	0	1.43e-217
1	382	3081481	F	382	6873657	0	1.43e-217
1	382	5335434	F	382	6355345	0	1.43e-217
1	381	49098	F	381	5957960	0	5.73e-217
1	381	130999	F	381	1433856	0	5.73e-217
1	381	130999	F	381	2617855	0	5.73e-217
1	381	130999	F	381	5336021	0	5.73e-217
1	381	130999	F	381	6670939	0	5.73e-217
1	381	558779	F	381	2242642	0	5.73e-217
1	381	558779	F	381	4304084	0	5.73e-217
1	380	429703	F	380	6331902	0	2.29e-216
1	380	559291	F	380	6331902	0	2.29e-216
1	380	596221	F	380	2634406	0	2.29e-216
1	380	1433857	F	380	4358815	0	2.29e-216
1	380	1568969	F	380	4358763	0	2.29e-216
1	380	1772235	F	380	3734884	0	2.29e-216
1	380	2243154	F	380	6331902	0	2.29e-216
1	380	2471068	F	380	4775660	0	2.29e-216
1	380	2617856	F	380	4358815	0	2.29e-216
1	380	4350733	F	380	5860425	0	2.29e-216
1	380	4351009	F	380	5371414	0	2.29e-216
1	380	4358815	F	380	5336022	0	2.29e-216
1	380	4358815	F	380	6670940	0	2.29e-216
1	378	273960	F	378	4304262	0	3.67e-215
1	378	429176	F	378	558782	0	3.67e-215
1	378	429176	F	378	3714083	0	3.67e-215
1	378	429176	F	378	6883494	0	3.67e-215
1	378	541296	F	378	4966129	0	3.67e-215
1	378	541296	F	378	4971474	0	3.67e-215
1	378	548759	F	378	6671898	0	3.67e-215
1	378	1349804	F	378	6873493	0	3.67e-215
1	378	1519828	F	378	6671898	0	3.67e-215
1	378	1570077	F	378	3580390	0	3.67e-215
1	378	2138048	F	378	3580390	0	3.67e-215
1	378	2356686	F	378	2618639	0	3.67e-215
1	378	2356686	F	378	5336805	0	3.67e-215
1	378	2618814	F	378	6671898	0	3.67e-215
1	378	3580390	F	378	6875185	0	3.67e-215
1	378	4352412	F	378	4966129	0	3.67e-215
1	378	4352412	F	378	4971474	0	3.67e-215
1	378	4591623	F	378	6873493	0	3.67e-215
1	378	5335270	F	378	6873493	0	3.67e-215
1	378	5336980	F	378	6671898	0	3.67e-215
1	378	5957963	F	378	6873493	0	3.67e-215
1	377	1504166	F	377	1569241	0	1.47e-214
1	377	1542037	F	377	3587087	0	1.47e-214
1	377	2129244	F	377	4466772	0	1.47e-214
1	377	5746324	F	377	6874972	0	1.47e-214
1	376	429205	F	376	1540745	0	5.87e-214
1	376	560163	F	376	2243802	0	5.87e-214
1	376	843538	F	376	2243802	0	5.87e-214
1	376	1503605	F	376	3266611	0	5.87e-214
1	376	1503605	F	376	6475793	0	5.87e-214
1	376	1518242	F	376	3266611	0	5.87e-214
1	376	1518242	F	376	6475793	0	5.87e-214
1	376	1519801	F	376	1772365	0	5.87e-214
1	376	1540745	F	376	1578241	0	5.87e-214
1	376	1540745	F	376	2242674	0	5.87e-214
1	376	1540745	F	376	4304116	0	5.87e-214
1	376	1568680	F	376	2059800	0	5.87e-214
1	376	1568680	F	376	5011921	0	5.87e-214
1	376	1671872	F	376	4288715	0	5.87e-214
1	376	1933378	F	376	4288715	0	5.87e-214
1	376	2059800	F	376	3365782	0	5.87e-214
1	376	2059800	F	376	5834589	0	5.87e-214
1	376	3094219	F	376	3150822	0	5.87e-214
1	376	3094219	F	376	3234264	0	5.87e-214
1	376	3266611	F	376	3578993	0	5.87e-214
1	376	3266611	F	376	3734267	0	5.87e-214
1	376	3365782	F	376	5011921	0	5.87e-214
1	376	3578993	F	376	6475793	0	5.87e-214
1	376	3734267	F	376	6475793	0	5.87e-214
1	376	4797532	F	376	4957390	0	5.87e-214
1	376	5011921	F	376	5834589	0	5.87e-214
1	375	2059832	F	375	3266643	0	2.35e-213
1	375	2059832	F	375	6475825	0	2.35e-213
1	374	429205	F	374	3237545	0	9.39e-213
1	374	429205	F	374	3668989	0	9.39e-213
1	374	429205	F	374	6331522	0	9.39e-213
1	374	649735	F	374	3266119	0	9.39e-213
1	374	1433333	F	374	2502488	0	9.39e-213
1	374	1434283	F	374	2138023	0	9.39e-213
1	374	1578241	F	374	3237545	0	9.39e-213
1	374	1578241	F	374	3668989	0	9.39e-213
1	374	1578241	F	374	6331522	0	9.39e-213
1	374	1628807	F	374	6632091	0	9.39e-213
1	374	1913256	F	374	6848756	0	9.39e-213
1	374	2045671	F	374	6792316	0	9.39e-213
1	374	2138792	F	374	4591851	0	9.39e-213
1	374	2242674	F	374	3237545	0	9.39e-213
1	374	2242674	F	374	3668989	0	9.39e-213
1	374	2242674	F	374	6331522	0	9.39e-213
1	374	2872090	F	374	6355409	0	9.39e-213
1	374	3237545	F	374	4304116	0	9.39e-213
1	374	3668989	F	374	4304116	0	9.39e-213
1	374	4304116	F	374	6331522	0	9.39e-213
1	374	4591851	F	374	6433012	0	9.39e-213
1	373	430662	F	373	4748268	0	3.76e-212
1	373	430662	F	373	4775767	0	3.76e-212
1	373	548759	F	373	1505002	0	3.76e-212
1	373	558787	F	373	1578217	0	3.76e-212
1	373	1235272	F	373	2720093	0	3.76e-212
1	373	1433757	F	373	4975618	0	3.76e-212
1	373	1505002	F	373	1519828	0	3.76e-212
1	373	1505002	F	373	2618814	0	3.76e-212
1	373	1505002	F	373	3580390	0	3.76e-212
1	373	1505002	F	373	5336980	0	3.76e-212
1	373	1578217	F	373	3714088	0	3.76e-212
1	373	1578217	F	373	6883499	0	3.76e-212
1	373	1579275	F	373	3685969	0	3.76e-212
1	373	2671231	F	373	4304643	0	3.76e-212
1	373	3727892	F	373	4304643	0	3.76e-212
1	373	4217313	F	373	6332320	0	3.76e-212
1	373	4592275	F	373	4975618	0	3.76e-212
1	373	4748268	F	373	5371521	0	3.76e-212
1	373	4775767	F	373	5371521	0	3.76e-212
1	373	4975618	F	373	6670840	0	3.76e-212
1	373	5662870	F	373	6289950	0	3.76e-212
1	372	185104	F	372	5878562	0	1.50e-211
1	372	559878	F	372	2129141	0	1.50e-211
1	372	1854332	F	372	4351069	0	1.50e-211
1	372	3669652	F	372	6332696	0	1.50e-211
1	372	3686345	F	372	6332696	0	1.50e-211
1	372	3715522	F	372	6332696	0	1.50e-211
1	372	4351069	F	372	6884608	0	1.50e-211
1	371	1503574	F	371	5745127	0	6.01e-211
1	371	1518211	F	371	5745127	0	6.01e-211
1	371	3578962	F	371	5745127	0	6.01e-211
1	371	3734236	F	371	5745127	0	6.01e-211
1	370	185076	F	370	1497150	0	2.41e-210
1	369	49334	F	369	472859	0	9.62e-210
1	369	49334	F	369	6099056	0	9.62e-210
1	369	49334	F	369	6289954	0	9.62e-210
1	369	131700	F	369	6874256	0	9.62e-210
1	369	274234	F	369	3587027	0	9.62e-210
1	369	274234	F	369	3727785	0	9.62e-210
1	369	420900	F	369	6332320	0	9.62e-210
1	369	429625	F	369	4351009	0	9.62e-210
1	369	429625	F	369	4466186	0	9.62e-210
1	369	430132	F	369	841443	0	9.62e-210
1	369	430132	F	369	1853460	0	9.62e-210
1	369	430132	F	369	3455695	0	9.62e-210
1	369	430132	F	369	6210041	0	9.62e-210
1	369	430239	F	369	2634846	0	9.62e-210
1	369	455775	F	369	5354948	0	9.62e-210
1	369	455775	F	369	5861413	0	9.62e-210
1	369	472859	F	369	3081550	0	9.62e-210
1	369	559213	F	369	5371414	0	9.62e-210
1	369	885420	F	369	999101	0	9.62e-210
1	369	885420	F	369	2386918	0	9.62e-210
1	369	885420	F	369	2811319	0	9.62e-210
1	369	1235276	F	369	1350037	0	9.62e-210
1	369	1235276	F	369	2502493	0	9.62e-210
1	369	1235276	F	369	5335503	0	9.62e-210
1	369	1235354	F	369	5990140	0	9.62e-210
1	369	1274509	F	369	3456407	0	9.62e-210
1	369	1274509	F	369	3746123	0	9.62e-210
1	369	1350037	F	369	4975622	0	9.62e-210
1	369	1433338	F	369	1433761	0	9.62e-210
1	369	1433338	F	369	2720097	0	9.62e-210
1	369	1433338	F	369	4592279	0	9.62e-210
1	369	1433338	F	369	6670844	0	9.62e-210
1	369	1433868	F	369	6874763	0	9.62e-210
1	369	1504562	F	369	4937458	0	9.62e-210
1	369	1519017	F	369	2356421	0	9.62e-210
1	369	1519017	F	369	6356126	0	9.62e-210
1	369	1542084	F	369	4304643	0	9.62e-210
1	369	1569637	F	369	4937458	0	9.62e-210
1	369	1578661	F	369	3587027	0	9.62e-210
1	369	1578661	F	369	3727785	0	9.62e-210
1	369	1628700	F	369	4318989	0	9.62e-210
1	369	1754845	F	369	2137014	0	9.62e-210
1	369	2138797	F	369	2673572	0	9.62e-210
1	369	2243076	F	369	5371414	0	9.62e-210
1	369	2502493	F	369	4975622	0	9.62e-210
1	369	2600159	F	369	4288581	0	9.62e-210
1	369	2617867	F	369	6874763	0	9.62e-210
1	369	2618374	F	369	4937458	0	9.62e-210
1	369	2673572	F	369	6355414	0	9.62e-210
1	369	2673572	F	369	6433017	0	9.62e-210
1	369	3081550	F	369	6099056	0	9.62e-210
1	369	3081550	F	369	6289954	0	9.62e-210
1	369	3238559	F	369	4304643	0	9.62e-210
1	369	3335195	F	369	6874256	0	9.62e-210
1	369	3345998	F	369	5745499	0	9.62e-210
1	369	3456407	F	369	3827988	0	9.62e-210
1	369	3456407	F	369	6632091	0	9.62e-210
1	369	3746123	F	369	3827988	0	9.62e-210
1	369	3746123	F	369	6632091	0	9.62e-210
1	369	4304536	F	369	5860701	0	9.62e-210
1	369	4748268	F	369	5354948	0	9.62e-210
1	369	4748268	F	369	5861413	0	9.62e-210
1	369	4775767	F	369	5354948	0	9.62e-210
1	369	4775767	F	369	5861413	0	9.62e-210
1	369	4869291	F	369	5354948	0	9.62e-210
1	369	4869291	F	369	5861413	0	9.62e-210
1	369	4975622	F	369	5335503	0	9.62e-210
1	369	5044766	F	369	6332320	0	9.62e-210
1	369	5336033	F	369	6874763	0	9.62e-210
1	369	6099752	F	369	6874256	0	9.62e-210
1	369	6226077	F	369	6874256	0	9.62e-210
1	369	6670951	F	369	6874763	0	9.62e-210
1	369	6792566	F	369	6874256	0	9.62e-210
1	368	1299077	F	368	3150830	0	3.85e-209
1	368	1299077	F	368	3234272	0	3.85e-209
1	368	3581069	F	368	5958882	0	3.85e-209
1	368	5958882	F	368	6226868	0	3.85e-209
1	367	1771204	F	367	2452329	0	1.54e-208
1	366	420379	F	366	3278198	0	6.16e-208
1	366	2242547	F	366	3278198	0	6.16e-208
1	366	2452120	F	366	6084249	0	6.16e-208
1	366	2676628	F	366	3278198	0	6.16e-208
1	366	3278198	F	366	3713985	0	6.16e-208
1	365	1351071	F	365	5959230	0	2.46e-207
1	365	1672577	F	365	3746491	0	2.46e-207
1	365	2787949	F	365	3857009	0	2.46e-207
1	364	1518859	F	364	6874098	0	9.85e-207
1	364	1569297	F	364	3366399	0	9.85e-207
1	364	3366399	F	364	3579610	0	9.85e-207
1	364	5623241	F	364	5942712	0	9.85e-207
1	363	430572	F	363	1854289	0	3.94e-206
1	363	625682	F	363	2671141	0	3.94e-206
1	363	625682	F	363	4319595	0	3.94e-206
1	363	814719	F	363	6354371	0	3.94e-206
1	363	1235372	F	363	1333233	0	3.94e-206
1	363	1350133	F	363	3334372	0	3.94e-206
1	363	1854289	F	363	5861323	0	3.94e-206
1	363	2676633	F	363	6883401	0	3.94e-206
1	363	3334372	F	363	5335599	0	3.94e-206
1	362	420408	F	362	4304018	0	1.58e-205
1	362	596584	F	362	4868625	0	1.58e-205
1	362	1662693	F	362	1662938	0	1.58e-205
1	362	1755637	F	362	3581072	0	1.58e-205
1	362	1755637	F	362	5958885	0	1.58e-205
1	362	1755637	F	362	6226871	0	1.58e-205
1	362	2137703	F	362	3915677	0	1.58e-205
1	362	3546360	F	362	3581072	0	1.58e-205
1	362	3546360	F	362	5958885	0	1.58e-205
1	362	3546360	F	362	6226871	0	1.58e-205
1	362	3684561	F	362	6330827	0	1.58e-205
1	361	841817	F	361	1770995	0	6.30e-205
1	361	1313298	F	361	1770995	0	6.30e-205
1	361	1579982	F	361	2629803	0	6.30e-205
1	361	2059769	F	361	5205144	0	6.30e-205
1	361	2355108	F	361	5745127	0	6.30e-205
1	361	3278203	F	361	6883401	0	6.30e-205
1	361	5011890	F	361	5205144	0	6.30e-205
1	360	50268	F	360	1519944	0	2.52e-204
1	360	548602	F	360	3335460	0	2.52e-204
1	360	1772235	F	360	5605863	0	2.52e-204
1	360	1853204	F	360	5860445	0	2.52e-204
1	360	2128220	F	360	5860445	0	2.52e-204
1	360	2599768	F	360	4450624	0	2.52e-204
1	360	2599768	F	360	6083902	0	2.52e-204
1	360	3237874	F	360	4450624	0	2.52e-204
1	360	3237874	F	360	6083902	0	2.52e-204
1	360	3335460	F	360	3734884	0	2.52e-204
1	359	49373	F	359	2137053	0	1.01e-203
1	359	185104	F	359	1313620	0	1.01e-203
1	359	265210	F	359	1513772	0	1.01e-203
1	359	1235831	F	359	1236305	0	1.01e-203
1	359	1542055	F	359	1853927	0	1.01e-203
1	359	1628778	F	359	2879192	0	1.01e-203
1	359	1754884	F	359	6099095	0	1.01e-203
1	359	1754884	F	359	6289993	0	1.01e-203
1	359	1853927	F	359	3238530	0	1.01e-203
1	359	1853927	F	359	3727863	0	1.01e-203
1	359	2137053	F	359	3081589	0	1.01e-203
1	359	2137053	F	359	5662913	0	1.01e-203
1	359	2671202	F	359	3587105	0	1.01e-203
1	359	2879192	F	359	3456378	0	1.01e-203
1	359	3587105	F	359	4319656	0	1.01e-203
1	358	1503637	F	358	1568712	0	4.04e-203
1	358	1503637	F	358	5834621	0	4.04e-203
1	358	1518274	F	358	1568712	0	4.04e-203
1	358	1518274	F	358	5834621	0	4.04e-203
1	358	1568712	F	358	3734299	0	4.04e-203
1	358	3365814	F	358	3579025	0	4.04e-203
1	358	3734299	F	358	5834621	0	4.04e-203
1	357	1312954	F	357	5370937	0	1.61e-202
1	357	2629487	F	357	3540279	0	1.61e-202
1	356	274341	F	356	3685462	0	6.46e-202
1	356	274341	F	356	5371014	0	6.46e-202
1	356	2453326	F	356	6356032	0	6.46e-202
1	356	3073404	F	356	4352085	0	6.46e-202
1	356	3237954	F	356	3685462	0	6.46e-202
1	356	3237954	F	356	5371014	0	6.46e-202
1	356	3455802	F	356	3685462	0	6.46e-202
1	356	3455802	F	356	5371014	0	6.46e-202
1	356	5336446	F	356	6356032	0	6.46e-202
1	356	6356032	F	356	6671364	0	6.46e-202
1	354	274341	F	354	5860808	0	1.03e-200
1	354	625691	F	354	1853875	0	1.03e-200
1	354	999009	F	354	3581003	0	1.03e-200
1	354	1578768	F	354	5860808	0	1.03e-200
1	354	1771878	F	354	2356329	0	1.03e-200
1	354	1771878	F	354	6356034	0	1.03e-200
1	354	1842724	F	354	2629490	0	1.03e-200
1	354	1853567	F	354	3685462	0	1.03e-200
1	354	1853567	F	354	5371014	0	1.03e-200
1	354	1853875	F	354	4899559	0	1.03e-200
1	354	2453328	F	354	5605506	0	1.03e-200
1	354	2599848	F	354	3685462	0	1.03e-200
1	354	2599848	F	354	5371014	0	1.03e-200
1	354	2618639	F	354	6356391	0	1.03e-200
1	354	2811227	F	354	3581003	0	1.03e-200
1	354	3237954	F	354	5860808	0	1.03e-200
1	354	3455802	F	354	5860808	0	1.03e-200
1	354	3714639	F	354	5860808	0	1.03e-200
1	354	5336448	F	354	5605506	0	1.03e-200
1	354	5336805	F	354	6356391	0	1.03e-200
1	354	5605506	F	354	6671366	0	1.03e-200
1	353	1502211	F	353	4357816	0	4.13e-200
1	352	430184	F	352	3238504	0	1.65e-199
1	352	547813	F	352	1433410	0	1.65e-199
1	352	1433410	F	352	2355879	0	1.65e-199
1	352	3073763	F	352	4966161	0	1.65e-199
1	352	3073763	F	352	4971506	0	1.65e-199
1	351	1333233	F	351	5990158	0	6.61e-199
1	350	455831	F	350	6332376	0	2.64e-198
1	350	3266643	F	350	5011953	0	2.64e-198
1	350	5011953	F	350	6475825	0	2.64e-198
1	350	5371577	F	350	6332376	0	2.64e-198
1	349	472937	F	349	6132649	0	1.06e-197
1	349	548759	F	349	1434308	0	1.06e-197
1	349	558811	F	349	1540745	0	1.06e-197
1	349	558811	F	349	3237545	0	1.06e-197
1	349	558811	F	349	3668989	0	1.06e-197
1	349	558811	F	349	6331522	0	1.06e-197
1	349	1350742	F	349	3000627	0	1.06e-197
1	349	1434308	F	349	1519828	0	1.06e-197
1	349	1434308	F	349	2618814	0	1.06e-197
1	349	1434308	F	349	3580390	0	1.06e-197
1	349	1434308	F	349	5336980	0	1.06e-197
1	349	1505002	F	349	1772392	0	1.06e-197
1	349	1540745	F	349	3714112	0	1.06e-197
1	349	1540745	F	349	6883523	0	1.06e-197
1	349	1570077	F	349	1772392	0	1.06e-197
1	349	1770519	F	349	6551508	0	1.06e-197
1	349	1772392	F	349	2138048	0	1.06e-197
1	349	1772392	F	349	6671898	0	1.06e-197
1	349	1772392	F	349	6875185	0	1.06e-197
1	349	2137719	F	349	4206291	0	1.06e-197
1	349	3237545	F	349	3714112	0	1.06e-197
1	349	3237545	F	349	6883523	0	1.06e-197
1	349	3668989	F	349	3714112	0	1.06e-197
1	349	3668989	F	349	6883523	0	1.06e-197
1	349	3714112	F	349	6331522	0	1.06e-197
1	349	6331522	F	349	6883523	0	1.06e-197
1	348	998748	F	348	4899924	0	4.23e-197
1	348	1771279	F	348	5622890	0	4.23e-197
1	348	2670880	F	348	4868940	0	4.23e-197
1	348	2897240	F	348	2897553	0	4.23e-197
1	348	4899924	F	348	4957053	0	4.23e-197
1	347	3000549	F	347	4206213	0	1.69e-196
1	346	383531	F	346	2617415	0	6.77e-196
1	346	429557	F	346	3714971	0	6.77e-196
1	346	541328	F	346	3073763	0	6.77e-196
1	346	1518988	F	346	5604757	0	6.77e-196
1	346	1542029	F	346	1671761	0	6.77e-196
1	346	1542029	F	346	1933267	0	6.77e-196
1	346	3073763	F	346	4352444	0	6.77e-196
1	346	3915693	F	346	4206291	0	6.77e-196
1	345	262955	F	345	6330847	0	2.71e-195
1	345	547414	F	345	2502589	0	2.71e-195
1	345	2137700	F	345	3581069	0	2.71e-195
1	345	2137700	F	345	6226868	0	2.71e-195
1	345	2502589	F	345	3334372	0	2.71e-195
1	344	430192	F	344	1542037	0	1.08e-194
1	344	1350109	F	344	2617832	0	1.08e-194
1	344	1503637	F	344	2059832	0	1.08e-194
1	344	1503637	F	344	5011953	0	1.08e-194
1	344	1518274	F	344	2059832	0	1.08e-194
1	344	1518274	F	344	5011953	0	1.08e-194
1	344	1518982	F	344	2137086	0	1.08e-194
1	344	1568712	F	344	3266643	0	1.08e-194
1	344	1568712	F	344	6475825	0	1.08e-194
1	344	2059832	F	344	3579025	0	1.08e-194
1	344	2059832	F	344	3734299	0	1.08e-194
1	344	2355171	F	344	5205207	0	1.08e-194
1	344	2502462	F	344	6432986	0	1.08e-194
1	344	2502565	F	344	2617832	0	1.08e-194
1	344	2617409	F	344	6874221	0	1.08e-194
1	344	2617832	F	344	5335575	0	1.08e-194
1	344	3266643	F	344	3365814	0	1.08e-194
1	344	3266643	F	344	5834621	0	1.08e-194
1	344	3365814	F	344	6475825	0	1.08e-194
1	344	3579025	F	344	5011953	0	1.08e-194
1	344	3734299	F	344	5011953	0	1.08e-194
1	344	5834621	F	344	6475825	0	1.08e-194
1	343	306764	F	343	307049	0	4.33e-194
1	343	383526	F	343	4937424	0	4.33e-194
1	343	473695	F	343	3540936	0	4.33e-194
1	343	885547	F	343	4975856	0	4.33e-194
1	343	1579982	F	343	2243848	0	4.33e-194
1	343	2629803	F	343	4351400	0	4.33e-194
1	343	3669983	F	343	4351400	0	4.33e-194
1	343	3686676	F	343	4351400	0	4.33e-194
1	343	3715853	F	343	4351400	0	4.33e-194
1	342	262955	F	342	3684581	0	1.73e-193
1	342	621309	F	342	4899608	0	1.73e-193
1	342	621312	F	342	1672603	0	1.73e-193
1	342	625743	F	342	1672603	0	1.73e-193
1	342	1313620	F	342	1497178	0	1.73e-193
1	342	1497178	F	342	5878562	0	1.73e-193
1	342	1755637	F	342	2137703	0	1.73e-193
1	342	2137703	F	342	3546360	0	1.73e-193
1	342	2671287	F	342	3456463	0	1.73e-193
1	342	3540231	F	342	6331851	0	1.73e-193
1	342	3581072	F	342	3915677	0	1.73e-193
1	342	3915677	F	342	5958885	0	1.73e-193
1	342	3915677	F	342	6226871	0	1.73e-193
1	341	29778	F	341	29946	0	6.93e-193
1	340	981187	F	340	1943190	0	2.77e-192
1	340	999052	F	340	4286947	0	2.77e-192
1	340	1083953	F	340	1095777	0	2.77e-192
1	340	2811270	F	340	4286947	0	2.77e-192
1	340	2904552	F	340	4359223	0	2.77e-192
1	340	3266611	F	340	5745158	0	2.77e-192
1	340	3266611	F	340	6670176	0	2.77e-192
1	340	5745158	F	340	6475793	0	2.77e-192
1	340	6475793	F	340	6670176	0	2.77e-192
1	339	621312	F	339	3746517	0	1.11e-191
1	339	625743	F	339	3746517	0	1.11e-191
1	339	704705	F	339	3404328	0	1.11e-191
1	339	1672603	F	339	4899611	0	1.11e-191
1	339	1754819	F	339	3334673	0	1.11e-191
1	339	2671287	F	339	3746179	0	1.11e-191
1	339	2676657	F	339	4304018	0	1.11e-191
1	339	3685073	F	339	3714250	0	1.11e-191
1	339	4869347	F	339	6332376	0	1.11e-191
1	338	383531	F	338	6874227	0	4.44e-191
1	338	430192	F	338	1671769	0	4.44e-191
1	338	430192	F	338	1933275	0	4.44e-191
1	338	430615	F	338	4466246	0	4.44e-191
1	338	430718	F	338	6332376	0	4.44e-191
1	338	1350115	F	338	5336004	0	4.44e-191
1	338	1532669	F	338	5958274	0	4.44e-191
1	338	1671769	F	338	3238512	0	4.44e-191
1	338	1671769	F	338	3587087	0	4.44e-191
1	338	1671769	F	338	3727845	0	4.44e-191
1	338	1933275	F	338	3238512	0	4.44e-191
1	338	1933275	F	338	3587087	0	4.44e-191
1	338	1933275	F	338	3727845	0	4.44e-191
1	338	2137092	F	338	5604757	0	4.44e-191
1	338	2502571	F	338	5336004	0	4.44e-191
1	338	2617415	F	338	4937429	0	4.44e-191
1	338	2673547	F	338	4975597	0	4.44e-191
1	338	3456463	F	338	3727948	0	4.44e-191
1	338	3727948	F	338	3746179	0	4.44e-191
1	338	4217369	F	338	4748324	0	4.44e-191
1	338	4217369	F	338	4775823	0	4.44e-191
1	338	4466246	F	338	5861366	0	4.44e-191
1	338	5335581	F	338	5336004	0	4.44e-191
1	337	3278227	F	337	4304018	0	1.77e-190
1	336	885401	F	336	1771346	0	7.10e-190
1	336	885401	F	336	3366115	0	7.10e-190
1	336	1541378	F	336	3714863	0	7.10e-190
1	336	1541378	F	336	5371238	0	7.10e-190
1	336	1842698	F	336	4351061	0	7.10e-190
1	336	2629462	F	336	3414630	0	7.10e-190
1	336	3414624	F	336	5354885	0	7.10e-190
1	335	998890	F	335	2045710	0	2.84e-189
1	335	2045710	F	335	2811108	0	2.84e-189
1	335	2045710	F	335	4957195	0	2.84e-189
1	335	3619757	F	335	3687210	0	2.84e-189
1	334	430463	F	334	1541885	0	1.14e-188
1	334	547552	F	334	1518721	0	1.14e-188
1	334	885547	F	334	2356041	0	1.14e-188
1	334	1433851	F	334	5745493	0	1.14e-188
1	334	2355618	F	334	6873960	0	1.14e-188
1	334	2617850	F	334	5745493	0	1.14e-188
1	334	2872185	F	334	6670511	0	1.14e-188
1	334	5336016	F	334	5745493	0	1.14e-188
1	334	5745493	F	334	6670934	0	1.14e-188
1	332	841907	F	332	5860038	0	1.82e-187
1	332	1796227	F	332	3454616	0	1.82e-187
1	331	11290	F	331	420359	0	7.27e-187
1	331	50268	F	331	1570193	0	7.27e-187
1	331	50268	F	331	5337096	0	7.27e-187
1	331	455717	F	331	2471117	0	7.27e-187
1	331	842314	F	331	3714258	0	7.27e-187
1	331	2356733	F	331	3580262	0	7.27e-187
1	330	49373	F	330	1754884	0	2.91e-186
1	330	274397	F	330	842751	0	2.91e-186
1	330	472898	F	330	2137053	0	2.91e-186
1	330	560209	F	330	1579982	0	2.91e-186
1	330	560209	F	330	4351400	0	2.91e-186
1	330	596717	F	330	6084038	0	2.91e-186
1	330	841606	F	330	3471216	0	2.91e-186
1	330	842751	F	330	3238010	0	2.91e-186
1	330	843584	F	330	1579982	0	2.91e-186
1	330	843584	F	330	4351400	0	2.91e-186
1	330	1274509	F	330	2879221	0	2.91e-186
1	330	1313087	F	330	3471216	0	2.91e-186
1	330	1350625	F	330	5745991	0	2.91e-186
1	330	1504438	F	330	5745991	0	2.91e-186
1	330	1568680	F	330	5205175	0	2.91e-186
1	330	1754884	F	330	3081589	0	2.91e-186
1	330	1754884	F	330	5662913	0	2.91e-186
1	330	1771846	F	330	3335071	0	2.91e-186
1	330	1853623	F	330	6884106	0	2.91e-186
1	330	1853956	F	330	4304643	0	2.91e-186
1	330	2137053	F	330	6099095	0	2.91e-186
1	330	2137053	F	330	6289993	0	2.91e-186
1	330	2137602	F	330	5942928	0	2.91e-186
1	330	2138780	F	330	2502476	0	2.91e-186
1	330	2355139	F	330	3266611	0	2.91e-186
1	330	2355139	F	330	6475793	0	2.91e-186
1	330	2502476	F	330	2872078	0	2.91e-186
1	330	2599904	F	330	6884106	0	2.91e-186
1	330	2617376	F	330	6873765	0	2.91e-186
1	330	2629462	F	330	5354891	0	2.91e-186
1	330	2879221	F	330	3827988	0	2.91e-186
1	330	2879221	F	330	6632091	0	2.91e-186
1	330	3334738	F	330	6873765	0	2.91e-186
1	330	3365782	F	330	5205175	0	2.91e-186
1	330	3471216	F	330	4450760	0	2.91e-186
1	330	3587134	F	330	4304643	0	2.91e-186
1	330	5205175	F	330	5834589	0	2.91e-186
1	330	5605198	F	330	5834930	0	2.91e-186
1	330	5860864	F	330	6884106	0	2.91e-186
1	330	5942928	F	330	5958784	0	2.91e-186
1	330	6084038	F	330	6330960	0	2.91e-186
1	329	130999	F	329	5745498	0	1.16e-185
1	328	131000	F	328	1569021	0	4.65e-185
1	328	131000	F	328	3345998	0	4.65e-185
1	328	383549	F	328	1518583	0	4.65e-185
1	328	383549	F	328	5622965	0	4.65e-185
1	328	430184	F	328	4466661	0	4.65e-185
1	328	547406	F	328	1569013	0	4.65e-185
1	328	547406	F	328	3345990	0	4.65e-185
1	328	547406	F	328	4358807	0	4.65e-185
1	328	843245	F	328	3827933	0	4.65e-185
1	328	843245	F	328	6632036	0	4.65e-185
1	328	843253	F	328	2600613	0	4.65e-185
1	328	1433857	F	328	1569021	0	4.65e-185
1	328	1433857	F	328	3345998	0	4.65e-185
1	328	1519006	F	328	2452479	0	4.65e-185
1	328	1541606	F	328	1579643	0	4.65e-185
1	328	1541606	F	328	6332688	0	4.65e-185
1	328	1542029	F	328	1672577	0	4.65e-185
1	328	1569013	F	328	3334364	0	4.65e-185
1	328	1569021	F	328	2617856	0	4.65e-185
1	328	1569021	F	328	5336022	0	4.65e-185
1	328	1569021	F	328	6670940	0	4.65e-185
1	328	1579651	F	328	3669652	0	4.65e-185
1	328	1579651	F	328	3686345	0	4.65e-185
1	328	1579651	F	328	3715522	0	4.65e-185
1	328	1671761	F	328	3746491	0	4.65e-185
1	328	1672585	F	328	4466669	0	4.65e-185
1	328	1842698	F	328	4466238	0	4.65e-185
1	328	1842698	F	328	5371466	0	4.65e-185
1	328	1842706	F	328	1854332	0	4.65e-185
1	328	1842706	F	328	6884608	0	4.65e-185
1	328	1933267	F	328	3746491	0	4.65e-185
1	328	2045304	F	328	3944148	0	4.65e-185
1	328	2129133	F	328	3827933	0	4.65e-185
1	328	2129133	F	328	6632036	0	4.65e-185
1	328	2129141	F	328	2600613	0	4.65e-185
1	328	2617856	F	328	3345998	0	4.65e-185
1	328	2629743	F	328	4658564	0	4.65e-185
1	328	2872191	F	328	3579334	0	4.65e-185
1	328	3334364	F	328	3345990	0	4.65e-185
1	328	3334364	F	328	4358807	0	4.65e-185
1	328	3345998	F	328	5336022	0	4.65e-185
1	328	3345998	F	328	6670940	0	4.65e-185
1	328	3500267	F	328	3579326	0	4.65e-185
1	328	3587079	F	328	4466661	0	4.65e-185
1	328	3669923	F	328	4658564	0	4.65e-185
1	328	3686616	F	328	4658564	0	4.65e-185
1	328	3715793	F	328	4658564	0	4.65e-185
1	328	3727837	F	328	4466661	0	4.65e-185
1	328	3746499	F	328	4466669	0	4.65e-185
1	328	4358815	F	328	5745499	0	4.65e-185
1	327	11294	F	327	3713969	0	1.86e-184
1	327	131682	F	327	3579932	0	1.86e-184
1	327	841503	F	327	3714592	0	1.86e-184
1	327	1504544	F	327	3579932	0	1.86e-184
1	327	1548685	F	327	1570244	0	1.86e-184
1	327	2878529	F	327	6699331	0	1.86e-184
1	327	3579932	F	327	6099734	0	1.86e-184
1	327	3579932	F	327	6226059	0	1.86e-184
1	327	3579932	F	327	6792548	0	1.86e-184
1	327	3714592	F	327	6210101	0	1.86e-184
1	327	3735157	F	327	3735315	0	1.86e-184
1	326	49406	F	326	1518982	0	7.44e-184
1	326	430210	F	326	1853927	0	7.44e-184
1	326	430210	F	326	2671202	0	7.44e-184
1	326	430210	F	326	4319656	0	7.44e-184
1	326	547813	F	326	1235348	0	7.44e-184
1	326	843247	F	326	1274456	0	7.44e-184
1	326	1235348	F	326	2355879	0	7.44e-184
1	326	1274456	F	326	2129135	0	7.44e-184
1	326	1274480	F	326	2600208	0	7.44e-184
1	326	1350127	F	326	5745493	0	7.44e-184
1	326	1518982	F	326	3081622	0	7.44e-184
1	326	1518982	F	326	5662946	0	7.44e-184
1	326	1541632	F	326	6332291	0	7.44e-184
1	326	1755653	F	326	4206291	0	7.44e-184
1	326	2128310	F	326	3455529	0	7.44e-184
1	326	2502583	F	326	5745493	0	7.44e-184
1	326	2600208	F	326	3827959	0	7.44e-184
1	326	2600208	F	326	6632062	0	7.44e-184
1	326	2617832	F	326	2720169	0	7.44e-184
1	326	2617832	F	326	4592351	0	7.44e-184
1	326	2634817	F	326	4304614	0	7.44e-184
1	326	3334771	F	326	6874221	0	7.44e-184
1	326	3546376	F	326	4206291	0	7.44e-184
1	326	3581088	F	326	4206291	0	7.44e-184
1	326	4206291	F	326	5958901	0	7.44e-184
1	326	4206291	F	326	6226887	0	7.44e-184
1	326	5335593	F	326	5745493	0	7.44e-184
1	325	131138	F	325	4937585	0	2.98e-183
1	325	547362	F	325	2355428	0	2.98e-183
1	325	621278	F	325	1073011	0	2.98e-183
1	325	1503894	F	325	2452427	0	2.98e-183
1	325	1518531	F	325	1771302	0	2.98e-183
1	325	1755660	F	325	3334806	0	2.98e-183
1	325	2060533	F	325	2673679	0	2.98e-183
1	325	2355428	F	325	3334320	0	2.98e-183
1	325	2453420	F	325	6099163	0	2.98e-183
1	325	2453420	F	325	6290061	0	2.98e-183
1	325	3334806	F	325	3546383	0	2.98e-183
1	325	3334806	F	325	3581095	0	2.98e-183
1	325	3334806	F	325	5958908	0	2.98e-183
1	325	3334806	F	325	6226894	0	2.98e-183
1	325	3366071	F	325	5622913	0	2.98e-183
1	325	3714184	F	325	5860371	0	2.98e-183
1	325	4466716	F	325	4658340	0	2.98e-183
1	325	5860371	F	325	6883595	0	2.98e-183
1	324	1933881	F	324	3208070	0	1.19e-182
1	324	2599464	F	324	4465420	0	1.19e-182
1	324	3269083	F	324	6848756	0	1.19e-182
1	323	2673650	F	323	5605180	0	4.76e-182
1	321	130999	F	321	1350132	0	7.62e-181
1	321	130999	F	321	2502588	0	7.62e-181
1	321	130999	F	321	5335598	0	7.62e-181
1	321	1333822	F	321	6654441	0	7.62e-181
1	321	1504222	F	321	3366399	0	7.62e-181
1	321	1504222	F	321	6355786	0	7.62e-181
1	320	49412	F	320	5604757	0	3.05e-180
1	320	131000	F	320	547414	0	3.05e-180
1	320	131000	F	320	3334372	0	3.05e-180
1	320	383531	F	320	3334777	0	3.05e-180
1	320	383560	F	320	3579950	0	3.05e-180
1	320	430192	F	320	1672585	0	3.05e-180
1	320	430192	F	320	3746499	0	3.05e-180
1	320	430615	F	320	1842706	0	3.05e-180
1	320	430615	F	320	4351069	0	3.05e-180
1	320	472955	F	320	1503946	0	3.05e-180
1	320	547414	F	320	1433857	0	3.05e-180
1	320	547414	F	320	2617856	0	3.05e-180
1	320	547414	F	320	5336022	0	3.05e-180
1	320	547414	F	320	5745499	0	3.05e-180
1	320	547414	F	320	6670940	0	3.05e-180
1	320	547819	F	320	5990140	0	3.05e-180
1	320	547837	F	320	2355480	0	3.05e-180
1	320	559878	F	320	1274462	0	3.05e-180
1	320	559878	F	320	3827941	0	3.05e-180
1	320	559878	F	320	6632044	0	3.05e-180
1	320	843115	F	320	1579513	0	3.05e-180
1	320	843115	F	320	6332558	0	3.05e-180
1	320	885409	F	320	6873822	0	3.05e-180
1	320	1104885	F	320	4966129	0	3.05e-180
1	320	1104885	F	320	4971474	0	3.05e-180
1	320	1274462	F	320	2600613	0	3.05e-180
1	320	1274480	F	320	4288630	0	3.05e-180
1	320	1350133	F	320	1569021	0	3.05e-180
1	320	1350133	F	320	3345998	0	3.05e-180
1	320	1350133	F	320	4358815	0	3.05e-180
1	320	1350271	F	320	1518721	0	3.05e-180
1	320	1350271	F	320	2617571	0	3.05e-180
1	320	1350723	F	320	4286970	0	3.05e-180
1	320	1433416	F	320	5990140	0	3.05e-180
1	320	1433434	F	320	2355480	0	3.05e-180
1	320	1433572	F	320	1771492	0	3.05e-180
1	320	1433572	F	320	3366261	0	3.05e-180
1	320	1433857	F	320	3334372	0	3.05e-180
1	320	1503946	F	320	1754941	0	3.05e-180
1	320	1503946	F	320	6132667	0	3.05e-180
1	320	1504084	F	320	4592090	0	3.05e-180
1	320	1504084	F	320	6670655	0	3.05e-180
1	320	1518583	F	320	4937447	0	3.05e-180
1	320	1518583	F	320	6874245	0	3.05e-180
1	320	1541614	F	320	3669652	0	3.05e-180
1	320	1541614	F	320	3686345	0	3.05e-180
1	320	1541614	F	320	3715522	0	3.05e-180
1	320	1541899	F	320	5861228	0	3.05e-180
1	320	1541899	F	320	6884470	0	3.05e-180
1	320	1542037	F	320	4466669	0	3.05e-180
1	320	1569021	F	320	2502589	0	3.05e-180
1	320	1569021	F	320	5335599	0	3.05e-180
1	320	1634313	F	320	6976328	0	3.05e-180
1	320	1671758	F	320	3714581	0	3.05e-180
1	320	1671769	F	320	4466669	0	3.05e-180
1	320	1671787	F	320	1853927	0	3.05e-180
1	320	1671787	F	320	2671202	0	3.05e-180
1	320	1671787	F	320	4319656	0	3.05e-180
1	320	1672574	F	320	3714581	0	3.05e-180
1	320	1672585	F	320	3238512	0	3.05e-180
1	320	1672585	F	320	3587087	0	3.05e-180
1	320	1672585	F	320	3727845	0	3.05e-180
1	320	1771354	F	320	6873822	0	3.05e-180
1	320	1842706	F	320	5861366	0	3.05e-180
1	320	1853927	F	320	1933293	0	3.05e-180
1	320	1854332	F	320	4466246	0	3.05e-180
1	320	1854332	F	320	5371474	0	3.05e-180
1	320	1933264	F	320	3714581	0	3.05e-180
1	320	1933275	F	320	4466669	0	3.05e-180
1	320	1933293	F	320	2671202	0	3.05e-180
1	320	1933293	F	320	4319656	0	3.05e-180
1	320	2128525	F	320	3827930	0	3.05e-180
1	320	2128525	F	320	6632033	0	3.05e-180
1	320	2137110	F	320	2452479	0	3.05e-180
1	320	2137700	F	320	4957380	0	3.05e-180
1	320	2355480	F	320	2355903	0	3.05e-180
1	320	2355480	F	320	4975718	0	3.05e-180
1	320	2355885	F	320	5990140	0	3.05e-180
1	320	2452617	F	320	6355648	0	3.05e-180
1	320	2502589	F	320	3345998	0	3.05e-180
1	320	2502589	F	320	4358815	0	3.05e-180
1	320	2600613	F	320	3827941	0	3.05e-180
1	320	2600613	F	320	6632044	0	3.05e-180
1	320	2617856	F	320	3334372	0	3.05e-180
1	320	2720175	F	320	5336004	0	3.05e-180
1	320	2872173	F	320	5605180	0	3.05e-180
1	320	2872191	F	320	3500275	0	3.05e-180
1	320	2986262	F	320	6324155	0	3.05e-180
1	320	3081628	F	320	5604757	0	3.05e-180
1	320	3238512	F	320	3746499	0	3.05e-180
1	320	3334372	F	320	5336022	0	3.05e-180
1	320	3334372	F	320	5745499	0	3.05e-180
1	320	3334372	F	320	6670940	0	3.05e-180
1	320	3334777	F	320	4937429	0	3.05e-180
1	320	3345998	F	320	5335599	0	3.05e-180
1	320	3366123	F	320	6873822	0	3.05e-180
1	320	3471102	F	320	3827930	0	3.05e-180
1	320	3471102	F	320	6632033	0	3.05e-180
1	320	3500275	F	320	4591952	0	3.05e-180
1	320	3500275	F	320	6670517	0	3.05e-180
1	320	3587087	F	320	3746499	0	3.05e-180
1	320	3727845	F	320	3746499	0	3.05e-180
1	320	3827959	F	320	4288630	0	3.05e-180
1	320	4288630	F	320	6632062	0	3.05e-180
1	320	4351069	F	320	5861366	0	3.05e-180
1	320	4358815	F	320	5335599	0	3.05e-180
1	320	4466246	F	320	6884608	0	3.05e-180
1	320	4466264	F	320	5354919	0	3.05e-180
1	320	4591934	F	320	5605180	0	3.05e-180
1	320	4592357	F	320	5336004	0	3.05e-180
1	320	4937447	F	320	5622965	0	3.05e-180
1	320	4957380	F	320	5958882	0	3.05e-180
1	320	4975700	F	320	5990140	0	3.05e-180
1	320	5371474	F	320	6884608	0	3.05e-180
1	320	5604757	F	320	5662952	0	3.05e-180
1	320	5622965	F	320	6874245	0	3.05e-180
1	320	6099134	F	320	6132649	0	3.05e-180
1	320	6132649	F	320	6290032	0	3.05e-180
1	319	49830	F	319	2720204	0	1.22e-179
1	319	49830	F	319	4592386	0	1.22e-179
1	319	621284	F	319	4205198	0	1.22e-179
1	319	625715	F	319	2599791	0	1.22e-179
1	319	625715	F	319	3237897	0	1.22e-179
1	319	625715	F	319	4450647	0	1.22e-179
1	319	625715	F	319	6083925	0	1.22e-179
1	319	1312974	F	319	2634789	0	1.22e-179
1	319	1853899	F	319	2599791	0	1.22e-179
1	319	1853899	F	319	3237897	0	1.22e-179
1	319	1853899	F	319	4450647	0	1.22e-179
1	319	1853899	F	319	6083925	0	1.22e-179
1	319	2137726	F	319	3334806	0	1.22e-179
1	319	2599791	F	319	2671174	0	1.22e-179
1	319	2599791	F	319	4319628	0	1.22e-179
1	319	2599791	F	319	4899583	0	1.22e-179
1	319	2634789	F	319	5370957	0	1.22e-179
1	319	2671174	F	319	3237897	0	1.22e-179
1	319	2671174	F	319	4450647	0	1.22e-179
1	319	2671174	F	319	6083925	0	1.22e-179
1	319	3237897	F	319	4319628	0	1.22e-179
1	319	3237897	F	319	4899583	0	1.22e-179
1	319	3238615	F	319	6632147	0	1.22e-179
1	319	3334806	F	319	3915700	0	1.22e-179
1	319	3334806	F	319	4206298	0	1.22e-179
1	319	4319628	F	319	4450647	0	1.22e-179
1	319	4319628	F	319	6083925	0	1.22e-179
1	319	4450647	F	319	4899583	0	1.22e-179
1	319	4899583	F	319	6083925	0	1.22e-179
1	318	420956	F	318	5355004	0	4.88e-179
1	318	420956	F	318	5861469	0	4.88e-179
1	318	597176	F	318	6331419	0	4.88e-179
1	318	1274565	F	318	3238615	0	4.88e-179
1	318	1350032	F	318	2138792	0	4.88e-179
1	318	1350032	F	318	2872090	0	4.88e-179
1	318	1350032	F	318	6433012	0	4.88e-179
1	318	1433333	F	318	2138792	0	4.88e-179
1	318	1433333	F	318	2872090	0	4.88e-179
1	318	1433333	F	318	6433012	0	4.88e-179
1	318	1542140	F	318	6632147	0	4.88e-179
1	318	1628863	F	318	3238615	0	4.88e-179
1	318	2138792	F	318	5335498	0	4.88e-179
1	318	2502488	F	318	4591851	0	4.88e-179
1	318	2502488	F	318	6355409	0	4.88e-179
1	318	2872090	F	318	5335498	0	4.88e-179
1	318	3238615	F	318	3828044	0	4.88e-179
1	318	3580524	F	318	4956835	0	4.88e-179
1	318	5044822	F	318	5355004	0	4.88e-179
1	318	5044822	F	318	5861469	0	4.88e-179
1	318	5335498	F	318	6433012	0	4.88e-179
1	317	274286	F	317	3238504	0	1.95e-178
1	317	274286	F	317	4466661	0	1.95e-178
1	317	429677	F	317	1842698	0	1.95e-178
1	317	430718	F	317	4217369	0	1.95e-178
1	317	455831	F	317	4217369	0	1.95e-178
1	317	548337	F	317	6355521	0	1.95e-178
1	317	559265	F	317	1842698	0	1.95e-178
1	317	596632	F	317	2128554	0	1.95e-178
1	317	841495	F	317	3238504	0	1.95e-178
1	317	841495	F	317	4466661	0	1.95e-178
1	317	843245	F	317	2128528	0	1.95e-178
1	317	843245	F	317	3471105	0	1.95e-178
1	317	999075	F	317	1350723	0	1.95e-178
1	317	999101	F	317	1771365	0	1.95e-178
1	317	999101	F	317	3366134	0	1.95e-178
1	317	1073042	F	317	4450672	0	1.95e-178
1	317	1073042	F	317	6083950	0	1.95e-178
1	317	1235272	F	317	2673568	0	1.95e-178
1	317	1350723	F	317	2811293	0	1.95e-178
1	317	1433757	F	317	2673568	0	1.95e-178
1	317	1503957	F	317	1771970	0	1.95e-178
1	317	1503957	F	317	5336540	0	1.95e-178
1	317	1503957	F	317	5746115	0	1.95e-178
1	317	1503957	F	317	5943052	0	1.95e-178
1	317	1503957	F	317	6290650	0	1.95e-178
1	317	1503957	F	317	6341305	0	1.95e-178
1	317	1503957	F	317	6671458	0	1.95e-178
1	317	1504269	F	317	5623288	0	1.95e-178
1	317	1504536	F	317	3581069	0	1.95e-178
1	317	1504536	F	317	4957380	0	1.95e-178
1	317	1504536	F	317	6226868	0	1.95e-178
1	317	1518594	F	317	3579950	0	1.95e-178
1	317	1542029	F	317	3714584	0	1.95e-178
1	317	1569032	F	317	6874763	0	1.95e-178
1	317	1578713	F	317	3238504	0	1.95e-178
1	317	1578713	F	317	4466661	0	1.95e-178
1	317	1628543	F	317	4748004	0	1.95e-178
1	317	1755637	F	317	4957383	0	1.95e-178
1	317	1771365	F	317	2386918	0	1.95e-178
1	317	1771365	F	317	2811319	0	1.95e-178
1	317	1842698	F	317	2243128	0	1.95e-178
1	317	1853512	F	317	3238504	0	1.95e-178
1	317	1853512	F	317	4466661	0	1.95e-178
1	317	2128528	F	317	2129133	0	1.95e-178
1	317	2129133	F	317	3471105	0	1.95e-178
1	317	2137700	F	317	6792540	0	1.95e-178
1	317	2258711	F	317	6045526	0	1.95e-178
1	317	2356421	F	317	2452490	0	1.95e-178
1	317	2356421	F	317	5604786	0	1.95e-178
1	317	2386918	F	317	3366134	0	1.95e-178
1	317	2452490	F	317	5605598	0	1.95e-178
1	317	2452490	F	317	6356126	0	1.95e-178
1	317	2617444	F	317	3579950	0	1.95e-178
1	317	2673568	F	317	4592275	0	1.95e-178
1	317	2673568	F	317	6670840	0	1.95e-178
1	317	2811319	F	317	3366134	0	1.95e-178
1	317	3238504	F	317	3455747	0	1.95e-178
1	317	3238504	F	317	6210093	0	1.95e-178
1	317	3346009	F	317	6874763	0	1.95e-178
1	317	3455747	F	317	4466661	0	1.95e-178
1	317	3456463	F	317	4304699	0	1.95e-178
1	317	3456463	F	317	4319741	0	1.95e-178
1	317	3546360	F	317	4957383	0	1.95e-178
1	317	3579950	F	317	5622976	0	1.95e-178
1	317	3714584	F	317	3746491	0	1.95e-178
1	317	3746179	F	317	4304699	0	1.95e-178
1	317	3746179	F	317	4319741	0	1.95e-178
1	317	3915677	F	317	4957383	0	1.95e-178
1	317	4205223	F	317	4450672	0	1.95e-178
1	317	4205223	F	317	6083950	0	1.95e-178
1	317	4217369	F	317	4869347	0	1.95e-178
1	317	4217369	F	317	5371577	0	1.95e-178
1	317	4466661	F	317	6210093	0	1.95e-178
1	317	4748324	F	317	6332376	0	1.95e-178
1	317	4775823	F	317	6332376	0	1.95e-178
1	317	5335922	F	317	5605098	0	1.95e-178
1	317	5604786	F	317	5605598	0	1.95e-178
1	317	5604786	F	317	6356126	0	1.95e-178
1	317	5745510	F	317	6874763	0	1.95e-178
1	317	5958882	F	317	6792540	0	1.95e-178
1	316	1519144	F	316	2139031	0	7.80e-178
1	316	1519715	F	316	2060742	0	7.80e-178
1	316	1541480	F	316	3470979	0	7.80e-178
1	316	2356548	F	316	2453040	0	7.80e-178
1	316	2453040	F	316	6356253	0	7.80e-178
1	316	2470994	F	316	3685281	0	7.80e-178
1	316	2617994	F	316	2618501	0	7.80e-178
1	316	2618501	F	316	5336160	0	7.80e-178
1	316	2618501	F	316	6671078	0	7.80e-178
1	316	3586953	F	316	4466112	0	7.80e-178
1	316	3685281	F	316	4748087	0	7.80e-178
1	316	3727711	F	316	4466112	0	7.80e-178
1	315	841370	F	315	2243003	0	3.12e-177
1	315	1274456	F	315	2128530	0	3.12e-177
1	315	1274456	F	315	3471107	0	3.12e-177
1	315	4775587	F	315	5860628	0	3.12e-177
1	315	6792693	F	315	6874890	0	3.12e-177
1	314	131677	F	314	2137703	0	1.25e-176
1	314	131677	F	314	3581072	0	1.25e-176
1	314	131677	F	314	4957383	0	1.25e-176
1	314	131677	F	314	5958885	0	1.25e-176
1	314	131677	F	314	6226871	0	1.25e-176
1	314	262983	F	314	4319067	0	1.25e-176
1	314	841521	F	314	1073045	0	1.25e-176
1	314	841521	F	314	4205226	0	1.25e-176
1	314	1350726	F	314	2386895	0	1.25e-176
1	314	1504539	F	314	1755637	0	1.25e-176
1	314	1504539	F	314	3546360	0	1.25e-176
1	314	1504539	F	314	3915677	0	1.25e-176
1	314	1755637	F	314	6792543	0	1.25e-176
1	314	2128554	F	314	4868673	0	1.25e-176
1	314	2137703	F	314	6099729	0	1.25e-176
1	314	2137703	F	314	6226054	0	1.25e-176
1	314	2243802	F	314	4658578	0	1.25e-176
1	314	2386895	F	314	4286973	0	1.25e-176
1	314	3471131	F	314	4868673	0	1.25e-176
1	314	3546360	F	314	6792543	0	1.25e-176
1	314	3581072	F	314	6099729	0	1.25e-176
1	314	3581072	F	314	6226054	0	1.25e-176
1	314	3915677	F	314	6792543	0	1.25e-176
1	314	4319067	F	314	6330875	0	1.25e-176
1	314	4450675	F	314	6210119	0	1.25e-176
1	314	4957383	F	314	6099729	0	1.25e-176
1	314	4957383	F	314	6226054	0	1.25e-176
1	314	5958885	F	314	6099729	0	1.25e-176
1	314	5958885	F	314	6226054	0	1.25e-176
1	314	6083953	F	314	6210119	0	1.25e-176
1	314	6099729	F	314	6226871	0	1.25e-176
1	314	6226054	F	314	6226871	0	1.25e-176
1	313	420956	F	313	430718	0	5.00e-176
1	313	420956	F	313	455831	0	5.00e-176
1	313	420956	F	313	4748324	0	5.00e-176
1	313	420956	F	313	4775823	0	5.00e-176
1	313	420956	F	313	4869347	0	5.00e-176
1	313	420956	F	313	5371577	0	5.00e-176
1	313	430718	F	313	5044822	0	5.00e-176
1	313	455831	F	313	5044822	0	5.00e-176
1	313	472859	F	313	6873726	0	5.00e-176
1	313	1235276	F	313	2138797	0	5.00e-176
1	313	1235276	F	313	2872095	0	5.00e-176
1	313	1235276	F	313	4591856	0	5.00e-176
1	313	1235276	F	313	6355414	0	5.00e-176
1	313	1235276	F	313	6433017	0	5.00e-176
1	313	1274565	F	313	2671287	0	5.00e-176
1	313	1274565	F	313	3727948	0	5.00e-176
1	313	1274565	F	313	4304699	0	5.00e-176
1	313	1274565	F	313	4319741	0	5.00e-176
1	313	1350037	F	313	2673572	0	5.00e-176
1	313	1433338	F	313	2673572	0	5.00e-176
1	313	1433761	F	313	2138797	0	5.00e-176
1	313	1433761	F	313	2872095	0	5.00e-176
1	313	1433761	F	313	4591856	0	5.00e-176
1	313	1433761	F	313	6355414	0	5.00e-176
1	313	1433761	F	313	6433017	0	5.00e-176
1	313	1542140	F	313	3456463	0	5.00e-176
1	313	1542140	F	313	3746179	0	5.00e-176
1	313	1628863	F	313	2671287	0	5.00e-176
1	313	1628863	F	313	3727948	0	5.00e-176
1	313	1628863	F	313	4304699	0	5.00e-176
1	313	1628863	F	313	4319741	0	5.00e-176
1	313	1662693	F	313	1662987	0	5.00e-176
1	313	1754845	F	313	2617337	0	5.00e-176
1	313	1854012	F	313	2879277	0	5.00e-176
1	313	2137014	F	313	3334699	0	5.00e-176
1	313	2138797	F	313	2720097	0	5.00e-176
1	313	2138797	F	313	4592279	0	5.00e-176
1	313	2138797	F	313	4975622	0	5.00e-176
1	313	2138797	F	313	6670844	0	5.00e-176
1	313	2502493	F	313	2673572	0	5.00e-176
1	313	2600293	F	313	2634902	0	5.00e-176
1	313	2671287	F	313	3828044	0	5.00e-176
1	313	2671287	F	313	6632147	0	5.00e-176
1	313	2673572	F	313	5335503	0	5.00e-176
1	313	2720097	F	313	2872095	0	5.00e-176
1	313	2720097	F	313	4591856	0	5.00e-176
1	313	2720097	F	313	6355414	0	5.00e-176
1	313	2720097	F	313	6433017	0	5.00e-176
1	313	2872095	F	313	4592279	0	5.00e-176
1	313	2872095	F	313	4975622	0	5.00e-176
1	313	2872095	F	313	6670844	0	5.00e-176
1	313	3238615	F	313	3456463	0	5.00e-176
1	313	3238615	F	313	3746179	0	5.00e-176
1	313	3727948	F	313	3828044	0	5.00e-176
1	313	3727948	F	313	6632147	0	5.00e-176
1	313	3828044	F	313	4304699	0	5.00e-176
1	313	3828044	F	313	4319741	0	5.00e-176
1	313	4217369	F	313	5355004	0	5.00e-176
1	313	4217369	F	313	5861469	0	5.00e-176
1	313	4304699	F	313	6632147	0	5.00e-176
1	313	4319741	F	313	6632147	0	5.00e-176
1	313	4591856	F	313	4592279	0	5.00e-176
1	313	4591856	F	313	4975622	0	5.00e-176
1	313	4591856	F	313	6670844	0	5.00e-176
1	313	4592279	F	313	6355414	0	5.00e-176
1	313	4592279	F	313	6433017	0	5.00e-176
1	313	4748324	F	313	5044822	0	5.00e-176
1	313	4775823	F	313	5044822	0	5.00e-176
1	313	4869347	F	313	5044822	0	5.00e-176
1	313	4975622	F	313	6355414	0	5.00e-176
[truncated: 4,177 more rows]

## Sheet: C. longa SSR
Chr	Type	Start	End
[truncated: 2,291 more rows]

## Sheet: C. longa tandem
NO.	Chr	Size	Copy	Percent Matches	Start	End	Repeat sequence
[truncated: 6,045 more rows]
