# Supplementary material for: Comparative analysis of complete mitochondrial genomes from Curcuma longa and Curcuma kwangsiensis reveals structural plasticity, conserved core genes, and species-specific evolutionary dynamics
Source: Front Plant Sci. 2026 Apr 15;17:1782424. doi: 10.3389/fpls.2026.1782424 (PMC13125149; doi:10.3389/fpls.2026.1782424)
Supplement: Supplementary Table 4 — Detailed information of predicted RNA editing sites in the protein-coding genes of C. kwangsiensis and C. longa mitogenomes. [file Table4.xlsx]

## Sheet: C. kwangsiensis
Gene	Nt pos	AA Pos	Codon pos	Change	Effect	Score
atp1	302	101	2	C->T	GCG (A) => GTG (V)	0.3
atp1	1513	505	1	C->T	CCT (P) => TCT (S)	0.2
atp4	56	19	2	C->T	CCA (P) => CTA (L)	0.86
atp4	59	20	2	C->T	TCT (S) => TTT (F)	0.57
atp4	71	24	2	C->T	TCA (S) => TTA (L)	1
atp4	89	30	2	C->T	TCA (S) => TTA (L)	1
atp4	176	59	2	C->T	GCC (A) => GTC (V)	0.29
atp4	226	76	1	C->T	CCC (P) => TTC (F)	0.57
atp4	227	76	1	C->T	CCC (P) => TTC (F)	0.57
atp4	248	83	2	C->T	CCT (P) => CTT (L)	1
atp4	251	84	2	C->T	CCA (P) => CTA (L)	0.43
atp4	326	109	2	C->T	ACG (T) => ATG (M)	0.43
atp4	395	132	2	C->T	TCA (S) => TTA (L)	1
atp4	416	139	2	C->T	ACT (T) => ATT (I)	0.86
atp4	436	146	1	C->T	CTT (L) => TTT (F)	0.29
atp4	470	157	2	C->T	TCA (S) => TTA (L)	0.29
atp4	490	164	1	C->T	CCC (P) => TCC (S)	0.57
atp4	500	167	2	C->T	ACC (T) => ATC (I)	0.29
atp4	523	175	1	C->T	CTC (L) => TTC (F)	0.29
atp6	97	33	1	C->T	CCA (P) => TCA (S)	0.75
atp6	107	36	2	C->T	TCT (S) => TTT (F)	1
atp6	142	48	1	C->T	CTT (L) => TTT (F)	0.25
atp6	176	59	2	C->T	TCA (S) => TTA (L)	1
atp6	227	76	2	C->T	CCG (P) => CTG (L)	1
atp6	233	78	2	C->T	CCG (P) => CTG (L)	1
atp6	284	95	2	C->T	TCC (S) => TTC (F)	1
atp6	296	99	2	C->T	TCG (S) => TTG (L)	0.67
atp6	314	105	2	C->T	TCG (S) => TTG (L)	1
atp6	322	108	1	C->T	CGT (R) => TGT (C)	1
atp6	329	110	2	C->T	CCC (P) => CTC (L)	1
atp6	461	154	2	C->T	TCA (S) => TTA (L)	1
atp6	520	174	1	C->T	CCT (P) => TCT (S)	1
atp6	523	175	1	C->T	CAT (H) => TAT (Y)	1
atp6	545	182	2	C->T	TCA (S) => TTA (L)	1
atp6	587	196	2	C->T	TCA (S) => TTA (L)	1
atp6	608	203	2	C->T	TCT (S) => TTT (F)	1
atp6	659	220	2	C->T	CCT (P) => CTT (L)	0.92
atp6	695	232	2	C->T	CCG (P) => CTG (L)	1
atp6	716	239	2	C->T	TCA (S) => TTA (L)	1
atp6	724	242	1	C->T	CAT (H) => TAT (Y)	1
atp6	731	244	2	C->T	TCT (S) => TTT (F)	1
atp6	740	247	2	C->T	TCA (S) => TTA (L)	1
atp6	767	256	2	C->T	ACA (T) => ATA (I)	0.92
atp6	778	260	1	C->T	CAA (Q) => TAA (X)	1
atp8	55	19	1	C->T	CTC (L) => TTC (F)	0.75
atp8	58	20	1	C->T	CTT (L) => TTT (F)	1
atp8	77	26	2	C->T	TCT (S) => TTT (F)	0.38
atp8	200	67	2	C->T	TCG (S) => TTG (L)	1
atp8	361	121	1	C->T	CTC (L) => TTC (F)	0.5
atp8	403	135	1	C->T	CGG (R) => TGG (W)	0.25
atp8	443	148	2	C->T	CCA (P) => CTA (L)	0.75
atp9	20	7	2	C->T	TCA (S) => TTA (L)	1
atp9	50	17	2	C->T	TCA (S) => TTA (L)	1
atp9	82	28	1	C->T	CTC (L) => TTC (F)	1
atp9	92	31	2	C->T	TCG (S) => TTG (L)	1
atp9	134	45	2	C->T	TCA (S) => TTA (L)	1
atp9	182	61	2	C->T	TCG (S) => TTG (L)	1
atp9	191	64	2	C->T	CCA (P) => CTA (L)	1
atp9	212	71	2	C->T	TCA (S) => TTA (L)	1
atp9	223	75	1	C->T	CGA (R) => TGA (X)	1
ccmB	16	6	1	C->T	CTT (L) => TTT (F)	0.44
ccmB	28	10	1	C->T	CAT (H) => TAT (Y)	0.89
ccmB	43	15	1	C->T	CCC (P) => TCC (S)	0.67
ccmB	71	24	2	C->T	TCA (S) => TTA (L)	1
ccmB	80	27	2	C->T	TCG (S) => TTG (L)	1
ccmB	128	43	2	C->T	TCA (S) => TTA (L)	1
ccmB	137	46	2	C->T	TCC (S) => TTC (F)	1
ccmB	149	50	2	C->T	CCG (P) => CTG (L)	1
ccmB	154	52	1	C->T	CGG (R) => TGG (W)	1
ccmB	160	54	1	C->T	CCT (P) => TCT (S)	0.67
ccmB	164	55	2	C->T	CCG (P) => CTG (L)	0.89
ccmB	172	58	1	C->T	CCC (P) => TCC (S)	0.89
ccmB	179	60	2	C->T	CCT (P) => CTT (L)	1
ccmB	181	61	1	C->T	CCC (P) => TCC (S)	0.78
ccmB	193	65	1	C->T	CCT (P) => TTT (F)	0.89
ccmB	194	65	1	C->T	CCT (P) => TTT (F)	0.89
ccmB	286	96	1	C->T	CGG (R) => TGG (W)	1
ccmB	304	102	1	C->T	CGT (R) => TGT (C)	0.78
ccmB	313	105	1	C->T	CGT (R) => TGT (C)	0.89
ccmB	361	121	1	C->T	CGG (R) => TGG (W)	0.78
ccmB	386	129	2	C->T	CCG (P) => CTG (L)	0.89
ccmB	418	140	1	C->T	CGT (R) => TGT (C)	0.89
ccmB	422	141	2	C->T	TCG (S) => TTG (L)	1
ccmB	455	152	2	C->T	TCG (S) => TTG (L)	0.89
ccmB	464	155	2	C->T	CCA (P) => CTA (L)	0.89
ccmB	473	158	2	C->T	TCA (S) => TTA (L)	1
ccmB	482	161	2	C->T	TCA (S) => TTA (L)	1
ccmB	491	164	2	C->T	CCA (P) => CTA (L)	1
ccmB	494	165	2	C->T	ACC (T) => ATC (I)	0.22
ccmB	500	167	2	C->T	TCC (S) => TTC (F)	1
ccmB	502	168	1	C->T	CGT (R) => TGT (C)	1
ccmB	539	180	2	C->T	TCA (S) => TTA (L)	1
ccmB	542	181	2	C->T	TCG (S) => TTG (L)	0.89
ccmB	554	185	2	C->T	TCC (S) => TTC (F)	0.78
ccmB	557	186	2	C->T	TCT (S) => TTT (F)	0.78
ccmB	560	187	2	C->T	CCG (P) => CTG (L)	1
ccmB	569	190	2	C->T	TCT (S) => TTT (F)	0.22
ccmB	572	191	2	C->T	CCT (P) => CTT (L)	0.78
ccmB	584	195	2	C->T	TCG (S) => TTG (L)	0.89
ccmB	599	200	2	C->T	TCA (S) => TTA (L)	0.89
ccmC	26	9	2	C->T	TCT (S) => TTT (F)	0.22
ccmC	29	10	2	C->T	TCT (S) => TTT (F)	0.78
ccmC	76	26	1	C->T	CGG (R) => TGG (W)	0.78
ccmC	103	35	1	C->T	CAT (H) => TAT (Y)	1
ccmC	115	39	1	C->T	CGG (R) => TGG (W)	0.78
ccmC	128	43	2	C->T	CCA (P) => CTA (L)	0.56
ccmC	133	45	1	C->T	CTT (L) => TTT (F)	0.67
ccmC	161	54	2	C->T	CCG (P) => CTG (L)	0.78
ccmC	184	62	1	C->T	CGG (R) => TGG (W)	1
ccmC	212	71	2	C->T	ACG (T) => ATG (M)	0.22
ccmC	227	76	2	C->T	TCT (S) => TTT (F)	0.78
ccmC	266	89	2	C->T	TCT (S) => TTT (F)	0.22
ccmC	281	94	2	C->T	ACA (T) => ATA (I)	0.56
ccmC	299	100	2	C->T	TCT (S) => TTT (F)	1
ccmC	331	111	1	C->T	CGG (R) => TGG (W)	1
ccmC	358	120	1	C->T	CGG (R) => TGG (W)	1
ccmC	400	134	1	C->T	CTT (L) => TTT (F)	0.89
ccmC	421	141	1	C->T	CGT (R) => TGT (C)	0.78
ccmC	433	145	1	C->T	CTT (L) => TTT (F)	0.22
ccmC	436	146	1	C->T	CCT (P) => TCT (S)	0.89
ccmC	446	149	2	C->T	CCG (P) => CTG (L)	0.78
ccmC	451	151	1	C->T	CCT (P) => TCT (S)	1
ccmC	458	153	2	C->T	TCA (S) => TTA (L)	0.78
ccmC	467	156	2	C->T	GCT (A) => GTT (V)	0.78
ccmC	473	158	2	C->T	CCG (P) => CTG (L)	1
ccmC	497	166	2	C->T	TCT (S) => TTT (F)	1
ccmC	499	167	1	C->T	CCA (P) => TCA (S)	1
ccmC	548	183	2	C->T	TCT (S) => TTT (F)	1
ccmC	568	190	1	C->T	CCT (P) => TCT (S)	1
ccmC	575	192	2	C->T	CCC (P) => CTC (L)	1
ccmC	590	197	2	C->T	TCG (S) => TTG (L)	0.22
ccmC	608	203	2	C->T	CCC (P) => CTC (L)	0.89
ccmC	614	205	2	C->T	TCC (S) => TTC (F)	0.22
ccmC	619	207	1	C->T	CGT (R) => TGT (C)	0.78
ccmC	650	217	2	C->T	CCT (P) => CTT (L)	0.78
ccmC	656	219	2	C->T	CCA (P) => CTA (L)	0.89
ccmC	665	222	2	C->T	CCC (P) => CTC (L)	0.78
ccmC	673	225	1	C->T	CCC (P) => TCC (S)	0.78
ccmFc	38	13	2	C->T	TCC (S) => TTC (F)	0.83
ccmFc	50	17	2	C->T	CCT (P) => CTT (L)	1
ccmFc	52	18	1	C->T	CGT (R) => TGT (C)	1
ccmFc	119	40	2	C->T	TCT (S) => TTT (F)	1
ccmFc	122	41	2	C->T	TCC (S) => TTC (F)	1
ccmFc	146	49	2	C->T	CCT (P) => CTT (L)	1
ccmFc	151	51	1	C->T	CCT (P) => TCT (S)	0.83
ccmFc	155	52	2	C->T	TCA (S) => TTA (L)	1
ccmFc	301	101	1	C->T	CGT (R) => TGT (C)	0.5
ccmFc	325	109	1	C->T	CTT (L) => TTT (F)	0.33
ccmFc	385	129	1	C->T	CTC (L) => TTC (F)	1
ccmFc	391	131	1	C->T	CGT (R) => TGT (C)	0.83
ccmFc	397	133	1	C->T	CTC (L) => TTC (F)	0.67
ccmFc	404	135	2	C->T	TCT (S) => TTT (F)	0.33
ccmFc	563	188	2	C->T	TCG (S) => TTG (L)	0.33
ccmFc	685	229	1	C->T	CCT (P) => TCT (S)	0.33
ccmFc	778	260	1	C->T	CCC (P) => TCC (S)	0.83
ccmFc	845	282	2	C->T	TCT (S) => TTT (F)	0.83
ccmFc	956	319	2	C->T	CCC (P) => CTC (L)	0.33
ccmFc	995	332	2	C->T	CCG (P) => CTG (L)	1
ccmFc	1000	334	1	C->T	CGG (R) => TGG (W)	0.33
ccmFc	1060	354	1	C->T	CAC (H) => TAC (Y)	1
ccmFc	1118	373	2	C->T	CCA (P) => CTA (L)	1
ccmFc	1139	380	2	C->T	CCG (P) => CTG (L)	1
ccmFc	1213	405	1	C->T	CGG (R) => TGG (W)	1
ccmFc	1238	413	2	C->T	TCG (S) => TTG (L)	1
ccmFc	1247	416	2	C->T	TCA (S) => TTA (L)	0.5
ccmFc	1294	432	1	C->T	CGA (R) => TGA (X)	1
ccmFn	20	7	2	C->T	TCT (S) => TTT (F)	0.67
ccmFn	38	13	2	C->T	CCG (P) => CTG (L)	1
ccmFn	79	27	1	C->T	CTT (L) => TTT (F)	1
ccmFn	115	39	1	C->T	CCT (P) => TCT (S)	1
ccmFn	131	44	2	C->T	TCG (S) => TTG (L)	1
ccmFn	136	46	1	C->T	CGT (R) => TGT (C)	1
ccmFn	145	49	1	C->T	CCT (P) => TCT (S)	0.83
ccmFn	242	81	2	C->T	TCA (S) => TTA (L)	1
ccmFn	257	86	2	C->T	CCA (P) => CTA (L)	0.83
ccmFn	274	92	1	C->T	CTT (L) => TTT (F)	0.33
ccmFn	277	93	1	C->T	CTT (L) => TTT (F)	0.83
ccmFn	314	105	2	C->T	TCA (S) => TTA (L)	0.33
ccmFn	350	117	2	C->T	TCC (S) => TTC (F)	0.67
ccmFn	359	120	2	C->T	TCG (S) => TTG (L)	0.67
ccmFn	463	155	1	C->T	CGT (R) => TGT (C)	0.83
ccmFn	691	231	1	C->T	CCT (P) => TTT (F)	0.67
ccmFn	692	231	1	C->T	CCT (P) => TTT (F)	0.67
ccmFn	701	234	2	C->T	TCA (S) => TTA (L)	0.83
ccmFn	739	247	1	C->T	CGT (R) => TGT (C)	1
ccmFn	761	254	2	C->T	TCA (S) => TTA (L)	1
ccmFn	773	258	2	C->T	CCA (P) => CTA (L)	1
ccmFn	788	263	2	C->T	TCA (S) => TTA (L)	1
ccmFn	937	313	1	C->T	CGC (R) => TGC (C)	1
ccmFn	1087	363	1	C->T	CTC (L) => TTC (F)	0.33
ccmFn	1162	388	1	C->T	CCG (P) => TCG (S)	0.5
ccmFn	1246	416	1	C->T	CGG (R) => TGG (W)	1
ccmFn	1271	424	2	C->T	TCG (S) => TTG (L)	0.67
ccmFn	1274	425	2	C->T	CCA (P) => CTA (L)	1
ccmFn	1291	431	1	C->T	CAT (H) => TAT (Y)	1
ccmFn	1306	436	1	C->T	CGG (R) => TGG (W)	1
ccmFn	1324	442	1	C->T	CGG (R) => TGG (W)	1
ccmFn	1357	453	1	C->T	CGG (R) => TGG (W)	1
ccmFn	1375	459	1	C->T	CGT (R) => TGT (C)	1
ccmFn	1418	473	2	C->T	TCG (S) => TTG (L)	1
ccmFn	1420	474	1	C->T	CTT (L) => TTT (F)	0.5
ccmFn	1438	480	1	C->T	CTT (L) => TTT (F)	1
ccmFn	1442	481	2	C->T	TCA (S) => TTA (L)	1
ccmFn	1454	485	2	C->T	TCA (S) => TTA (L)	1
ccmFn	1463	488	2	C->T	TCT (S) => TTT (F)	1
ccmFn	1489	497	1	C->T	CCC (P) => TCC (S)	1
ccmFn	1502	501	2	C->T	TCT (S) => TTT (F)	1
ccmFn	1537	513	1	C->T	CGG (R) => TGG (W)	0.67
cob	47	16	2	C->T	TCC (S) => TTC (F)	0.23
cob	53	18	2	C->T	ACA (T) => ATA (I)	0.23
cob	55	19	1	C->T	CTT (L) => TTT (F)	0.23
cob	118	40	1	C->T	CCG (P) => TCG (S)	0.92
cob	178	60	1	C->T	CAC (H) => TAC (Y)	1
cob	286	96	1	C->T	CTC (L) => TTC (F)	1
cob	298	100	1	C->T	CAC (H) => TAC (Y)	1
cob	310	104	1	C->T	CTT (L) => TTT (F)	1
cob	325	109	1	C->T	CAT (H) => TAT (Y)	1
cob	358	120	1	C->T	CGG (R) => TGG (W)	1
cob	419	140	2	C->T	CCA (P) => CTA (L)	1
cob	568	190	1	C->T	CAT (H) => TAT (Y)	0.92
cob	580	194	1	C->T	CTT (L) => TTT (F)	1
cob	680	227	2	C->T	TCT (S) => TTT (F)	1
cob	715	239	1	C->T	CGG (R) => TGG (W)	1
cob	725	242	2	C->T	TCT (S) => TTT (F)	1
cob	737	246	2	C->T	TCT (S) => TTT (F)	0.92
cob	808	270	1	C->T	CCC (P) => TCC (S)	1
cob	853	285	1	C->T	CAT (H) => TAT (Y)	1
cob	884	295	2	C->T	TCG (S) => TTG (L)	0.23
cob	908	303	2	C->T	CCA (P) => CTA (L)	1
cob	982	328	1	C->T	CAC (H) => TAC (Y)	0.85
cob	1015	339	1	C->T	CGC (R) => TGC (C)	1
cob	1081	361	1	C->T	CCT (P) => TCT (S)	0.77
cob	1124	375	2	C->T	CCG (P) => CTG (L)	1
cox1	1255	419	1	C->T	CTC (L) => TTC (F)	0.89
cox2	31	11	1	C->T	CTC (L) => TTC (F)	0.32
cox2	44	15	2	C->T	CCT (P) => CTT (L)	0.32
cox2	77	26	2	C->T	TCT (S) => TTT (F)	1
cox2	167	56	2	C->T	TCA (S) => TTA (L)	0.95
cox2	169	57	1	C->T	CGG (R) => TGG (W)	1
cox2	259	87	1	C->T	CGG (R) => TGG (W)	1
cox2	284	95	2	C->T	CCG (P) => CTG (L)	1
cox2	385	129	1	C->T	CGG (R) => TGG (W)	1
cox2	443	148	2	C->T	ACG (T) => ATG (M)	1
cox2	476	159	2	C->T	TCA (S) => TTA (L)	1
cox2	544	182	1	C->T	CCT (P) => TCT (S)	1
cox2	557	186	2	C->T	CCT (P) => CTT (L)	1
cox2	581	194	2	C->T	TCA (S) => TTA (L)	1
cox2	614	205	2	C->T	TCA (S) => TTA (L)	1
cox2	623	208	2	C->T	ACC (T) => ATC (I)	0.47
cox2	632	211	2	C->T	TCG (S) => TTG (L)	0.84
cox2	676	226	1	C->T	CGT (R) => TGT (C)	1
cox2	709	237	1	C->T	CCT (P) => TCT (S)	0.79
cox2	730	244	1	C->T	CGG (R) => TGG (W)	1
cox2	751	251	1	C->T	CAG (Q) => TAG (X)	0.32
cox3	230	77	2	C->T	GCA (A) => GTA (V)	0.75
cox3	245	82	2	C->T	CCT (P) => CTT (L)	0.92
cox3	257	86	2	C->T	TCT (S) => TTT (F)	0.67
cox3	289	97	1	C->T	CTT (L) => TTT (F)	0.92
cox3	311	104	2	C->T	TCT (S) => TTT (F)	0.92
cox3	314	105	2	C->T	TCT (S) => TTT (F)	0.92
cox3	413	138	2	C->T	CCT (P) => CTT (L)	0.83
cox3	422	141	2	C->T	CCT (P) => CTT (L)	0.92
cox3	512	171	2	C->T	TCA (S) => TTA (L)	0.75
cox3	527	176	2	C->T	TCC (S) => TTC (F)	0.92
cox3	566	189	2	C->T	TCC (S) => TTC (F)	0.92
cox3	688	230	1	C->T	CTT (L) => TTT (F)	0.25
cox3	754	252	1	C->T	CGG (R) => TGG (W)	0.92
cox3	764	255	2	C->T	CCA (P) => CTA (L)	0.92
matR	26	9	2	C->T	CCC (P) => CTC (L)	1
matR	32	11	2	C->T	TCC (S) => TTC (F)	0.62
matR	95	32	2	C->T	GCC (A) => GTC (V)	0.38
matR	125	42	2	C->T	ACC (T) => ATC (I)	0.25
matR	220	74	1	C->T	CCC (P) => TCC (S)	0.25
matR	235	79	1	C->T	CCC (P) => TTC (F)	0.62
matR	236	79	1	C->T	CCC (P) => TTC (F)	0.62
matR	239	80	2	C->T	ACT (T) => ATT (I)	0.75
matR	326	109	2	C->T	CCA (P) => CTA (L)	1
matR	382	128	1	C->T	CAC (H) => TAC (Y)	0.75
matR	413	138	2	C->T	TCG (S) => TTG (L)	0.38
matR	428	143	2	C->T	ACA (T) => ATA (I)	0.25
matR	533	178	2	C->T	ACC (T) => ATC (I)	0.75
matR	599	200	2	C->T	CCC (P) => CTC (L)	0.25
matR	653	218	2	C->T	GCC (A) => GTC (V)	0.25
matR	1067	356	2	C->T	CCC (P) => CTC (L)	1
matR	1864	622	1	C->T	CCA (P) => TCA (S)	0.25
matR	1883	628	2	C->T	GCA (A) => GTA (V)	0.38
matR	2128	710	1	C->T	CGG (R) => TGG (W)	1
matR	2132	711	2	C->T	TCC (S) => TTC (F)	1
matR	2209	737	1	C->T	CAC (H) => TAC (Y)	1
matR	2240	747	2	C->T	CCA (P) => CTA (L)	1
matR	2279	760	2	C->T	CCA (P) => CTA (L)	0.88
matR	2287	763	1	C->T	CCC (P) => TCC (S)	1
matR	2297	766	2	C->T	TCA (S) => TTA (L)	0.88
matR	2327	776	2	C->T	ACC (T) => ATC (I)	0.25
matR	2372	791	2	C->T	CCC (P) => CTC (L)	0.25
mttB	31	11	1	C->T	CAT (H) => TAT (Y)	0.88
mttB	64	22	1	C->T	CCA (P) => TCA (S)	1
mttB	107	36	2	C->T	CCA (P) => CTA (L)	0.62
mttB	113	38	2	C->T	CCA (P) => CTA (L)	0.5
mttB	137	46	2	C->T	TCC (S) => TTC (F)	0.75
mttB	169	57	1	C->T	CCG (P) => TCG (S)	1
mttB	179	60	2	C->T	ACA (T) => ATA (I)	0.25
mttB	187	63	1	C->T	CTT (L) => TTT (F)	0.25
mttB	191	64	2	C->T	TCC (S) => TTC (F)	0.38
mttB	226	76	1	C->T	CGT (R) => TGT (C)	0.62
mttB	232	78	1	C->T	CTT (L) => TTT (F)	0.25
mttB	242	81	2	C->T	TCG (S) => TTG (L)	0.5
mttB	263	88	2	C->T	TCT (S) => TTT (F)	1
nad1	2	1	2	C->T	ACG (T) => ATG (M)	1
nad1	17	6	2	C->T	CCA (P) => CTA (L)	0.2
nad1	194	65	2	C->T	TCA (S) => TTA (L)	0.3
nad1	215	72	2	C->T	TCC (S) => TTC (F)	0.9
nad1	265	89	1	C->T	CGG (R) => TGG (W)	1
nad1	308	103	2	C->T	CCG (P) => CTG (L)	1
nad1	436	146	1	C->T	CCT (P) => TCT (S)	0.9
nad1	674	225	2	C->T	TCT (S) => TTT (F)	0.9
nad1	725	242	2	C->T	CCA (P) => CTA (L)	1
nad1	734	245	2	C->T	TCG (S) => TTG (L)	0.9
nad1	736	246	1	C->T	CTC (L) => TTC (F)	0.2
nad1	740	247	2	C->T	TCT (S) => TTT (F)	1
nad1	743	248	2	C->T	CCA (P) => CTA (L)	1
nad1	755	252	2	C->T	CCG (P) => CTG (L)	1
nad1	779	260	2	C->T	TCC (S) => TTC (F)	0.9
nad1	823	275	1	C->T	CTC (L) => TTC (F)	0.7
nad1	898	300	1	C->T	CGG (R) => TGG (W)	1
nad1	928	310	1	C->T	CGG (R) => TGG (W)	1
nad1	937	313	1	C->T	CCC (P) => TCC (S)	0.6
nad1	953	318	2	C->T	TCA (S) => TTA (L)	1
nad2	70	24	1	C->T	CAT (H) => TAT (Y)	0.33
nad2	179	60	2	C->T	GCT (A) => GTT (V)	0.22
nad2	262	88	1	C->T	CTT (L) => TTT (F)	0.56
nad2	293	98	2	C->T	TCG (S) => TTG (L)	0.22
nad2	566	189	2	C->T	TCT (S) => TTT (F)	0.33
nad2	575	192	2	C->T	GCT (A) => GTT (V)	0.33
nad2	677	226	2	C->T	TCC (S) => TTC (F)	1
nad2	703	235	1	C->T	CTT (L) => TTT (F)	1
nad2	760	254	1	C->T	CTT (L) => TTT (F)	0.44
nad2	788	263	2	C->T	TCT (S) => TTT (F)	0.67
nad2	800	267	2	C->T	TCA (S) => TTA (L)	1
nad2	809	270	2	C->T	TCT (S) => TTT (F)	1
nad2	821	274	2	C->T	TCC (S) => TTC (F)	0.22
nad2	920	307	2	C->T	CCT (P) => CTT (L)	1
nad2	928	310	1	C->T	CAT (H) => TAT (Y)	1
nad2	958	320	1	C->T	CGT (R) => TGT (C)	0.78
nad2	962	321	2	C->T	ACT (T) => ATT (I)	1
nad2	1028	343	2	C->T	TCA (S) => TTA (L)	0.78
nad2	1043	348	2	C->T	GCA (A) => GTA (V)	0.33
nad2	1058	353	2	C->T	CCA (P) => CTA (L)	1
nad2	1127	376	2	C->T	TCG (S) => TTG (L)	1
nad2	1247	416	2	C->T	CCT (P) => CTT (L)	0.67
nad2	1276	426	1	C->T	CGT (R) => TGT (C)	1
nad2	1298	433	2	C->T	GCG (A) => GTG (V)	1
nad2	1388	463	2	C->T	TCT (S) => TTT (F)	0.44
nad2	1397	466	2	C->T	ACT (T) => ATT (I)	0.22
nad2	1400	467	2	C->T	TCA (S) => TTA (L)	0.67
nad2	1403	468	2	C->T	TCC (S) => TTC (F)	1
nad2	1409	470	2	C->T	CCA (P) => CTA (L)	1
nad2	1457	486	2	C->T	TCA (S) => TTA (L)	1
nad3	5	2	2	C->T	TCG (S) => TTG (L)	0.68
nad3	44	15	2	C->T	CCG (P) => CTG (L)	1
nad3	62	21	2	C->T	CCA (P) => CTA (L)	0.95
nad3	80	27	2	C->T	CCA (P) => CTA (L)	1
nad3	137	46	2	C->T	TCC (S) => TTC (F)	1
nad3	146	49	2	C->T	TCC (S) => TTC (F)	1
nad3	185	62	2	C->T	CCG (P) => CTG (L)	0.95
nad3	190	64	1	C->T	CCT (P) => TCT (S)	1
nad3	208	70	1	C->T	CCT (P) => TTT (F)	0.95
nad3	209	70	1	C->T	CCT (P) => TTT (F)	0.95
nad3	215	72	2	C->T	CCG (P) => CTG (L)	1
nad3	230	77	2	C->T	TCT (S) => TTT (F)	0.86
nad3	233	78	2	C->T	TCT (S) => TTT (F)	1
nad3	247	83	1	C->T	CCT (P) => TCT (S)	1
nad3	251	84	2	C->T	CCC (P) => CTC (L)	0.91
nad3	266	89	2	C->T	CCG (P) => CTG (L)	1
nad3	275	92	2	C->T	TCT (S) => TTT (F)	1
nad3	317	106	2	C->T	TCT (S) => TTT (F)	0.95
nad3	344	115	2	C->T	TCG (S) => TTG (L)	1
nad3	349	117	1	C->T	CGG (R) => TGG (W)	1
nad4	131	44	2	C->T	GCT (A) => GTT (V)	0.22
nad4	163	55	1	C->T	CTT (L) => TTT (F)	0.33
nad4	181	61	1	C->T	CCT (P) => TCT (S)	0.22
nad4	863	288	2	C->T	GCG (A) => GTG (V)	0.33
nad4	977	326	2	C->T	CCG (P) => CTG (L)	0.78
nad4	1313	438	2	C->T	TCT (S) => TTT (F)	0.33
nad4	1339	447	1	C->T	CAT (H) => TAT (Y)	0.22
nad4	1405	469	1	C->T	CGG (R) => TGG (W)	1
nad4	1417	473	1	C->T	CAC (H) => TAC (Y)	1
nad4	1433	478	2	C->T	CCG (P) => CTG (L)	1
nad4L	2	1	2	C->T	ACG (T) => ATG (M)	1
nad4L	8	3	2	C->T	CCT (P) => CTT (L)	0.88
nad4L	19	7	1	C->T	CTC (L) => TTC (F)	0.62
nad4L	41	14	2	C->T	TCT (S) => TTT (F)	1
nad4L	55	19	1	C->T	CGG (R) => TGG (W)	1
nad4L	64	22	1	C->T	CTC (L) => TTC (F)	0.38
nad4L	86	29	2	C->T	CCT (P) => CTT (L)	1
nad4L	95	32	2	C->T	TCA (S) => TTA (L)	1
nad4L	100	34	1	C->T	CCA (P) => TCA (S)	1
nad4L	110	37	2	C->T	TCA (S) => TTA (L)	1
nad4L	131	44	2	C->T	TCG (S) => TTG (L)	0.88
nad4L	179	60	2	C->T	TCA (S) => TTA (L)	0.75
nad4L	188	63	2	C->T	TCA (S) => TTA (L)	0.88
nad4L	197	66	2	C->T	CCA (P) => CTA (L)	0.88
nad4L	230	77	2	C->T	TCA (S) => TTA (L)	1
nad4L	284	95	2	C->T	ACC (T) => ATC (I)	0.75
nad5	155	52	2	C->T	CCG (P) => CTG (L)	1
nad5	242	81	2	C->T	CCG (P) => CTG (L)	1
nad5	272	91	2	C->T	TCC (S) => TTC (F)	0.7
nad5	358	120	1	C->T	CCT (P) => TTT (F)	1
nad5	359	120	1	C->T	CCT (P) => TTT (F)	1
nad5	374	125	2	C->T	CCA (P) => CTA (L)	0.9
nad5	398	133	2	C->T	TCT (S) => TTT (F)	0.9
nad5	494	165	2	C->T	ACA (T) => ATA (I)	1
nad5	506	169	2	C->T	CCT (P) => CTT (L)	1
nad5	548	183	2	C->T	TCG (S) => TTG (L)	0.4
nad5	553	185	1	C->T	CGT (R) => TGT (C)	1
nad5	598	200	1	C->T	CGT (R) => TGT (C)	1
nad5	608	203	2	C->T	GCC (A) => GTC (V)	0.3
nad5	629	210	2	C->T	TCT (S) => TTT (F)	0.9
nad5	631	211	1	C->T	CGC (R) => TGC (C)	0.9
nad5	713	238	2	C->T	TCG (S) => TTG (L)	1
nad5	721	241	1	C->T	CGG (R) => TGG (W)	1
nad5	725	242	2	C->T	TCA (S) => TTA (L)	1
nad5	764	255	2	C->T	TCG (S) => TTG (L)	1
nad5	782	261	2	C->T	ACG (T) => ATG (M)	1
nad5	835	279	1	C->T	CCA (P) => TCA (S)	0.9
nad5	863	288	2	C->T	TCT (S) => TTT (F)	0.8
nad5	866	289	2	C->T	GCA (A) => GTA (V)	0.2
nad5	886	296	1	C->T	CTT (L) => TTT (F)	0.3
nad5	1121	374	2	C->T	TCG (S) => TTG (L)	0.3
nad5	1184	395	2	C->T	CCA (P) => CTA (L)	1
nad5	1282	428	1	C->T	CTT (L) => TTT (F)	0.2
nad5	1385	462	2	C->T	CCT (P) => CTT (L)	0.3
nad5	1400	467	2	C->T	TCA (S) => TTA (L)	1
nad5	1414	472	1	C->T	CTC (L) => TTC (F)	0.3
nad5	1499	500	2	C->T	TCA (S) => TTA (L)	0.8
nad5	1559	520	2	C->T	ACT (T) => ATT (I)	0.9
nad5	1589	530	2	C->T	TCA (S) => TTA (L)	0.8
nad5	1598	533	2	C->T	TCT (S) => TTT (F)	0.9
nad5	1619	540	2	C->T	CCC (P) => CTC (L)	0.7
nad5	1868	623	2	C->T	TCT (S) => TTT (F)	0.8
nad5	1889	630	2	C->T	GCA (A) => GTA (V)	0.2
nad5	1904	635	2	C->T	TCA (S) => TTA (L)	1
nad5	1910	637	2	C->T	CCA (P) => CTA (L)	0.7
nad5	1925	642	2	C->T	TCT (S) => TTT (F)	0.7
nad5	1927	643	1	C->T	CGT (R) => TGT (C)	0.7
nad5	1940	647	2	C->T	TCT (S) => TTT (F)	0.3
nad5	1949	650	2	C->T	TCT (S) => TTT (F)	0.2
nad5	1967	656	2	C->T	TCG (S) => TTG (L)	0.9
nad6	7	3	1	C->T	CTT (L) => TTT (F)	0.3
nad6	17	6	2	C->T	TCG (S) => TTG (L)	0.7
nad6	26	9	2	C->T	CCT (P) => CTT (L)	0.4
nad6	83	28	2	C->T	TCG (S) => TTG (L)	1
nad6	88	30	1	C->T	CCC (P) => TTC (F)	0.7
nad6	89	30	1	C->T	CCC (P) => TTC (F)	0.7
nad6	95	32	2	C->T	CCA (P) => CTA (L)	1
nad6	103	35	1	C->T	CGC (R) => TGC (C)	1
nad6	146	49	2	C->T	TCC (S) => TTC (F)	1
nad6	158	53	2	C->T	TCC (S) => TTC (F)	1
nad6	161	54	2	C->T	CCA (P) => CTA (L)	1
nad6	169	57	1	C->T	CAT (H) => TAT (Y)	1
nad6	191	64	2	C->T	TCA (S) => TTA (L)	1
nad6	373	125	1	C->T	CAT (H) => TAT (Y)	0.9
nad6	440	147	2	C->T	TCC (S) => TTC (F)	1
nad6	563	188	2	C->T	TCT (S) => TTT (F)	1
nad7	5	2	2	C->T	ACG (T) => ATG (M)	0.38
nad7	38	13	2	C->T	TCG (S) => TTG (L)	0.75
nad7	44	15	2	C->T	TCC (S) => TTC (F)	1
nad7	77	26	2	C->T	TCA (S) => TTA (L)	1
nad7	83	28	2	C->T	TCA (S) => TTA (L)	1
nad7	137	46	2	C->T	TCA (S) => TTA (L)	1
nad7	200	67	2	C->T	TCT (S) => TTT (F)	1
nad7	209	70	2	C->T	TCA (S) => TTA (L)	0.88
nad7	224	75	2	C->T	ACG (T) => ATG (M)	1
nad7	244	82	1	C->T	CAT (H) => TAT (Y)	1
nad7	251	84	2	C->T	TCA (S) => TTA (L)	1
nad7	316	106	1	C->T	CGT (R) => TGT (C)	1
nad7	335	112	2	C->T	TCA (S) => TTA (L)	0.88
nad7	353	118	2	C->T	TCA (S) => TTA (L)	1
nad7	383	128	2	C->T	TCA (S) => TTA (L)	1
nad7	445	149	1	C->T	CCG (P) => TCG (S)	0.88
nad7	533	178	2	C->T	TCC (S) => TTC (F)	1
nad7	578	193	2	C->T	TCA (S) => TTA (L)	0.88
nad7	679	227	1	C->T	CCT (P) => TCT (S)	0.88
nad7	698	233	2	C->T	TCG (S) => TTG (L)	1
nad7	734	245	2	C->T	TCG (S) => TTG (L)	0.88
nad7	739	247	1	C->T	CCT (P) => TTT (F)	1
nad7	740	247	1	C->T	CCT (P) => TTT (F)	1
nad7	769	257	1	C->T	CGC (R) => TGC (C)	1
nad7	836	279	2	C->T	CCT (P) => CTT (L)	1
nad7	926	309	2	C->T	TCA (S) => TTA (L)	0.88
nad7	944	315	2	C->T	CCT (P) => CTT (L)	1
nad7	973	325	1	C->T	CCT (P) => TCT (S)	0.88
nad7	1079	360	2	C->T	TCT (S) => TTT (F)	1
nad7	1088	363	2	C->T	TCA (S) => TTA (L)	1
nad7	1103	368	2	C->T	TCT (S) => TTT (F)	1
nad7	1124	375	2	C->T	CCA (P) => CTA (L)	1
nad7	1166	389	2	C->T	TCT (S) => TTT (F)	1
nad9	14	5	2	C->T	TCC (S) => TTC (F)	0.67
nad9	38	13	2	C->T	ACT (T) => ATT (I)	0.25
nad9	92	31	2	C->T	TCT (S) => TTT (F)	0.75
nad9	167	56	2	C->T	TCG (S) => TTG (L)	0.92
nad9	190	64	1	C->T	CAT (H) => TAT (Y)	1
nad9	223	75	1	C->T	CAT (H) => TAT (Y)	1
nad9	239	80	2	C->T	ACT (T) => ATT (I)	0.25
nad9	275	92	2	C->T	GCA (A) => GTA (V)	0.25
nad9	298	100	1	C->T	CCG (P) => TCG (S)	0.83
nad9	311	104	2	C->T	CCA (P) => CTA (L)	0.75
nad9	328	110	1	C->T	CGG (R) => TGG (W)	1
nad9	356	119	2	C->T	TCT (S) => TTT (F)	1
nad9	368	123	2	C->T	TCC (S) => TTC (F)	1
nad9	398	133	2	C->T	TCA (S) => TTA (L)	1
nad9	406	136	1	C->T	CAT (H) => TAT (Y)	1
nad9	478	160	1	C->T	CCA (P) => TCA (S)	0.25
nad9	539	180	2	C->T	TCT (S) => TTT (F)	1
rpl16	37	13	1	C->T	CAG (Q) => TAG (X)	0.56
rpl16	56	19	2	C->T	TCT (S) => TTT (F)	0.33
rpl16	142	48	1	C->T	CGC (R) => TGC (C)	0.78
rpl16	185	62	2	C->T	ACC (T) => ATC (I)	1
rpl16	245	82	2	C->T	ACA (T) => ATA (I)	0.89
rpl16	313	105	1	C->T	CTC (L) => TTC (F)	0.89
rpl16	416	139	2	C->T	CCA (P) => CTA (L)	1
rpl16	482	161	2	C->T	CCA (P) => CTA (L)	0.89
rpl16	488	163	2	C->T	TCG (S) => TTG (L)	0.67
rpl2	86	29	2	C->T	GCT (A) => GTT (V)	1
rpl2	260	87	2	C->T	ACG (T) => ATG (M)	0.25
rpl2	278	93	2	C->T	CCG (P) => CTG (L)	0.25
rpl2	298	100	1	C->T	CCT (P) => TCT (S)	0.5
rpl2	377	126	2	C->T	TCC (S) => TTC (F)	0.75
rpl2	433	145	1	C->T	CCT (P) => TCT (S)	0.25
rpl2	482	161	2	C->T	GCA (A) => GTA (V)	0.5
rpl2	590	197	2	C->T	GCA (A) => GTA (V)	0.25
rpl2	872	291	2	C->T	ACT (T) => ATT (I)	0.25
rpl2	961	321	1	C->T	CCT (P) => TCT (S)	0.5
rpl2	1013	338	2	C->T	GCG (A) => GTG (V)	0.25
rpl2	1240	414	1	C->T	CCA (P) => TCA (S)	0.25
rpl5	35	12	2	C->T	TCA (S) => TTA (L)	0.78
rpl5	47	16	2	C->T	CCG (P) => CTG (L)	1
rpl5	59	20	2	C->T	CCG (P) => CTG (L)	0.89
rpl5	64	22	1	C->T	CAC (H) => TAC (Y)	1
rpl5	92	31	2	C->T	TCG (S) => TTG (L)	1
rpl5	152	51	2	C->T	CCG (P) => CTG (L)	0.44
rpl5	154	52	1	C->T	CGC (R) => TGC (C)	0.89
rpl5	281	94	2	C->T	GCT (A) => GTT (V)	0.22
rpl5	302	101	2	C->T	TCT (S) => TTT (F)	0.22
rpl5	323	108	2	C->T	TCG (S) => TTG (L)	0.44
rpl5	347	116	2	C->T	TCT (S) => TTT (F)	0.22
rpl5	370	124	1	C->T	CCC (P) => TCC (S)	1
rpl5	410	137	2	C->T	TCC (S) => TTC (F)	0.22
rpl5	506	169	2	C->T	CCA (P) => CTA (L)	0.89
rpl5	509	170	2	C->T	CCG (P) => CTG (L)	1
rps10	2	1	2	C->T	ACG (T) => ATG (M)	1
rps10	8	3	2	C->T	ACC (T) => ATC (I)	1
rps10	74	25	2	C->T	CCT (P) => CTT (L)	0.2
rps10	235	79	1	C->T	CGG (R) => TGG (W)	0.6
rps10	263	88	2	C->T	GCT (A) => GTT (V)	0.4
rps10	280	94	1	C->T	CTT (L) => TTT (F)	0.8
rps10	284	95	2	C->T	TCT (S) => TTT (F)	0.2
rps10	293	98	2	C->T	ACC (T) => ATC (I)	0.2
rps10	328	110	1	C->T	CGA (R) => TGA (X)	0.6
rps11	139	47	1	C->T	CAT (H) => TAT (Y)	1
rps11	496	166	1	C->T	CAA (Q) => TAA (X)	1
rps12	71	24	2	C->T	TCG (S) => TTG (L)	0.94
rps12	112	38	1	C->T	CCG (P) => TCG (S)	0.88
rps12	196	66	1	C->T	CAC (H) => TAC (Y)	0.94
rps12	221	74	2	C->T	TCG (S) => TTG (L)	0.88
rps12	232	78	1	C->T	CCT (P) => TCT (S)	1
rps12	269	90	2	C->T	TCG (S) => TTG (L)	0.94
rps12	284	95	2	C->T	TCC (S) => TTC (F)	0.76
rps12	289	97	1	C->T	CGT (R) => TGT (C)	0.88
rps13	5	2	2	C->T	TCA (S) => TTA (L)	0.6
rps13	14	5	2	C->T	TCA (S) => TTA (L)	0.4
rps13	26	9	2	C->T	TCA (S) => TTA (L)	0.9
rps13	56	19	2	C->T	TCA (S) => TTA (L)	0.9
rps13	100	34	1	C->T	CGT (R) => TGT (C)	0.9
rps13	256	86	1	C->T	CGT (R) => TGT (C)	1
rps13	287	96	2	C->T	TCG (S) => TTG (L)	1
rps14	47	16	2	C->T	GCG (A) => GTG (V)	0.6
rps14	127	43	1	C->T	CAT (H) => TAT (Y)	0.4
rps14	170	57	2	C->T	GCA (A) => GTA (V)	0.2
rps14	194	65	2	C->T	TCC (S) => TTC (F)	0.6
rps14	205	69	1	C->T	CCT (P) => TCT (S)	0.2
rps14	271	91	1	C->T	CCT (P) => TCT (S)	0.6
rps19	110	37	2	C->T	TCG (S) => TTG (L)	1
rps19	131	44	2	C->T	TCC (S) => TTC (F)	0.33
rps19	157	53	1	C->T	CCT (P) => TTT (F)	1
rps19	158	53	1	C->T	CCT (P) => TTT (F)	1
rps19	215	72	2	C->T	TCT (S) => TTT (F)	0.5
rps1	65	22	2	C->T	TCA (S) => TTA (L)	0.33
rps1	125	42	2	C->T	CCT (P) => CTT (L)	0.67
rps1	209	70	2	C->T	TCC (S) => TTC (F)	0.33
rps1	338	113	2	C->T	TCC (S) => TTC (F)	0.33
rps1	350	117	2	C->T	GCG (A) => GTG (V)	0.33
rps1	367	123	1	C->T	CTT (L) => TTT (F)	0.33
rps1	370	124	1	C->T	CTT (L) => TTT (F)	0.33
rps1	479	160	2	C->T	TCA (S) => TTA (L)	0.67
rps1	530	177	2	C->T	ACT (T) => ATT (I)	0.33
rps1	557	186	2	C->T	ACC (T) => ATC (I)	0.33
rps2	37	13	1	C->T	CGT (R) => TGT (C)	0.57
rps2	128	43	2	C->T	TCA (S) => TTA (L)	0.43
rps2	149	50	2	C->T	TCA (S) => TTA (L)	0.86
rps2	179	60	2	C->T	CCC (P) => CTC (L)	0.43
rps2	200	67	2	C->T	TCC (S) => TTC (F)	0.57
rps2	205	69	1	C->T	CTT (L) => TTT (F)	0.71
rps2	254	85	2	C->T	GCG (A) => GTG (V)	0.43
rps2	362	121	2	C->T	TCG (S) => TTG (L)	0.57
rps2	437	146	2	C->T	TCA (S) => TTA (L)	0.43
rps2	452	151	2	C->T	GCA (A) => GTA (V)	0.71
rps2	484	162	1	C->T	CCC (P) => TCC (S)	0.57
rps2	515	172	2	C->T	GCG (A) => GTG (V)	0.43
rps2	523	175	1	C->T	CCA (P) => TCA (S)	0.57
rps2	547	183	1	C->T	CGT (R) => TGT (C)	1
rps2	554	185	2	C->T	TCG (S) => TTG (L)	1
rps2	560	187	2	C->T	ACG (T) => ATG (M)	0.29
rps3	58	20	1	C->T	CCA (P) => TCA (S)	1
rps3	64	22	1	C->T	CGG (R) => TGG (W)	1
rps3	637	213	1	C->T	CAT (H) => TAT (Y)	0.29
rps3	686	229	2	C->T	TCG (S) => TTG (L)	0.86
rps3	881	294	2	C->T	TCG (S) => TTG (L)	0.29
rps3	1025	342	2	C->T	CCA (P) => CTA (L)	0.86
rps3	1385	462	2	C->T	CCG (P) => CTG (L)	0.86
rps3	1543	515	1	C->T	CGT (R) => TGT (C)	1
rps3	1576	526	1	C->T	CCT (P) => TCT (S)	0.57
rps3	1607	536	2	C->T	TCA (S) => TTA (L)	0.86
rps3	1621	541	1	C->T	CGG (R) => TGG (W)	1
rps4	4	2	1	C->T	CCT (P) => TCT (S)	0.33
rps4	49	17	1	C->T	CGG (R) => TGG (W)	1
rps4	164	55	2	C->T	TCA (S) => TTA (L)	1
rps4	184	62	1	C->T	CCC (P) => TCC (S)	0.83
rps4	191	64	2	C->T	TCT (S) => TTT (F)	0.83
rps4	278	93	2	C->T	TCG (S) => TTG (L)	0.67
rps4	290	97	2	C->T	CCG (P) => CTG (L)	0.83
rps4	335	112	2	C->T	CCG (P) => CTG (L)	1
rps4	440	147	2	C->T	ACC (T) => ATC (I)	0.5
rps4	470	157	2	C->T	TCT (S) => TTT (F)	0.5
rps4	488	163	2	C->T	TCA (S) => TTA (L)	1
rps4	848	283	2	C->T	TCT (S) => TTT (F)	0.33
rps4	908	303	2	C->T	TCG (S) => TTG (L)	0.83
rps4	919	307	1	C->T	CAT (H) => TAT (Y)	0.83
rps4	929	310	2	C->T	CCA (P) => CTA (L)	0.67
rps4	944	315	2	C->T	TCT (S) => TTT (F)	1
rps4	995	332	2	C->T	CCA (P) => CTA (L)	0.83
rps4	1004	335	2	C->T	CCT (P) => CTT (L)	0.83
rps4	1009	337	1	C->T	CGG (R) => TGG (W)	0.83
rps7	55	19	1	C->T	CGC (R) => TGC (C)	0.25
rps7	116	39	2	C->T	CCA (P) => CTA (L)	0.75
sdh4	104	35	2	C->T	CCA (P) => CTA (L)	0.75
sdh4	160	54	1	C->T	CAT (H) => TAT (Y)	0.88
sdh4	214	72	1	C->T	CTT (L) => TTT (F)	0.25
sdh4	245	82	2	C->T	TCT (S) => TTT (F)	0.38
sdh4	247	83	1	C->T	CTC (L) => TTC (F)	0.25
sdh4	254	85	2	C->T	TCT (S) => TTT (F)	0.5

## Sheet: C. longa
Gene	Nt pos	AA Pos	Codon pos	Change	Effect	Score
atp1	302	101	2	C->T	GCG (A) => GTG (V)	0.3
atp1	1513	505	1	C->T	CCT (P) => TCT (S)	0.2
atp4	56	19	2	C->T	CCA (P) => CTA (L)	0.86
atp4	176	59	2	C->T	GCC (A) => GTC (V)	0.29
atp4	226	76	1	C->T	CCC (P) => TTC (F)	0.57
atp4	227	76	1	C->T	CCC (P) => TTC (F)	0.57
atp4	248	83	2	C->T	CCT (P) => CTT (L)	1
atp4	251	84	2	C->T	CCA (P) => CTA (L)	0.43
atp4	326	109	2	C->T	ACG (T) => ATG (M)	0.43
atp4	395	132	2	C->T	TCA (S) => TTA (L)	1
atp4	416	139	2	C->T	ACT (T) => ATT (I)	0.86
atp4	436	146	1	C->T	CTT (L) => TTT (F)	0.29
atp4	470	157	2	C->T	TCA (S) => TTA (L)	0.29
atp4	490	164	1	C->T	CCC (P) => TCC (S)	0.57
atp4	500	167	2	C->T	ACC (T) => ATC (I)	0.29
atp4	523	175	1	C->T	CTC (L) => TTC (F)	0.29
atp4	59	20	2	C->T	TCT (S) => TTT (F)	0.57
atp4	71	24	2	C->T	TCA (S) => TTA (L)	1
atp4	89	30	2	C->T	TCA (S) => TTA (L)	1
atp4	118	40	1	C->T	CGT (R) => TGT (C)	0.71
atp4	229	77	1	C->T	CTC (L) => TTC (F)	0.57
atp4	398	133	2	C->T	TCA (S) => TTA (L)	1
atp4	410	137	2	C->T	CCA (P) => CTA (L)	0.71
atp4	419	140	2	C->T	ACT (T) => ATT (I)	0.86
atp4	439	147	1	C->T	CTT (L) => TTT (F)	0.29
atp4	473	158	2	C->T	TCA (S) => TTA (L)	0.29
atp4	493	165	1	C->T	CCC (P) => TCC (S)	0.57
atp4	532	178	1	C->T	CTC (L) => TTC (F)	0.29
atp4	581	194	2	C->T	TCT (S) => TTT (F)	0.29
atp6	97	33	1	C->T	CCA (P) => TCA (S)	0.75
atp6	107	36	2	C->T	TCT (S) => TTT (F)	1
atp6	142	48	1	C->T	CTT (L) => TTT (F)	0.25
atp6	176	59	2	C->T	TCA (S) => TTA (L)	1
atp6	227	76	2	C->T	CCG (P) => CTG (L)	1
atp6	233	78	2	C->T	CCG (P) => CTG (L)	1
atp6	284	95	2	C->T	TCC (S) => TTC (F)	1
atp6	296	99	2	C->T	TCG (S) => TTG (L)	0.67
atp6	314	105	2	C->T	TCG (S) => TTG (L)	1
atp6	322	108	1	C->T	CGT (R) => TGT (C)	1
atp6	329	110	2	C->T	CCC (P) => CTC (L)	1
atp6	461	154	2	C->T	TCA (S) => TTA (L)	1
atp6	520	174	1	C->T	CCT (P) => TCT (S)	1
atp6	523	175	1	C->T	CAT (H) => TAT (Y)	1
atp6	545	182	2	C->T	TCA (S) => TTA (L)	1
atp6	587	196	2	C->T	TCA (S) => TTA (L)	1
atp6	608	203	2	C->T	TCT (S) => TTT (F)	1
atp6	659	220	2	C->T	CCT (P) => CTT (L)	0.92
atp6	695	232	2	C->T	CCG (P) => CTG (L)	1
atp6	716	239	2	C->T	TCA (S) => TTA (L)	1
atp6	724	242	1	C->T	CAT (H) => TAT (Y)	1
atp6	731	244	2	C->T	TCT (S) => TTT (F)	1
atp6	740	247	2	C->T	TCA (S) => TTA (L)	1
atp6	767	256	2	C->T	ACA (T) => ATA (I)	0.92
atp6	778	260	1	C->T	CAA (Q) => TAA (X)	1
atp8	55	19	1	C->T	CTC (L) => TTC (F)	0.75
atp8	58	20	1	C->T	CTT (L) => TTT (F)	1
atp8	77	26	2	C->T	TCT (S) => TTT (F)	0.38
atp8	200	67	2	C->T	TCG (S) => TTG (L)	1
atp8	361	121	1	C->T	CTC (L) => TTC (F)	0.5
atp8	403	135	1	C->T	CGG (R) => TGG (W)	0.25
atp8	443	148	2	C->T	CCA (P) => CTA (L)	0.75
atp9	20	7	2	C->T	TCA (S) => TTA (L)	1
atp9	50	17	2	C->T	TCA (S) => TTA (L)	1
atp9	82	28	1	C->T	CTC (L) => TTC (F)	1
atp9	92	31	2	C->T	TCG (S) => TTG (L)	1
atp9	134	45	2	C->T	TCA (S) => TTA (L)	1
atp9	182	61	2	C->T	TCG (S) => TTG (L)	1
atp9	191	64	2	C->T	CCA (P) => CTA (L)	1
atp9	212	71	2	C->T	TCA (S) => TTA (L)	1
atp9	223	75	1	C->T	CGA (R) => TGA (X)	1
ccmB	16	6	1	C->T	CTT (L) => TTT (F)	0.44
ccmB	28	10	1	C->T	CAT (H) => TAT (Y)	0.89
ccmB	43	15	1	C->T	CCC (P) => TCC (S)	0.67
ccmB	71	24	2	C->T	TCA (S) => TTA (L)	1
ccmB	80	27	2	C->T	TCG (S) => TTG (L)	1
ccmB	128	43	2	C->T	TCA (S) => TTA (L)	1
ccmB	137	46	2	C->T	TCC (S) => TTC (F)	1
ccmB	149	50	2	C->T	CCG (P) => CTG (L)	1
ccmB	154	52	1	C->T	CGG (R) => TGG (W)	1
ccmB	160	54	1	C->T	CCT (P) => TCT (S)	0.67
ccmB	164	55	2	C->T	CCG (P) => CTG (L)	0.89
ccmB	172	58	1	C->T	CCC (P) => TCC (S)	0.89
ccmB	179	60	2	C->T	CCT (P) => CTT (L)	1
ccmB	181	61	1	C->T	CCC (P) => TCC (S)	0.78
ccmB	193	65	1	C->T	CCT (P) => TTT (F)	0.89
ccmB	194	65	1	C->T	CCT (P) => TTT (F)	0.89
ccmB	286	96	1	C->T	CGG (R) => TGG (W)	1
ccmB	304	102	1	C->T	CGT (R) => TGT (C)	0.78
ccmB	313	105	1	C->T	CGT (R) => TGT (C)	0.89
ccmB	361	121	1	C->T	CGG (R) => TGG (W)	0.78
ccmB	386	129	2	C->T	CCG (P) => CTG (L)	0.89
ccmB	418	140	1	C->T	CGT (R) => TGT (C)	0.89
ccmB	422	141	2	C->T	TCG (S) => TTG (L)	1
ccmB	455	152	2	C->T	TCG (S) => TTG (L)	0.89
ccmB	464	155	2	C->T	CCA (P) => CTA (L)	0.89
ccmB	473	158	2	C->T	TCA (S) => TTA (L)	1
ccmB	482	161	2	C->T	TCA (S) => TTA (L)	1
ccmB	491	164	2	C->T	CCA (P) => CTA (L)	1
ccmB	494	165	2	C->T	ACC (T) => ATC (I)	0.22
ccmB	500	167	2	C->T	TCC (S) => TTC (F)	1
ccmB	502	168	1	C->T	CGT (R) => TGT (C)	1
ccmB	539	180	2	C->T	TCA (S) => TTA (L)	1
ccmB	542	181	2	C->T	TCG (S) => TTG (L)	0.89
ccmB	554	185	2	C->T	TCC (S) => TTC (F)	0.78
ccmB	557	186	2	C->T	TCT (S) => TTT (F)	0.78
ccmB	560	187	2	C->T	CCG (P) => CTG (L)	1
ccmB	569	190	2	C->T	TCT (S) => TTT (F)	0.22
ccmB	572	191	2	C->T	CCT (P) => CTT (L)	0.78
ccmB	584	195	2	C->T	TCG (S) => TTG (L)	0.89
ccmB	599	200	2	C->T	TCA (S) => TTA (L)	0.89
ccmC	26	9	2	C->T	TCT (S) => TTT (F)	0.22
ccmC	29	10	2	C->T	TCT (S) => TTT (F)	0.78
ccmC	76	26	1	C->T	CGG (R) => TGG (W)	0.78
ccmC	103	35	1	C->T	CAT (H) => TAT (Y)	1
ccmC	115	39	1	C->T	CGG (R) => TGG (W)	0.78
ccmC	128	43	2	C->T	CCA (P) => CTA (L)	0.56
ccmC	133	45	1	C->T	CTT (L) => TTT (F)	0.67
ccmC	161	54	2	C->T	CCG (P) => CTG (L)	0.78
ccmC	184	62	1	C->T	CGG (R) => TGG (W)	1
ccmC	212	71	2	C->T	ACG (T) => ATG (M)	0.22
ccmC	227	76	2	C->T	TCT (S) => TTT (F)	0.78
ccmC	266	89	2	C->T	TCT (S) => TTT (F)	0.22
ccmC	281	94	2	C->T	ACA (T) => ATA (I)	0.56
ccmC	299	100	2	C->T	TCT (S) => TTT (F)	1
ccmC	331	111	1	C->T	CGG (R) => TGG (W)	1
ccmC	358	120	1	C->T	CGG (R) => TGG (W)	1
ccmC	400	134	1	C->T	CTT (L) => TTT (F)	0.89
ccmC	421	141	1	C->T	CGT (R) => TGT (C)	0.78
ccmC	433	145	1	C->T	CTT (L) => TTT (F)	0.22
ccmC	436	146	1	C->T	CCT (P) => TCT (S)	0.89
ccmC	446	149	2	C->T	CCG (P) => CTG (L)	0.78
ccmC	451	151	1	C->T	CCT (P) => TCT (S)	1
ccmC	458	153	2	C->T	TCA (S) => TTA (L)	0.78
ccmC	467	156	2	C->T	GCT (A) => GTT (V)	0.78
ccmC	473	158	2	C->T	CCG (P) => CTG (L)	1
ccmC	499	167	1	C->T	CCA (P) => TCA (S)	1
ccmC	548	183	2	C->T	TCT (S) => TTT (F)	1
ccmC	568	190	1	C->T	CCT (P) => TCT (S)	1
ccmC	575	192	2	C->T	CCC (P) => CTC (L)	1
ccmC	590	197	2	C->T	TCG (S) => TTG (L)	0.22
ccmC	608	203	2	C->T	CCC (P) => CTC (L)	0.89
ccmC	614	205	2	C->T	TCC (S) => TTC (F)	0.22
ccmC	619	207	1	C->T	CGT (R) => TGT (C)	0.78
ccmC	650	217	2	C->T	CCT (P) => CTT (L)	0.78
ccmC	656	219	2	C->T	CCA (P) => CTA (L)	0.89
ccmC	665	222	2	C->T	CCC (P) => CTC (L)	0.78
ccmC	673	225	1	C->T	CCC (P) => TCC (S)	0.78
ccmFc	38	13	2	C->T	TCC (S) => TTC (F)	0.83
ccmFc	50	17	2	C->T	CCT (P) => CTT (L)	1
ccmFc	52	18	1	C->T	CGT (R) => TGT (C)	1
ccmFc	119	40	2	C->T	TCT (S) => TTT (F)	1
ccmFc	122	41	2	C->T	TCC (S) => TTC (F)	1
ccmFc	146	49	2	C->T	CCT (P) => CTT (L)	1
ccmFc	151	51	1	C->T	CCT (P) => TCT (S)	0.83
ccmFc	155	52	2	C->T	TCA (S) => TTA (L)	1
ccmFc	301	101	1	C->T	CGT (R) => TGT (C)	0.5
ccmFc	325	109	1	C->T	CTT (L) => TTT (F)	0.33
ccmFc	385	129	1	C->T	CTC (L) => TTC (F)	1
ccmFc	391	131	1	C->T	CGT (R) => TGT (C)	0.83
ccmFc	397	133	1	C->T	CTC (L) => TTC (F)	0.67
ccmFc	404	135	2	C->T	TCT (S) => TTT (F)	0.33
ccmFc	563	188	2	C->T	TCG (S) => TTG (L)	0.33
ccmFc	685	229	1	C->T	CCT (P) => TCT (S)	0.33
ccmFc	778	260	1	C->T	CCC (P) => TCC (S)	0.83
ccmFc	845	282	2	C->T	TCT (S) => TTT (F)	0.83
ccmFc	887	296	2	C->T	CCA (P) => CTA (L)	0.67
ccmFc	944	315	2	C->T	CCC (P) => CTC (L)	0.33
ccmFc	983	328	2	C->T	CCG (P) => CTG (L)	1
ccmFc	988	330	1	C->T	CGG (R) => TGG (W)	0.33
ccmFc	1048	350	1	C->T	CAC (H) => TAC (Y)	1
ccmFc	1106	369	2	C->T	CCA (P) => CTA (L)	1
ccmFc	1127	376	2	C->T	CCG (P) => CTG (L)	1
ccmFc	1201	401	1	C->T	CGG (R) => TGG (W)	1
ccmFc	1226	409	2	C->T	TCG (S) => TTG (L)	1
ccmFc	1235	412	2	C->T	TCA (S) => TTA (L)	0.5
ccmFc	1282	428	1	C->T	CGA (R) => TGA (X)	1
ccmFn	38	13	2	C->T	CCG (P) => CTG (L)	1
ccmFn	79	27	1	C->T	CTT (L) => TTT (F)	1
ccmFn	115	39	1	C->T	CCT (P) => TCT (S)	1
ccmFn	131	44	2	C->T	TCG (S) => TTG (L)	1
ccmFn	136	46	1	C->T	CGT (R) => TGT (C)	1
ccmFn	145	49	1	C->T	CCT (P) => TCT (S)	0.83
ccmFn	242	81	2	C->T	TCA (S) => TTA (L)	1
ccmFn	257	86	2	C->T	CCA (P) => CTA (L)	0.83
ccmFn	274	92	1	C->T	CTT (L) => TTT (F)	0.33
ccmFn	277	93	1	C->T	CTT (L) => TTT (F)	0.83
ccmFn	314	105	2	C->T	TCA (S) => TTA (L)	0.33
ccmFn	350	117	2	C->T	TCC (S) => TTC (F)	0.67
ccmFn	359	120	2	C->T	TCG (S) => TTG (L)	0.67
ccmFn	463	155	1	C->T	CGT (R) => TGT (C)	0.83
ccmFn	691	231	1	C->T	CCT (P) => TTT (F)	0.67
ccmFn	692	231	1	C->T	CCT (P) => TTT (F)	0.67
ccmFn	701	234	2	C->T	TCA (S) => TTA (L)	0.83
ccmFn	739	247	1	C->T	CGT (R) => TGT (C)	1
ccmFn	761	254	2	C->T	TCA (S) => TTA (L)	1
ccmFn	773	258	2	C->T	CCA (P) => CTA (L)	1
ccmFn	788	263	2	C->T	TCA (S) => TTA (L)	1
ccmFn	937	313	1	C->T	CGC (R) => TGC (C)	1
ccmFn	1087	363	1	C->T	CTC (L) => TTC (F)	0.33
ccmFn	1163	388	2	C->T	CCG (P) => CTG (L)	0.5
ccmFn	1246	416	1	C->T	CGG (R) => TGG (W)	1
ccmFn	1271	424	2	C->T	TCG (S) => TTG (L)	0.67
ccmFn	1274	425	2	C->T	CCA (P) => CTA (L)	1
ccmFn	1291	431	1	C->T	CAT (H) => TAT (Y)	1
ccmFn	1306	436	1	C->T	CGG (R) => TGG (W)	1
ccmFn	1324	442	1	C->T	CGG (R) => TGG (W)	1
ccmFn	1357	453	1	C->T	CGG (R) => TGG (W)	1
ccmFn	1375	459	1	C->T	CGT (R) => TGT (C)	1
ccmFn	1418	473	2	C->T	TCG (S) => TTG (L)	1
ccmFn	1420	474	1	C->T	CTT (L) => TTT (F)	0.5
ccmFn	1438	480	1	C->T	CTT (L) => TTT (F)	1
ccmFn	1442	481	2	C->T	TCA (S) => TTA (L)	1
ccmFn	1454	485	2	C->T	TCA (S) => TTA (L)	1
ccmFn	1463	488	2	C->T	TCT (S) => TTT (F)	1
ccmFn	1489	497	1	C->T	CCC (P) => TCC (S)	1
ccmFn	1502	501	2	C->T	TCT (S) => TTT (F)	1
ccmFn	1537	513	1	C->T	CGG (R) => TGG (W)	0.67
cob	47	16	2	C->T	TCC (S) => TTC (F)	0.23
cob	53	18	2	C->T	ACA (T) => ATA (I)	0.23
cob	55	19	1	C->T	CTT (L) => TTT (F)	0.23
cob	118	40	1	C->T	CCG (P) => TCG (S)	0.92
cob	178	60	1	C->T	CAC (H) => TAC (Y)	1
cob	286	96	1	C->T	CTC (L) => TTC (F)	1
cob	298	100	1	C->T	CAC (H) => TAC (Y)	1
cob	310	104	1	C->T	CTT (L) => TTT (F)	1
cob	325	109	1	C->T	CAT (H) => TAT (Y)	1
cob	358	120	1	C->T	CGG (R) => TGG (W)	1
cob	419	140	2	C->T	CCA (P) => CTA (L)	1
cob	568	190	1	C->T	CAT (H) => TAT (Y)	0.92
cob	580	194	1	C->T	CTT (L) => TTT (F)	1
cob	680	227	2	C->T	TCT (S) => TTT (F)	1
cob	715	239	1	C->T	CGG (R) => TGG (W)	1
cob	725	242	2	C->T	TCT (S) => TTT (F)	1
cob	737	246	2	C->T	TCT (S) => TTT (F)	0.92
cob	808	270	1	C->T	CCC (P) => TCC (S)	1
cob	853	285	1	C->T	CAT (H) => TAT (Y)	1
cob	884	295	2	C->T	TCG (S) => TTG (L)	0.23
cob	908	303	2	C->T	CCA (P) => CTA (L)	1
cob	982	328	1	C->T	CAC (H) => TAC (Y)	0.85
cob	1015	339	1	C->T	CGC (R) => TGC (C)	1
cob	1081	361	1	C->T	CCT (P) => TCT (S)	0.77
cob	1124	375	2	C->T	CCG (P) => CTG (L)	1
cox1	1255	419	1	C->T	CTC (L) => TTC (F)	0.89
cox2	31	11	1	C->T	CTC (L) => TTC (F)	0.32
cox2	44	15	2	C->T	CCT (P) => CTT (L)	0.32
cox2	77	26	2	C->T	TCT (S) => TTT (F)	1
cox2	167	56	2	C->T	TCA (S) => TTA (L)	0.95
cox2	169	57	1	C->T	CGG (R) => TGG (W)	1
cox2	259	87	1	C->T	CGG (R) => TGG (W)	1
cox2	284	95	2	C->T	CCG (P) => CTG (L)	1
cox2	443	148	2	C->T	ACG (T) => ATG (M)	1
cox2	461	154	2	C->T	CCA (P) => CTA (L)	1
cox2	476	159	2	C->T	TCA (S) => TTA (L)	1
cox2	544	182	1	C->T	CCT (P) => TCT (S)	1
cox2	557	186	2	C->T	CCT (P) => CTT (L)	1
cox2	581	194	2	C->T	TCA (S) => TTA (L)	1
cox2	614	205	2	C->T	TCA (S) => TTA (L)	1
cox2	623	208	2	C->T	ACC (T) => ATC (I)	0.47
cox2	632	211	2	C->T	TCG (S) => TTG (L)	0.84
cox2	676	226	1	C->T	CGT (R) => TGT (C)	1
cox2	698	233	2	C->T	ACG (T) => ATG (M)	1
cox2	718	240	1	C->T	CCT (P) => TCT (S)	0.79
cox2	739	247	1	C->T	CGG (R) => TGG (W)	1
cox2	760	254	1	C->T	CAG (Q) => TAG (X)	0.32
cox3	230	77	2	C->T	GCA (A) => GTA (V)	0.75
cox3	245	82	2	C->T	CCT (P) => CTT (L)	0.92
cox3	257	86	2	C->T	TCT (S) => TTT (F)	0.67
cox3	289	97	1	C->T	CTT (L) => TTT (F)	0.92
cox3	311	104	2	C->T	TCT (S) => TTT (F)	0.92
cox3	314	105	2	C->T	TCT (S) => TTT (F)	0.92
cox3	413	138	2	C->T	CCT (P) => CTT (L)	0.83
cox3	422	141	2	C->T	CCT (P) => CTT (L)	0.92
cox3	512	171	2	C->T	TCA (S) => TTA (L)	0.75
cox3	527	176	2	C->T	TCC (S) => TTC (F)	0.92
cox3	566	189	2	C->T	TCC (S) => TTC (F)	0.92
cox3	688	230	1	C->T	CTT (L) => TTT (F)	0.25
cox3	754	252	1	C->T	CGG (R) => TGG (W)	0.92
cox3	764	255	2	C->T	CCA (P) => CTA (L)	0.92
matR	26	9	2	C->T	CCC (P) => CTC (L)	1
matR	32	11	2	C->T	TCC (S) => TTC (F)	0.62
matR	95	32	2	C->T	GCC (A) => GTC (V)	0.38
matR	125	42	2	C->T	ACC (T) => ATC (I)	0.25
matR	220	74	1	C->T	CCC (P) => TCC (S)	0.25
matR	235	79	1	C->T	CCC (P) => TTC (F)	0.62
matR	236	79	1	C->T	CCC (P) => TTC (F)	0.62
matR	239	80	2	C->T	ACT (T) => ATT (I)	0.75
matR	326	109	2	C->T	CCA (P) => CTA (L)	1
matR	382	128	1	C->T	CAC (H) => TAC (Y)	0.75
matR	413	138	2	C->T	TCG (S) => TTG (L)	0.38
matR	428	143	2	C->T	ACA (T) => ATA (I)	0.25
matR	533	178	2	C->T	ACC (T) => ATC (I)	0.75
matR	599	200	2	C->T	CCC (P) => CTC (L)	0.25
matR	653	218	2	C->T	GCC (A) => GTC (V)	0.25
matR	1067	356	2	C->T	CCC (P) => CTC (L)	1
matR	1864	622	1	C->T	CCA (P) => TCA (S)	0.25
matR	1883	628	2	C->T	GCA (A) => GTA (V)	0.38
matR	2128	710	1	C->T	CGG (R) => TGG (W)	1
matR	2132	711	2	C->T	TCC (S) => TTC (F)	1
matR	2209	737	1	C->T	CAC (H) => TAC (Y)	1
matR	2240	747	2	C->T	CCA (P) => CTA (L)	1
matR	2279	760	2	C->T	CCA (P) => CTA (L)	0.88
matR	2287	763	1	C->T	CCC (P) => TCC (S)	1
matR	2297	766	2	C->T	TCA (S) => TTA (L)	0.88
matR	2327	776	2	C->T	ACC (T) => ATC (I)	0.25
matR	2372	791	2	C->T	CCC (P) => CTC (L)	0.25
mttB	31	11	1	C->T	CAT (H) => TAT (Y)	0.88
mttB	64	22	1	C->T	CCA (P) => TCA (S)	1
mttB	107	36	2	C->T	CCA (P) => CTA (L)	0.62
mttB	113	38	2	C->T	CCA (P) => CTA (L)	0.5
mttB	137	46	2	C->T	TCC (S) => TTC (F)	0.75
mttB	169	57	1	C->T	CCG (P) => TCG (S)	1
mttB	179	60	2	C->T	ACA (T) => ATA (I)	0.25
mttB	187	63	1	C->T	CTT (L) => TTT (F)	0.25
mttB	191	64	2	C->T	TCC (S) => TTC (F)	0.38
mttB	226	76	1	C->T	CGT (R) => TGT (C)	0.62
mttB	232	78	1	C->T	CTT (L) => TTT (F)	0.25
mttB	242	81	2	C->T	TCG (S) => TTG (L)	0.5
mttB	263	88	2	C->T	TCT (S) => TTT (F)	1
nad1	2	1	2	C->T	ACG (T) => ATG (M)	1
nad1	17	6	2	C->T	CCA (P) => CTA (L)	0.2
nad1	194	65	2	C->T	TCA (S) => TTA (L)	0.3
nad1	215	72	2	C->T	TCC (S) => TTC (F)	0.9
nad1	265	89	1	C->T	CGG (R) => TGG (W)	1
nad1	308	103	2	C->T	CCG (P) => CTG (L)	1
nad1	436	146	1	C->T	CCT (P) => TCT (S)	0.9
nad1	674	225	2	C->T	TCT (S) => TTT (F)	0.9
nad1	725	242	2	C->T	CCA (P) => CTA (L)	1
nad1	734	245	2	C->T	TCG (S) => TTG (L)	0.9
nad1	736	246	1	C->T	CTC (L) => TTC (F)	0.2
nad1	740	247	2	C->T	TCT (S) => TTT (F)	1
nad1	743	248	2	C->T	CCA (P) => CTA (L)	1
nad1	755	252	2	C->T	CCG (P) => CTG (L)	1
nad1	779	260	2	C->T	TCC (S) => TTC (F)	0.9
nad1	823	275	1	C->T	CTC (L) => TTC (F)	0.7
nad1	898	300	1	C->T	CGG (R) => TGG (W)	1
nad1	928	310	1	C->T	CGG (R) => TGG (W)	1
nad1	937	313	1	C->T	CCC (P) => TCC (S)	0.6
nad1	953	318	2	C->T	TCA (S) => TTA (L)	1
nad2	70	24	1	C->T	CAT (H) => TAT (Y)	0.33
nad2	179	60	2	C->T	GCT (A) => GTT (V)	0.22
nad2	262	88	1	C->T	CTT (L) => TTT (F)	0.56
nad2	293	98	2	C->T	TCG (S) => TTG (L)	0.22
nad2	566	189	2	C->T	TCT (S) => TTT (F)	0.33
nad2	575	192	2	C->T	GCT (A) => GTT (V)	0.33
nad2	677	226	2	C->T	TCC (S) => TTC (F)	1
nad2	703	235	1	C->T	CTT (L) => TTT (F)	1
nad2	760	254	1	C->T	CTT (L) => TTT (F)	0.44
nad2	788	263	2	C->T	TCT (S) => TTT (F)	0.67
nad2	800	267	2	C->T	TCA (S) => TTA (L)	1
nad2	809	270	2	C->T	TCT (S) => TTT (F)	1
nad2	821	274	2	C->T	TCC (S) => TTC (F)	0.22
nad2	920	307	2	C->T	CCT (P) => CTT (L)	1
nad2	928	310	1	C->T	CAT (H) => TAT (Y)	1
nad2	958	320	1	C->T	CGT (R) => TGT (C)	0.78
nad2	962	321	2	C->T	ACT (T) => ATT (I)	1
nad2	1028	343	2	C->T	TCA (S) => TTA (L)	0.78
nad2	1043	348	2	C->T	GCA (A) => GTA (V)	0.33
nad2	1058	353	2	C->T	CCA (P) => CTA (L)	1
nad2	1127	376	2	C->T	TCG (S) => TTG (L)	1
nad2	1247	416	2	C->T	CCT (P) => CTT (L)	0.67
nad2	1276	426	1	C->T	CGT (R) => TGT (C)	1
nad2	1298	433	2	C->T	GCG (A) => GTG (V)	1
nad2	1388	463	2	C->T	TCT (S) => TTT (F)	0.44
nad2	1397	466	2	C->T	ACT (T) => ATT (I)	0.22
nad2	1400	467	2	C->T	TCA (S) => TTA (L)	0.67
nad2	1403	468	2	C->T	TCC (S) => TTC (F)	1
nad2	1409	470	2	C->T	CCA (P) => CTA (L)	1
nad2	1457	486	2	C->T	TCA (S) => TTA (L)	1
nad3	5	2	2	C->T	TCG (S) => TTG (L)	0.68
nad3	44	15	2	C->T	CCG (P) => CTG (L)	1
nad3	62	21	2	C->T	CCA (P) => CTA (L)	0.95
nad3	80	27	2	C->T	CCA (P) => CTA (L)	1
nad3	137	46	2	C->T	TCC (S) => TTC (F)	1
nad3	146	49	2	C->T	TCC (S) => TTC (F)	1
nad3	185	62	2	C->T	CCG (P) => CTG (L)	0.95
nad3	190	64	1	C->T	CCT (P) => TCT (S)	1
nad3	208	70	1	C->T	CCT (P) => TTT (F)	0.95
nad3	209	70	1	C->T	CCT (P) => TTT (F)	0.95
nad3	215	72	2	C->T	CCG (P) => CTG (L)	1
nad3	230	77	2	C->T	TCT (S) => TTT (F)	0.86
nad3	233	78	2	C->T	TCT (S) => TTT (F)	1
nad3	247	83	1	C->T	CCT (P) => TCT (S)	1
nad3	251	84	2	C->T	CCC (P) => CTC (L)	0.91
nad3	266	89	2	C->T	CCG (P) => CTG (L)	1
nad3	275	92	2	C->T	TCT (S) => TTT (F)	1
nad3	317	106	2	C->T	TCT (S) => TTT (F)	0.95
nad3	344	115	2	C->T	TCG (S) => TTG (L)	1
nad3	349	117	1	C->T	CGG (R) => TGG (W)	1
nad4	131	44	2	C->T	GCT (A) => GTT (V)	0.22
nad4	163	55	1	C->T	CTT (L) => TTT (F)	0.33
nad4	181	61	1	C->T	CCT (P) => TCT (S)	0.22
nad4	863	288	2	C->T	GCG (A) => GTG (V)	0.33
nad4	977	326	2	C->T	CCG (P) => CTG (L)	0.78
nad4	1313	438	2	C->T	TCT (S) => TTT (F)	0.33
nad4	1339	447	1	C->T	CAT (H) => TAT (Y)	0.22
nad4	1405	469	1	C->T	CGG (R) => TGG (W)	1
nad4	1417	473	1	C->T	CAC (H) => TAC (Y)	1
nad4	1433	478	2	C->T	CCG (P) => CTG (L)	1
nad4L	8	3	2	C->T	CCT (P) => CTT (L)	0.88
nad4L	41	14	2	C->T	TCT (S) => TTT (F)	1
nad4L	47	16	2	C->T	TCA (S) => TTA (L)	1
nad4L	55	19	1	C->T	CGG (R) => TGG (W)	1
nad4L	64	22	1	C->T	CTC (L) => TTC (F)	0.38
nad4L	86	29	2	C->T	CCT (P) => CTT (L)	1
nad4L	95	32	2	C->T	TCA (S) => TTA (L)	1
nad4L	100	34	1	C->T	CCA (P) => TCA (S)	1
nad4L	110	37	2	C->T	TCA (S) => TTA (L)	1
nad4L	131	44	2	C->T	TCG (S) => TTG (L)	0.88
nad4L	158	53	2	C->T	TCG (S) => TTG (L)	1
nad4L	179	60	2	C->T	TCA (S) => TTA (L)	0.75
nad4L	188	63	2	C->T	TCA (S) => TTA (L)	0.88
nad4L	197	66	2	C->T	TCA (S) => TTA (L)	0.88
nad4L	281	94	2	C->T	TCT (S) => TTT (F)	0.88
nad5	155	52	2	C->T	CCG (P) => CTG (L)	1
nad5	242	81	2	C->T	CCG (P) => CTG (L)	1
nad5	272	91	2	C->T	TCC (S) => TTC (F)	0.7
nad5	358	120	1	C->T	CCT (P) => TTT (F)	1
nad5	359	120	1	C->T	CCT (P) => TTT (F)	1
nad5	374	125	2	C->T	CCA (P) => CTA (L)	0.9
nad5	398	133	2	C->T	TCT (S) => TTT (F)	0.9
nad5	494	165	2	C->T	ACA (T) => ATA (I)	1
nad5	506	169	2	C->T	CCT (P) => CTT (L)	1
nad5	548	183	2	C->T	TCG (S) => TTG (L)	0.4
nad5	553	185	1	C->T	CGT (R) => TGT (C)	1
nad5	598	200	1	C->T	CGT (R) => TGT (C)	1
nad5	608	203	2	C->T	GCC (A) => GTC (V)	0.3
nad5	629	210	2	C->T	TCT (S) => TTT (F)	0.9
nad5	631	211	1	C->T	CGC (R) => TGC (C)	0.9
nad5	713	238	2	C->T	TCG (S) => TTG (L)	1
nad5	721	241	1	C->T	CGG (R) => TGG (W)	1
nad5	725	242	2	C->T	TCA (S) => TTA (L)	1
nad5	764	255	2	C->T	TCG (S) => TTG (L)	1
nad5	782	261	2	C->T	ACG (T) => ATG (M)	1
nad5	835	279	1	C->T	CCA (P) => TCA (S)	0.9
nad5	863	288	2	C->T	TCT (S) => TTT (F)	0.8
nad5	866	289	2	C->T	GCA (A) => GTA (V)	0.2
nad5	886	296	1	C->T	CTT (L) => TTT (F)	0.3
nad5	1121	374	2	C->T	TCG (S) => TTG (L)	0.3
nad5	1184	395	2	C->T	CCA (P) => CTA (L)	1
nad5	1282	428	1	C->T	CTT (L) => TTT (F)	0.2
nad5	1385	462	2	C->T	CCT (P) => CTT (L)	0.3
nad5	1400	467	2	C->T	TCA (S) => TTA (L)	1
nad5	1414	472	1	C->T	CTC (L) => TTC (F)	0.3
nad5	1490	497	2	C->T	CCC (P) => CTC (L)	0.8
nad5	1550	517	2	C->T	ACT (T) => ATT (I)	0.9
nad5	1580	527	2	C->T	TCA (S) => TTA (L)	0.8
nad5	1589	530	2	C->T	TCT (S) => TTT (F)	0.9
nad5	1610	537	2	C->T	CCC (P) => CTC (L)	0.7
nad5	1859	620	2	C->T	TCT (S) => TTT (F)	0.8
nad5	1880	627	2	C->T	GCA (A) => GTA (V)	0.2
nad5	1895	632	2	C->T	TCA (S) => TTA (L)	1
nad5	1901	634	2	C->T	CCA (P) => CTA (L)	0.7
nad5	1916	639	2	C->T	TCT (S) => TTT (F)	0.7
nad5	1918	640	1	C->T	CGT (R) => TGT (C)	0.7
nad5	1931	644	2	C->T	TCT (S) => TTT (F)	0.3
nad5	1940	647	2	C->T	TCT (S) => TTT (F)	0.2
nad5	1958	653	2	C->T	TCG (S) => TTG (L)	0.9
nad6	7	3	1	C->T	CTT (L) => TTT (F)	0.3
nad6	17	6	2	C->T	TCG (S) => TTG (L)	0.7
nad6	26	9	2	C->T	CCT (P) => CTT (L)	0.4
nad6	83	28	2	C->T	TCG (S) => TTG (L)	1
nad6	88	30	1	C->T	CCC (P) => TTC (F)	0.7
nad6	89	30	1	C->T	CCC (P) => TTC (F)	0.7
nad6	95	32	2	C->T	CCA (P) => CTA (L)	1
nad6	103	35	1	C->T	CGC (R) => TGC (C)	1
nad6	146	49	2	C->T	TCC (S) => TTC (F)	1
nad6	158	53	2	C->T	TCC (S) => TTC (F)	1
nad6	161	54	2	C->T	CCA (P) => CTA (L)	1
nad6	169	57	1	C->T	CAT (H) => TAT (Y)	1
nad6	191	64	2	C->T	TCA (S) => TTA (L)	1
nad6	373	125	1	C->T	CAT (H) => TAT (Y)	0.9
nad6	440	147	2	C->T	TCC (S) => TTC (F)	1
nad6	563	188	2	C->T	TCT (S) => TTT (F)	1
nad7	5	2	2	C->T	ACG (T) => ATG (M)	0.38
nad7	38	13	2	C->T	TCG (S) => TTG (L)	0.75
nad7	44	15	2	C->T	TCC (S) => TTC (F)	1
nad7	77	26	2	C->T	TCA (S) => TTA (L)	1
nad7	83	28	2	C->T	TCA (S) => TTA (L)	1
nad7	137	46	2	C->T	TCA (S) => TTA (L)	1
nad7	200	67	2	C->T	TCT (S) => TTT (F)	1
nad7	209	70	2	C->T	TCA (S) => TTA (L)	0.88
nad7	224	75	2	C->T	ACG (T) => ATG (M)	1
nad7	244	82	1	C->T	CAT (H) => TAT (Y)	1
nad7	251	84	2	C->T	TCA (S) => TTA (L)	1
nad7	316	106	1	C->T	CGT (R) => TGT (C)	1
nad7	335	112	2	C->T	TCA (S) => TTA (L)	0.88
nad7	353	118	2	C->T	TCA (S) => TTA (L)	1
nad7	383	128	2	C->T	TCA (S) => TTA (L)	1
nad7	445	149	1	C->T	CCG (P) => TCG (S)	0.88
nad7	533	178	2	C->T	TCC (S) => TTC (F)	1
nad7	578	193	2	C->T	TCA (S) => TTA (L)	0.88
nad7	679	227	1	C->T	CCT (P) => TCT (S)	0.88
nad7	698	233	2	C->T	TCG (S) => TTG (L)	1
nad7	734	245	2	C->T	TCG (S) => TTG (L)	0.88
nad7	739	247	1	C->T	CCT (P) => TTT (F)	1
nad7	740	247	1	C->T	CCT (P) => TTT (F)	1
nad7	769	257	1	C->T	CGC (R) => TGC (C)	1
nad7	836	279	2	C->T	CCT (P) => CTT (L)	1
nad7	926	309	2	C->T	TCA (S) => TTA (L)	0.88
nad7	944	315	2	C->T	CCT (P) => CTT (L)	1
nad7	973	325	1	C->T	CCT (P) => TCT (S)	0.88
nad7	1079	360	2	C->T	TCT (S) => TTT (F)	1
nad7	1088	363	2	C->T	TCA (S) => TTA (L)	1
nad7	1103	368	2	C->T	TCT (S) => TTT (F)	1
nad7	1124	375	2	C->T	CCA (P) => CTA (L)	1
nad7	1166	389	2	C->T	TCT (S) => TTT (F)	1
nad9	14	5	2	C->T	TCC (S) => TTC (F)	0.67
nad9	38	13	2	C->T	ACT (T) => ATT (I)	0.25
nad9	92	31	2	C->T	TCT (S) => TTT (F)	0.75
nad9	167	56	2	C->T	TCG (S) => TTG (L)	0.92
nad9	190	64	1	C->T	CAT (H) => TAT (Y)	1
nad9	223	75	1	C->T	CAT (H) => TAT (Y)	1
nad9	239	80	2	C->T	ACT (T) => ATT (I)	0.25
nad9	275	92	2	C->T	GCA (A) => GTA (V)	0.25
nad9	298	100	1	C->T	CCG (P) => TCG (S)	0.83
nad9	311	104	2	C->T	CCA (P) => CTA (L)	0.75
nad9	328	110	1	C->T	CGG (R) => TGG (W)	1
nad9	356	119	2	C->T	TCT (S) => TTT (F)	1
nad9	368	123	2	C->T	TCC (S) => TTC (F)	1
nad9	398	133	2	C->T	TCA (S) => TTA (L)	1
nad9	406	136	1	C->T	CAT (H) => TAT (Y)	1
nad9	478	160	1	C->T	CCA (P) => TCA (S)	0.25
nad9	539	180	2	C->T	TCT (S) => TTT (F)	1
rpl16	37	13	1	C->T	CAG (Q) => TAG (X)	0.56
rpl16	56	19	2	C->T	TCT (S) => TTT (F)	0.33
rpl16	142	48	1	C->T	CGC (R) => TGC (C)	0.78
rpl16	185	62	2	C->T	ACC (T) => ATC (I)	1
rpl16	245	82	2	C->T	ACA (T) => ATA (I)	0.89
rpl16	313	105	1	C->T	CTC (L) => TTC (F)	0.89
rpl16	416	139	2	C->T	CCA (P) => CTA (L)	1
rpl16	482	161	2	C->T	CCA (P) => CTA (L)	0.89
rpl16	488	163	2	C->T	TCG (S) => TTG (L)	0.67
rpl2	86	29	2	C->T	GCT (A) => GTT (V)	1
rpl2	260	87	2	C->T	ACG (T) => ATG (M)	0.25
rpl2	278	93	2	C->T	CCG (P) => CTG (L)	0.25
rpl2	298	100	1	C->T	CCT (P) => TCT (S)	0.5
rpl2	377	126	2	C->T	TCC (S) => TTC (F)	0.75
rpl2	433	145	1	C->T	CCT (P) => TCT (S)	0.25
rpl2	482	161	2	C->T	GCA (A) => GTA (V)	0.5
rpl2	590	197	2	C->T	GCA (A) => GTA (V)	0.25
rpl2	872	291	2	C->T	ACT (T) => ATT (I)	0.25
rpl2	961	321	1	C->T	CCT (P) => TCT (S)	0.5
rpl2	1013	338	2	C->T	GCG (A) => GTG (V)	0.25
rpl2	1240	414	1	C->T	CCA (P) => TCA (S)	0.25
rpl5	35	12	2	C->T	TCA (S) => TTA (L)	0.78
rpl5	47	16	2	C->T	CCG (P) => CTG (L)	1
rpl5	59	20	2	C->T	CCG (P) => CTG (L)	0.89
rpl5	64	22	1	C->T	CAC (H) => TAC (Y)	1
rpl5	92	31	2	C->T	TCG (S) => TTG (L)	1
rpl5	152	51	2	C->T	CCG (P) => CTG (L)	0.44
rpl5	154	52	1	C->T	CGC (R) => TGC (C)	0.89
rpl5	281	94	2	C->T	GCT (A) => GTT (V)	0.22
rpl5	302	101	2	C->T	TCT (S) => TTT (F)	0.22
rpl5	323	108	2	C->T	TCG (S) => TTG (L)	0.44
rpl5	347	116	2	C->T	TCT (S) => TTT (F)	0.22
rpl5	370	124	1	C->T	CCC (P) => TCC (S)	1
rpl5	410	137	2	C->T	TCC (S) => TTC (F)	0.22
rpl5	506	169	2	C->T	CCA (P) => CTA (L)	0.89
rpl5	509	170	2	C->T	CCG (P) => CTG (L)	1
rps10	2	1	2	C->T	ACG (T) => ATG (M)	1
rps10	8	3	2	C->T	ACC (T) => ATC (I)	1
rps10	74	25	2	C->T	CCT (P) => CTT (L)	0.2
rps10	235	79	1	C->T	CGG (R) => TGG (W)	0.6
rps10	263	88	2	C->T	GCT (A) => GTT (V)	0.4
rps10	280	94	1	C->T	CTT (L) => TTT (F)	0.8
rps10	284	95	2	C->T	TCT (S) => TTT (F)	0.2
rps10	293	98	2	C->T	ACC (T) => ATC (I)	0.2
rps10	328	110	1	C->T	CGA (R) => TGA (X)	0.6
rps11	139	47	1	C->T	CAT (H) => TAT (Y)	1
rps11	496	166	1	C->T	CAA (Q) => TAA (X)	1
rps12	71	24	2	C->T	TCG (S) => TTG (L)	0.94
rps12	112	38	1	C->T	CCG (P) => TCG (S)	0.88
rps12	196	66	1	C->T	CAC (H) => TAC (Y)	0.94
rps12	221	74	2	C->T	TCG (S) => TTG (L)	0.88
rps12	232	78	1	C->T	CCT (P) => TCT (S)	1
rps12	269	90	2	C->T	TCG (S) => TTG (L)	0.94
rps12	284	95	2	C->T	TCC (S) => TTC (F)	0.76
rps12	289	97	1	C->T	CGT (R) => TGT (C)	0.88
rps13	5	2	2	C->T	TCA (S) => TTA (L)	0.6
rps13	14	5	2	C->T	TCA (S) => TTA (L)	0.4
rps13	26	9	2	C->T	TCA (S) => TTA (L)	0.9
rps13	56	19	2	C->T	TCA (S) => TTA (L)	0.9
rps13	100	34	1	C->T	CGT (R) => TGT (C)	0.9
rps13	256	86	1	C->T	CGT (R) => TGT (C)	1
rps13	287	96	2	C->T	TCG (S) => TTG (L)	1
rps14	47	16	2	C->T	GCG (A) => GTG (V)	0.6
rps14	127	43	1	C->T	CAT (H) => TAT (Y)	0.4
rps14	170	57	2	C->T	GCA (A) => GTA (V)	0.2
rps14	194	65	2	C->T	TCC (S) => TTC (F)	0.6
rps14	205	69	1	C->T	CCT (P) => TCT (S)	0.2
rps14	271	91	1	C->T	CCT (P) => TCT (S)	0.6
rps19	110	37	2	C->T	TCG (S) => TTG (L)	1
rps19	131	44	2	C->T	TCC (S) => TTC (F)	0.33
rps19	157	53	1	C->T	CCT (P) => TTT (F)	1
rps19	158	53	1	C->T	CCT (P) => TTT (F)	1
rps19	215	72	2	C->T	TCT (S) => TTT (F)	0.5
rps1	65	22	2	C->T	TCA (S) => TTA (L)	0.33
rps1	125	42	2	C->T	CCT (P) => CTT (L)	0.67
rps1	209	70	2	C->T	TCC (S) => TTC (F)	0.33
rps1	338	113	2	C->T	TCC (S) => TTC (F)	0.33
rps1	350	117	2	C->T	GCG (A) => GTG (V)	0.33
rps1	367	123	1	C->T	CTT (L) => TTT (F)	0.33
rps1	370	124	1	C->T	CTT (L) => TTT (F)	0.33
rps1	479	160	2	C->T	TCA (S) => TTA (L)	0.67
rps1	530	177	2	C->T	ACT (T) => ATT (I)	0.33
rps1	557	186	2	C->T	ACC (T) => ATC (I)	0.33
rps2	37	13	1	C->T	CGT (R) => TGT (C)	0.57
rps2	128	43	2	C->T	TCA (S) => TTA (L)	0.43
rps2	149	50	2	C->T	TCA (S) => TTA (L)	0.86
rps2	179	60	2	C->T	CCC (P) => CTC (L)	0.43
rps2	200	67	2	C->T	TCC (S) => TTC (F)	0.57
rps2	205	69	1	C->T	CTT (L) => TTT (F)	0.71
rps2	254	85	2	C->T	GCG (A) => GTG (V)	0.43
rps2	362	121	2	C->T	TCG (S) => TTG (L)	0.57
rps2	437	146	2	C->T	TCA (S) => TTA (L)	0.43
rps2	452	151	2	C->T	GCA (A) => GTA (V)	0.71
rps2	484	162	1	C->T	CCC (P) => TCC (S)	0.57
rps2	515	172	2	C->T	GCG (A) => GTG (V)	0.43
rps2	523	175	1	C->T	CCA (P) => TCA (S)	0.57
rps2	547	183	1	C->T	CGT (R) => TGT (C)	1
rps2	554	185	2	C->T	TCG (S) => TTG (L)	1
rps2	560	187	2	C->T	ACG (T) => ATG (M)	0.29
rps3	58	20	1	C->T	CCA (P) => TCA (S)	1
rps3	64	22	1	C->T	CGG (R) => TGG (W)	1
rps3	637	213	1	C->T	CAT (H) => TAT (Y)	0.29
rps3	686	229	2	C->T	TCG (S) => TTG (L)	0.86
rps3	881	294	2	C->T	TCG (S) => TTG (L)	0.29
rps3	1025	342	2	C->T	CCA (P) => CTA (L)	0.86
rps3	1385	462	2	C->T	CCG (P) => CTG (L)	0.86
rps3	1543	515	1	C->T	CGT (R) => TGT (C)	1
rps3	1576	526	1	C->T	CCT (P) => TCT (S)	0.57
rps3	1607	536	2	C->T	TCA (S) => TTA (L)	0.86
rps3	1621	541	1	C->T	CGG (R) => TGG (W)	1
rps4	13	5	1	C->T	CCA (P) => TCA (S)	0.67
rps4	29	10	2	C->T	ACA (T) => ATA (I)	1
rps4	608	203	2	C->T	TCC (S) => TTC (F)	0.33
rps4	722	241	2	C->T	TCG (S) => TTG (L)	0.83
rps4	733	245	1	C->T	CAT (H) => TAT (Y)	0.83
rps4	758	253	2	C->T	TCT (S) => TTT (F)	1
rps4	821	274	2	C->T	CCT (P) => CTT (L)	0.83
rps4	826	276	1	C->T	CGG (R) => TGG (W)	0.83
rps4	4	2	1	C->T	CCT (P) => TCT (S)	0.33
rps4	49	17	1	C->T	CGG (R) => TGG (W)	1
rps4	164	55	2	C->T	TCA (S) => TTA (L)	1
rps4	184	62	1	C->T	CCC (P) => TCC (S)	0.83
rps4	191	64	2	C->T	TCT (S) => TTT (F)	0.83
rps4	278	93	2	C->T	TCG (S) => TTG (L)	0.67
rps4	290	97	2	C->T	CCG (P) => CTG (L)	0.83
rps4	335	112	2	C->T	CCG (P) => CTG (L)	1
rps4	440	147	2	C->T	ACC (T) => ATC (I)	0.5
rps4	470	157	2	C->T	TCT (S) => TTT (F)	0.5
rps4	488	163	2	C->T	TCA (S) => TTA (L)	1
rps4	848	283	2	C->T	TCT (S) => TTT (F)	0.33
rps4	908	303	2	C->T	TCG (S) => TTG (L)	0.83
rps4	919	307	1	C->T	CAT (H) => TAT (Y)	0.83
rps4	929	310	2	C->T	CCA (P) => CTA (L)	0.67
rps4	944	315	2	C->T	TCT (S) => TTT (F)	1
rps4	995	332	2	C->T	CCA (P) => CTA (L)	0.83
rps4	1004	335	2	C->T	CCT (P) => CTT (L)	0.83
rps4	1009	337	1	C->T	CGG (R) => TGG (W)	0.83
rps7	55	19	1	C->T	CGC (R) => TGC (C)	0.25
rps7	116	39	2	C->T	CCA (P) => CTA (L)	0.75
sdh4	104	35	2	C->T	CCA (P) => CTA (L)	0.75
sdh4	160	54	1	C->T	CAT (H) => TAT (Y)	0.88
sdh4	214	72	1	C->T	CTT (L) => TTT (F)	0.25
sdh4	245	82	2	C->T	TCT (S) => TTT (F)	0.38
sdh4	247	83	1	C->T	CTC (L) => TTC (F)	0.25
sdh4	254	85	2	C->T	TCT (S) => TTT (F)	0.5
