# Supplementary material for: Comparative analysis of complete mitochondrial genomes from Curcuma longa and Curcuma kwangsiensis reveals structural plasticity, conserved core genes, and species-specific evolutionary dynamics
Source: Front Plant Sci. 2026 Apr 15;17:1782424. doi: 10.3389/fpls.2026.1782424 (PMC13125149; doi:10.3389/fpls.2026.1782424)
Supplement: Supplementary Table 5 — Nonsynonymous and synonymous substitution rates and Ka/Ks ratios for protein-coding genes in the mitogenomes of C. kwangsiensis and C. longa. [file Table5.xlsx]

## Sheet: C. kwangsiensis
Gene	Species	Ka	Ks	Ka/Ks
atp1	Curcuma kwangsiensis vs Curcuma amarissima PQ442956-PQ442994	NA	NA	NA
atp6	Curcuma kwangsiensis vs Curcuma amarissima PQ442956-PQ442994	NA	NA	NA
atp6	Curcuma kwangsiensis vs Curcuma longa L	NA	NA	NA
atp8	Curcuma kwangsiensis vs Curcuma amarissima PQ442956-PQ442994	NA	NA	NA
atp8	Curcuma kwangsiensis vs Curcuma longa L	NA	NA	NA
ccmB	Curcuma kwangsiensis vs Curcuma amarissima PQ442956-PQ442994	0.00455337	NA	NA
ccmB	Curcuma kwangsiensis vs Curcuma longa L	0.00455337	NA	NA
ccmC	Curcuma kwangsiensis vs Curcuma amarissima PQ442956-PQ442994	0.00189107	NA	NA
ccmC	Curcuma kwangsiensis vs Curcuma longa L	0.00378499	NA	NA
ccmFn	Curcuma kwangsiensis vs Curcuma amarissima PQ442956-PQ442994	0.00161338	NA	NA
ccmFn	Curcuma kwangsiensis vs Curcuma longa L	0.000806299	NA	NA
cob	Curcuma kwangsiensis vs Curcuma amarissima PQ442956-PQ442994	NA	NA	NA
cob	Curcuma kwangsiensis vs Curcuma longa L	NA	NA	NA
cox1	Curcuma kwangsiensis vs Curcuma longa L	NA	NA	NA
cox2	Curcuma kwangsiensis vs Curcuma amarissima PQ442956-PQ442994	0.00349709	NA	NA
cox3	Curcuma kwangsiensis vs Curcuma amarissima PQ442956-PQ442994	NA	NA	NA
cox3	Curcuma kwangsiensis vs Curcuma longa L	NA	NA	NA
nad1	Curcuma kwangsiensis vs Curcuma amarissima PQ442956-PQ442994	NA	NA	NA
nad1	Curcuma kwangsiensis vs Curcuma longa L	NA	NA	NA
nad2	Curcuma kwangsiensis vs Curcuma amarissima PQ442956-PQ442994	NA	NA	NA
nad2	Curcuma kwangsiensis vs Curcuma longa L	NA	NA	NA
nad3	Curcuma kwangsiensis vs Curcuma amarissima PQ442956-PQ442994	NA	NA	NA
nad3	Curcuma kwangsiensis vs Curcuma longa L	NA	NA	NA
nad4	Curcuma kwangsiensis vs Curcuma amarissima PQ442956-PQ442994	0.00185366	NA	NA
nad4	Curcuma kwangsiensis vs Curcuma longa L	0.00185366	NA	NA
nad6	Curcuma kwangsiensis vs Curcuma amarissima PQ442956-PQ442994	NA	NA	NA
nad6	Curcuma kwangsiensis vs Curcuma longa L	NA	NA	NA
nad7	Curcuma kwangsiensis vs Curcuma amarissima PQ442956-PQ442994	NA	NA	NA
nad7	Curcuma kwangsiensis vs Curcuma longa L	NA	NA	NA
nad9	Curcuma kwangsiensis vs Curcuma amarissima PQ442956-PQ442994	NA	NA	NA
nad9	Curcuma kwangsiensis vs Curcuma longa L	0.0022666	NA	NA
rpl16	Curcuma kwangsiensis vs Curcuma amarissima PQ442956-PQ442994	NA	NA	NA
rpl16	Curcuma kwangsiensis vs Curcuma longa L	NA	NA	NA
rpl5	Curcuma kwangsiensis vs Curcuma amarissima PQ442956-PQ442994	NA	NA	NA
rpl5	Curcuma kwangsiensis vs Curcuma longa L	NA	NA	NA
rps12	Curcuma kwangsiensis vs Curcuma amarissima PQ442956-PQ442994	NA	NA	NA
rps12	Curcuma kwangsiensis vs Curcuma longa L	NA	NA	NA
rps14	Curcuma kwangsiensis vs Curcuma amarissima PQ442956-PQ442994	NA	NA	NA
rps14	Curcuma kwangsiensis vs Curcuma longa L	NA	NA	NA
rps3	Curcuma kwangsiensis vs Curcuma amarissima PQ442956-PQ442994	NA	NA	NA
rps3	Curcuma kwangsiensis vs Curcuma longa L	NA	NA	NA
cox2	Curcuma kwangsiensis vs Curcuma longa L	0.0146683	5.91346e-06	2480.49
nad5	Curcuma kwangsiensis vs Curcuma amarissima PQ442956-PQ442994	0.00171731	0.000820733	2.09241
atp8	Curcuma kwangsiensis vs Dendrobium amplum MH591879-MH591896	0.0866428	0.0537757	1.61119
matR	Curcuma kwangsiensis vs Curcuma amarissima PQ442956-PQ442994	0.00225077	0.00156218	1.44079
atp8	Curcuma kwangsiensis vs Crocus sativus OL804177	0.205468	0.158666	1.29497
rpl5	Curcuma kwangsiensis vs Dracaena cochinchinensis PP704687	0.0875753	0.0737539	1.1874
nad4	Curcuma kwangsiensis vs Crocus sativus OL804177	0.0763693	0.0686517	1.11242
nad7	Curcuma kwangsiensis vs Crocus sativus OL804177	0.0184318	0.0167185	1.10248
matR	Curcuma kwangsiensis vs Curcuma longa L	0.00168729	0.00156234	1.07998
ccmFn	Curcuma kwangsiensis vs Hemerocallis citrina MZ726801-MZ726803	0.0562425	0.0527677	1.06585
nad4	Curcuma kwangsiensis vs Dracaena cochinchinensis PP704687	0.0772248	0.0738737	1.04536
nad4	Curcuma kwangsiensis vs Dendrobium amplum MH591879-MH591896	0.134545	0.129826	1.03635
nad7	Curcuma kwangsiensis vs Hemerocallis citrina MZ726801-MZ726803	0.0111419	0.0108814	1.02394
nad4	Curcuma kwangsiensis vs Hemerocallis citrina MZ726801-MZ726803	0.0736155	0.0723785	1.01709
ccmFn	Curcuma kwangsiensis vs Dendrobium amplum MH591879-MH591896	0.0620484	0.0613309	1.0117
rps1	Curcuma kwangsiensis vs Hemerocallis citrina MZ726801-MZ726803	0.0562017	0.0567612	0.990143
nad2	Curcuma kwangsiensis vs Crocus sativus OL804177	0.0370667	0.0376549	0.984381
ccmB	Curcuma kwangsiensis vs Hemerocallis citrina MZ726801-MZ726803	0.0300949	0.0310926	0.967913
ccmFc	Curcuma kwangsiensis vs Fritillaria usuriensis OR783162-OR783174	0.0826594	0.0887286	0.931599
rps1	Curcuma kwangsiensis vs Crocus sativus OL804177	0.11303	0.122412	0.923354
atp6	Curcuma kwangsiensis vs Crocus sativus OL804177	0.0363598	0.0396268	0.917557
nad4	Curcuma kwangsiensis vs Cardiocrinum giganteum PQ073105-PQ073123	0.0740972	0.0812078	0.912439
nad3	Curcuma kwangsiensis vs Cardiocrinum giganteum PQ073105-PQ073123	0.022468	0.0247052	0.909443
nad3	Curcuma kwangsiensis vs Fritillaria usuriensis OR783162-OR783174	0.022468	0.0247052	0.909443
nad3	Curcuma kwangsiensis vs Lilium tsingtauense OP973783-OP973810	0.022468	0.0247052	0.909443
ccmFc	Curcuma kwangsiensis vs Lilium tsingtauense OP973783-OP973810	0.077841	0.0857315	0.907963
ccmFc	Curcuma kwangsiensis vs Curcuma longa L	0.00533317	0.00590752	0.902777
nad4	Curcuma kwangsiensis vs Fritillaria usuriensis OR783162-OR783174	0.0731233	0.0810244	0.902485
ccmFc	Curcuma kwangsiensis vs Curcuma amarissima PQ442956-PQ442994	0.00533133	0.00591318	0.901601
ccmFc	Curcuma kwangsiensis vs Cardiocrinum giganteum PQ073105-PQ073123	0.0756511	0.0854781	0.885034
rpl16	Curcuma kwangsiensis vs Dendrobium amplum MH591879-MH591896	0.0388957	0.043968	0.884638
ccmB	Curcuma kwangsiensis vs Dracaena cochinchinensis PP704687	0.0767173	0.088419	0.867657
nad2	Curcuma kwangsiensis vs Hemerocallis citrina MZ726801-MZ726803	0.0340584	0.0402351	0.846485
ccmB	Curcuma kwangsiensis vs Lilium tsingtauense OP973783-OP973810	0.0393983	0.0469499	0.839156
rpl5	Curcuma kwangsiensis vs Dendrobium amplum MH591879-MH591896	0.0925732	0.110344	0.83895
rps1	Curcuma kwangsiensis vs Fritillaria usuriensis OR783162-OR783174	0.0702524	0.0839275	0.837062
nad3	Curcuma kwangsiensis vs Dracaena cochinchinensis PP704687	0.0273991	0.0327607	0.836342
ccmC	Curcuma kwangsiensis vs Dracaena cochinchinensis PP704687	0.0573476	0.0699963	0.819295
ccmB	Curcuma kwangsiensis vs Crocus sativus OL804177	0.0301634	0.0371717	0.811461
ccmFc	Curcuma kwangsiensis vs Crocus sativus OL804177	0.0800058	0.0986482	0.811022
ccmFc	Curcuma kwangsiensis vs Dendrobium amplum MH591879-MH591896	0.102282	0.12685	0.806321
rpl5	Curcuma kwangsiensis vs Crocus sativus OL804177	0.0716544	0.0906704	0.790273
nad2	Curcuma kwangsiensis vs Dracaena cochinchinensis PP704687	0.0428695	0.0544254	0.787674
atp6	Curcuma kwangsiensis vs Dracaena cochinchinensis PP704687	0.0456963	0.0581719	0.785538
rps1	Curcuma kwangsiensis vs Cardiocrinum giganteum PQ073105-PQ073123	0.0705855	0.090313	0.781565
ccmFn	Curcuma kwangsiensis vs Cardiocrinum giganteum PQ073105-PQ073123	0.0495615	0.0638871	0.775767
ccmC	Curcuma kwangsiensis vs Lilium tsingtauense OP973783-OP973810	0.054956	0.0711384	0.772522
ccmB	Curcuma kwangsiensis vs Fritillaria usuriensis OR783162-OR783174	0.0367696	0.0478979	0.767665
matR	Curcuma kwangsiensis vs Hemerocallis citrina MZ726801-MZ726803	0.0915036	0.120461	0.759609
nad7	Curcuma kwangsiensis vs Lilium tsingtauense OP973783-OP973810	0.0344437	0.045766	0.752603
ccmFn	Curcuma kwangsiensis vs Fritillaria usuriensis OR783162-OR783174	0.0663097	0.088182	0.751964
nad7	Curcuma kwangsiensis vs Fritillaria usuriensis OR783162-OR783174	0.0343953	0.0458794	0.749688
nad3	Curcuma kwangsiensis vs Dendrobium amplum MH591879-MH591896	0.0236416	0.0320184	0.738376
rps1	Curcuma kwangsiensis vs Dendrobium amplum MH591879-MH591896	0.0476772	0.0647147	0.736729
ccmB	Curcuma kwangsiensis vs Cardiocrinum giganteum PQ073105-PQ073123	0.0346025	0.0471461	0.733942
cox3	Curcuma kwangsiensis vs Crocus sativus OL804177	0.0366006	0.0499763	0.732359
ccmFn	Curcuma kwangsiensis vs Crocus sativus OL804177	0.0617381	0.0847128	0.728793
nad7	Curcuma kwangsiensis vs Cardiocrinum giganteum PQ073105-PQ073123	0.0332383	0.0457212	0.726979
nad5	Curcuma kwangsiensis vs Dendrobium amplum MH591879-MH591896	0.0386395	0.0538767	0.717184
ccmFn	Curcuma kwangsiensis vs Lilium tsingtauense OP973783-OP973810	0.0481708	0.0675025	0.713615
rps14	Curcuma kwangsiensis vs Crocus sativus OL804177	0.0276564	0.0390289	0.708612
rps1	Curcuma kwangsiensis vs Dracaena cochinchinensis PP704687	0.0780405	0.110304	0.707501
ccmB	Curcuma kwangsiensis vs Dendrobium amplum MH591879-MH591896	0.0464083	0.0657181	0.706173
nad2	Curcuma kwangsiensis vs Dendrobium amplum MH591879-MH591896	0.0384632	0.0561371	0.685164
nad3	Curcuma kwangsiensis vs Crocus sativus OL804177	0.026098	0.0381318	0.684415
nad9	Curcuma kwangsiensis vs Crocus sativus OL804177	0.0333076	0.0487127	0.683757
ccmFn	Curcuma kwangsiensis vs Dracaena cochinchinensis PP704687	0.0654478	0.0962944	0.679664
ccmC	Curcuma kwangsiensis vs Cardiocrinum giganteum PQ073105-PQ073123	0.0486012	0.0719825	0.675181
atp6	Curcuma kwangsiensis vs Lilium tsingtauense OP973783-OP973810	0.0392343	0.0582342	0.673732
cox2	Curcuma kwangsiensis vs Dendrobium amplum MH591879-MH591896	0.0812739	0.120977	0.671812
cob	Curcuma kwangsiensis vs Dendrobium amplum MH591879-MH591896	0.02311	0.034537	0.669139
nad4	Curcuma kwangsiensis vs Lilium tsingtauense OP973783-OP973810	0.10162	0.152998	0.664196
cob	Curcuma kwangsiensis vs Hemerocallis citrina MZ726801-MZ726803	0.0217954	0.0328542	0.663397
matR	Curcuma kwangsiensis vs Crocus sativus OL804177	0.066813	0.101349	0.659236
matR	Curcuma kwangsiensis vs Dendrobium amplum MH591879-MH591896	0.0938252	0.14333	0.65461
ccmC	Curcuma kwangsiensis vs Fritillaria usuriensis OR783162-OR783174	0.0532961	0.0814888	0.654029
atp6	Curcuma kwangsiensis vs Cardiocrinum giganteum PQ073105-PQ073123	0.0364761	0.0558015	0.653675
rps1	Curcuma kwangsiensis vs Lilium tsingtauense OP973783-OP973810	0.0652646	0.10029	0.65076
atp6	Curcuma kwangsiensis vs Fritillaria usuriensis OR783162-OR783174	0.0453738	0.0697845	0.650199
cox1	Curcuma kwangsiensis vs Dendrobium amplum MH591879-MH591896	0.0405023	0.0623215	0.649893
nad5	Curcuma kwangsiensis vs Curcuma longa L	0.00219253	0.00340092	0.644688
rpl5	Curcuma kwangsiensis vs Hemerocallis citrina MZ726801-MZ726803	0.0853475	0.13458	0.634178
atp6	Curcuma kwangsiensis vs Hemerocallis citrina MZ726801-MZ726803	0.0269497	0.0431426	0.624667
nad6	Curcuma kwangsiensis vs Crocus sativus OL804177	0.054064	0.0865613	0.624575
ccmC	Curcuma kwangsiensis vs Crocus sativus OL804177	0.0458054	0.0740843	0.618288
ccmC	Curcuma kwangsiensis vs Hemerocallis citrina MZ726801-MZ726803	0.0418218	0.0680389	0.614675
rps3	Curcuma kwangsiensis vs Dracaena cochinchinensis PP704687	0.0702824	0.115279	0.609674
ccmFc	Curcuma kwangsiensis vs Dracaena cochinchinensis PP704687	0.0806155	0.133342	0.604576
ccmC	Curcuma kwangsiensis vs Dendrobium amplum MH591879-MH591896	0.060904	0.100985	0.603101
rps14	Curcuma kwangsiensis vs Lilium tsingtauense OP973783-OP973810	0.0356499	0.059409	0.600077
matR	Curcuma kwangsiensis vs Dracaena cochinchinensis PP704687	0.0888415	0.148372	0.598776
nad3	Curcuma kwangsiensis vs Hemerocallis citrina MZ726801-MZ726803	0.022382	0.0375772	0.595628
atp4	Curcuma kwangsiensis vs Curcuma amarissima PQ442956-PQ442994	0.0887906	0.149655	0.593303
atp4	Curcuma kwangsiensis vs Curcuma longa L	0.0887906	0.149655	0.593303
ccmFc	Curcuma kwangsiensis vs Hemerocallis citrina MZ726801-MZ726803	0.0729303	0.123929	0.588485
matR	Curcuma kwangsiensis vs Lilium tsingtauense OP973783-OP973810	0.0903063	0.154424	0.584794
rps3	Curcuma kwangsiensis vs Dendrobium amplum MH591879-MH591896	0.0665142	0.114158	0.58265
matR	Curcuma kwangsiensis vs Cardiocrinum giganteum PQ073105-PQ073123	0.0900955	0.155431	0.579648
nad6	Curcuma kwangsiensis vs Dracaena cochinchinensis PP704687	0.100276	0.173682	0.577351
atp4	Curcuma kwangsiensis vs Crocus sativus OL804177	0.05849	0.101912	0.573925
cob	Curcuma kwangsiensis vs Cardiocrinum giganteum PQ073105-PQ073123	0.0218632	0.0381537	0.573029
cob	Curcuma kwangsiensis vs Fritillaria usuriensis OR783162-OR783174	0.0218632	0.0381537	0.573029
cob	Curcuma kwangsiensis vs Lilium tsingtauense OP973783-OP973810	0.0218632	0.0381537	0.573029
rps14	Curcuma kwangsiensis vs Dendrobium amplum MH591879-MH591896	0.0514906	0.0909397	0.566206
matR	Curcuma kwangsiensis vs Fritillaria usuriensis OR783162-OR783174	0.0963551	0.170495	0.565149
rps12	Curcuma kwangsiensis vs Dracaena cochinchinensis PP704687	0.0295972	0.0523718	0.565137
rps3	Curcuma kwangsiensis vs Crocus sativus OL804177	0.0670035	0.119172	0.562241
nad9	Curcuma kwangsiensis vs Fritillaria usuriensis OR783162-OR783174	0.0493016	0.0878292	0.561335
nad9	Curcuma kwangsiensis vs Lilium tsingtauense OP973783-OP973810	0.0493016	0.0878292	0.561335
atp4	Curcuma kwangsiensis vs Cardiocrinum giganteum PQ073105-PQ073123	0.0730182	0.132056	0.552932
rpl16	Curcuma kwangsiensis vs Lilium tsingtauense OP973783-OP973810	0.0317522	0.0575777	0.551467
rps3	Curcuma kwangsiensis vs Hemerocallis citrina MZ726801-MZ726803	0.069911	0.127994	0.546205
nad7	Curcuma kwangsiensis vs Dendrobium amplum MH591879-MH591896	0.017905	0.0331787	0.539654
cox1	Curcuma kwangsiensis vs Hemerocallis citrina MZ726801-MZ726803	0.0376329	0.0699538	0.537968
cob	Curcuma kwangsiensis vs Dracaena cochinchinensis PP704687	0.0257363	0.0480066	0.5361
nad5	Curcuma kwangsiensis vs Crocus sativus OL804177	0.034457	0.0644792	0.53439
rps14	Curcuma kwangsiensis vs Cardiocrinum giganteum PQ073105-PQ073123	0.0311793	0.0588756	0.529579
rps14	Curcuma kwangsiensis vs Fritillaria usuriensis OR783162-OR783174	0.0311793	0.0588756	0.529579
atp4	Curcuma kwangsiensis vs Fritillaria usuriensis OR783162-OR783174	0.065249	0.123997	0.526214
cox2	Curcuma kwangsiensis vs Crocus sativus OL804177	0.0499373	0.0956965	0.52183
atp4	Curcuma kwangsiensis vs Hemerocallis citrina MZ726801-MZ726803	0.0592816	0.11377	0.521066
nad9	Curcuma kwangsiensis vs Cardiocrinum giganteum PQ073105-PQ073123	0.0526145	0.102672	0.512453
nad7	Curcuma kwangsiensis vs Dracaena cochinchinensis PP704687	0.013329	0.0260424	0.51182
atp8	Curcuma kwangsiensis vs Cardiocrinum giganteum PQ073105-PQ073123	0.0818889	0.159999	0.511807
atp8	Curcuma kwangsiensis vs Fritillaria usuriensis OR783162-OR783174	0.0818889	0.159999	0.511807
cox3	Curcuma kwangsiensis vs Dendrobium amplum MH591879-MH591896	0.0275873	0.0539659	0.5112
cox2	Curcuma kwangsiensis vs Dracaena cochinchinensis PP704687	0.0448907	0.0898567	0.499581
atp4	Curcuma kwangsiensis vs Dendrobium amplum MH591879-MH591896	0.0733259	0.147078	0.49855
atp4	Curcuma kwangsiensis vs Dracaena cochinchinensis PP704687	0.0707307	0.142146	0.497592
rpl16	Curcuma kwangsiensis vs Dracaena cochinchinensis PP704687	0.0510042	0.103355	0.493484
atp1	Curcuma kwangsiensis vs Dendrobium amplum MH591879-MH591896	0.0389407	0.0792615	0.491295
atp4	Curcuma kwangsiensis vs Lilium tsingtauense OP973783-OP973810	0.0651088	0.132867	0.490029
nad5	Curcuma kwangsiensis vs Dracaena cochinchinensis PP704687	0.0406025	0.0839861	0.483444
rps12	Curcuma kwangsiensis vs Dendrobium amplum MH591879-MH591896	0.0368312	0.0767782	0.479708
nad6	Curcuma kwangsiensis vs Dendrobium amplum MH591879-MH591896	0.0552951	0.115758	0.477677
atp8	Curcuma kwangsiensis vs Lilium tsingtauense OP973783-OP973810	0.0817059	0.171323	0.476911
cob	Curcuma kwangsiensis vs Crocus sativus OL804177	0.0195385	0.0417193	0.468334
rpl5	Curcuma kwangsiensis vs Cardiocrinum giganteum PQ073105-PQ073123	0.0680962	0.147046	0.463093
rpl16	Curcuma kwangsiensis vs Cardiocrinum giganteum PQ073105-PQ073123	0.0279645	0.0604084	0.462925
rpl16	Curcuma kwangsiensis vs Fritillaria usuriensis OR783162-OR783174	0.0279645	0.0604084	0.462925
cox2	Curcuma kwangsiensis vs Hemerocallis citrina MZ726801-MZ726803	0.0483094	0.105094	0.459678
nad1	Curcuma kwangsiensis vs Hemerocallis citrina MZ726801-MZ726803	0.0306248	0.0666477	0.459502
rpl16	Curcuma kwangsiensis vs Crocus sativus OL804177	0.0414936	0.09144	0.453779
nad2	Curcuma kwangsiensis vs Cardiocrinum giganteum PQ073105-PQ073123	0.0494392	0.110128	0.448923
rpl5	Curcuma kwangsiensis vs Fritillaria usuriensis OR783162-OR783174	0.0728969	0.163121	0.44689
rpl5	Curcuma kwangsiensis vs Lilium tsingtauense OP973783-OP973810	0.0728969	0.163121	0.44689
rps12	Curcuma kwangsiensis vs Hemerocallis citrina MZ726801-MZ726803	0.0375946	0.0844577	0.445129
nad9	Curcuma kwangsiensis vs Dracaena cochinchinensis PP704687	0.0283767	0.0639315	0.443861
nad9	Curcuma kwangsiensis vs Hemerocallis citrina MZ726801-MZ726803	0.0283501	0.0639149	0.44356
nad5	Curcuma kwangsiensis vs Hemerocallis citrina MZ726801-MZ726803	0.025002	0.0572032	0.437073
nad1	Curcuma kwangsiensis vs Crocus sativus OL804177	0.0322776	0.0738626	0.436995
rps3	Curcuma kwangsiensis vs Fritillaria usuriensis OR783162-OR783174	0.0532935	0.123079	0.433002
atp6	Curcuma kwangsiensis vs Dendrobium amplum MH591879-MH591896	0.0333828	0.0777283	0.42948
nad1	Curcuma kwangsiensis vs Lilium tsingtauense OP973783-OP973810	0.0286596	0.0675976	0.423974
atp8	Curcuma kwangsiensis vs Hemerocallis citrina MZ726801-MZ726803	0.594728	1.4107	0.421583
nad1	Curcuma kwangsiensis vs Cardiocrinum giganteum PQ073105-PQ073123	0.0316698	0.0754427	0.419786
rps3	Curcuma kwangsiensis vs Cardiocrinum giganteum PQ073105-PQ073123	0.0508498	0.121427	0.41877
nad2	Curcuma kwangsiensis vs Fritillaria usuriensis OR783162-OR783174	0.0483608	0.116322	0.415751
rps12	Curcuma kwangsiensis vs Crocus sativus OL804177	0.0291474	0.0707525	0.411963
nad1	Curcuma kwangsiensis vs Fritillaria usuriensis OR783162-OR783174	0.0303175	0.0755059	0.401525
rps3	Curcuma kwangsiensis vs Lilium tsingtauense OP973783-OP973810	0.0722778	0.181185	0.398916
cox1	Curcuma kwangsiensis vs Crocus sativus OL804177	0.0294418	0.0743921	0.395765
nad4L	Curcuma kwangsiensis vs Dendrobium amplum MH591879-MH591896	0.0957368	0.243214	0.393631
nad1	Curcuma kwangsiensis vs Dracaena cochinchinensis PP704687	0.0350817	0.0903209	0.388412
cox2	Curcuma kwangsiensis vs Lilium tsingtauense OP973783-OP973810	0.0542501	0.14322	0.378789
cox2	Curcuma kwangsiensis vs Fritillaria usuriensis OR783162-OR783174	0.064725	0.170907	0.378716
nad6	Curcuma kwangsiensis vs Fritillaria usuriensis OR783162-OR783174	0.0460441	0.125335	0.367368
nad6	Curcuma kwangsiensis vs Lilium tsingtauense OP973783-OP973810	0.0460441	0.125335	0.367368
nad6	Curcuma kwangsiensis vs Hemerocallis citrina MZ726801-MZ726803	0.0514792	0.14036	0.366765
atp1	Curcuma kwangsiensis vs Hemerocallis citrina MZ726801-MZ726803	0.0320106	0.0894836	0.357726
nad6	Curcuma kwangsiensis vs Cardiocrinum giganteum PQ073105-PQ073123	0.0481571	0.135068	0.35654
rps1	Curcuma kwangsiensis vs Curcuma amarissima PQ442956-PQ442994	0.00225805	0.00642575	0.351406
nad4L	Curcuma kwangsiensis vs Cardiocrinum giganteum PQ073105-PQ073123	0.0871331	0.259958	0.335182
nad4L	Curcuma kwangsiensis vs Fritillaria usuriensis OR783162-OR783174	0.0871331	0.259958	0.335182
cox1	Curcuma kwangsiensis vs Dracaena cochinchinensis PP704687	0.0238696	0.0718253	0.332329
nad4L	Curcuma kwangsiensis vs Curcuma amarissima PQ442956-PQ442994	0.102157	0.311012	0.328467
nad4L	Curcuma kwangsiensis vs Curcuma longa L	0.102157	0.311012	0.328467
atp1	Curcuma kwangsiensis vs Dracaena cochinchinensis PP704687	0.036056	0.10992	0.328019
cox2	Curcuma kwangsiensis vs Cardiocrinum giganteum PQ073105-PQ073123	0.0554135	0.1757	0.315386
atp1	Curcuma kwangsiensis vs Crocus sativus OL804177	0.0235256	0.0749073	0.314062
nad4L	Curcuma kwangsiensis vs Dracaena cochinchinensis PP704687	0.0863701	0.275233	0.313807
rpl16	Curcuma kwangsiensis vs Hemerocallis citrina MZ726801-MZ726803	0.0279331	0.0899435	0.310563
nad9	Curcuma kwangsiensis vs Dendrobium amplum MH591879-MH591896	0.0291971	0.097971	0.298018
nad5	Curcuma kwangsiensis vs Fritillaria usuriensis OR783162-OR783174	0.0247619	0.0833987	0.296909
nad5	Curcuma kwangsiensis vs Lilium tsingtauense OP973783-OP973810	0.0253976	0.0862383	0.294505
nad2	Curcuma kwangsiensis vs Lilium tsingtauense OP973783-OP973810	0.0462435	0.159216	0.290445
nad4L	Curcuma kwangsiensis vs Lilium tsingtauense OP973783-OP973810	0.0906829	0.312233	0.290434
nad5	Curcuma kwangsiensis vs Cardiocrinum giganteum PQ073105-PQ073123	0.0250001	0.0868784	0.287759
nad4L	Curcuma kwangsiensis vs Hemerocallis citrina MZ726801-MZ726803	0.0802827	0.283279	0.283405
cox3	Curcuma kwangsiensis vs Hemerocallis citrina MZ726801-MZ726803	0.0203763	0.0722065	0.282194
nad4L	Curcuma kwangsiensis vs Crocus sativus OL804177	0.0853306	0.303451	0.281201
rps14	Curcuma kwangsiensis vs Hemerocallis citrina MZ726801-MZ726803	0.0273057	0.0985083	0.277192
atp8	Curcuma kwangsiensis vs Dracaena cochinchinensis PP704687	0.0928124	0.340312	0.272727
nad1	Curcuma kwangsiensis vs Dendrobium amplum MH591879-MH591896	0.031571	0.117905	0.267767
cox3	Curcuma kwangsiensis vs Cardiocrinum giganteum PQ073105-PQ073123	0.0201764	0.0806626	0.250133
cox3	Curcuma kwangsiensis vs Dracaena cochinchinensis PP704687	0.01723	0.0689613	0.249851
rps12	Curcuma kwangsiensis vs Cardiocrinum giganteum PQ073105-PQ073123	0.0285616	0.121555	0.23497
cox3	Curcuma kwangsiensis vs Fritillaria usuriensis OR783162-OR783174	0.0184936	0.0805762	0.229517
cox3	Curcuma kwangsiensis vs Lilium tsingtauense OP973783-OP973810	0.0184936	0.0805762	0.229517
rps14	Curcuma kwangsiensis vs Dracaena cochinchinensis PP704687	0.0131706	0.0600263	0.219413
cox1	Curcuma kwangsiensis vs Fritillaria usuriensis OR783162-OR783174	0.0328859	0.150174	0.218985
cox1	Curcuma kwangsiensis vs Lilium tsingtauense OP973783-OP973810	0.0328859	0.150174	0.218985
cox1	Curcuma kwangsiensis vs Cardiocrinum giganteum PQ073105-PQ073123	0.0328624	0.153334	0.214319
rps12	Curcuma kwangsiensis vs Fritillaria usuriensis OR783162-OR783174	0.0246639	0.126217	0.195409
rps12	Curcuma kwangsiensis vs Lilium tsingtauense OP973783-OP973810	0.0246639	0.126217	0.195409
rps1	Curcuma kwangsiensis vs Curcuma longa L	0.00225752	0.012923	0.174691
atp9	Curcuma kwangsiensis vs Crocus sativus OL804177	0.0261584	0.150055	0.174325
atp1	Curcuma kwangsiensis vs Lilium tsingtauense OP973783-OP973810	0.030447	0.192393	0.158255
atp1	Curcuma kwangsiensis vs Fritillaria usuriensis OR783162-OR783174	0.0311901	0.203241	0.153463
atp1	Curcuma kwangsiensis vs Cardiocrinum giganteum PQ073105-PQ073123	0.0295417	0.199264	0.148255
atp9	Curcuma kwangsiensis vs Dendrobium amplum MH591879-MH591896	0.0266253	0.198278	0.134282
atp9	Curcuma kwangsiensis vs Dracaena cochinchinensis PP704687	0.0262323	0.226951	0.115586
atp9	Curcuma kwangsiensis vs Curcuma longa L	0.0368439	0.353443	0.104243
atp9	Curcuma kwangsiensis vs Curcuma amarissima PQ442956-PQ442994	0.0365061	0.38182	0.0956108
atp9	Curcuma kwangsiensis vs Hemerocallis citrina MZ726801-MZ726803	0.0197005	0.264034	0.0746136
atp9	Curcuma kwangsiensis vs Lilium tsingtauense OP973783-OP973810	0.0263031	0.357524	0.0735702
atp9	Curcuma kwangsiensis vs Cardiocrinum giganteum PQ073105-PQ073123	0.0262388	0.360107	0.072864
atp9	Curcuma kwangsiensis vs Fritillaria usuriensis OR783162-OR783174	0.0262364	0.385096	0.0681294
atp1	Curcuma kwangsiensis vs Curcuma longa L	NA	0.0025245	0
cox1	Curcuma kwangsiensis vs Curcuma amarissima PQ442956-PQ442994	NA	0.00244601	0

## Sheet: C. longa
Gene	Species	Ka	Ks	Ka/Ks
atp1	Curcuma longa L. vs Cardiocrinum giganteum PQ073105-PQ073123	0.0295689	0.198717	0.148799
atp1	Curcuma longa L. vs Crocus sativus OL804177	0.0235901	0.0741858	0.317986
atp1	Curcuma longa L. vs Curcuma amarissima PQ442956-PQ442994	NA	0.0025245	0
atp1	Curcuma longa L. vs Curcuma kwangsiensis	NA	0.0025245	0
atp1	Curcuma longa L. vs Dendrobium amplum MH591879-MH591896	0.0385787	0.0807128	0.477975
atp1	Curcuma longa L. vs Dracaena cochinchinensis PP704687	0.0360751	0.109761	0.32867
atp1	Curcuma longa L. vs Fritillaria usuriensis OR783162-OR783174	0.0312237	0.202584	0.154127
atp1	Curcuma longa L. vs Hemerocallis citrina MZ726801-MZ726803	0.032028	0.0863573	0.370878
atp1	Curcuma longa L. vs Lilium tsingtauense OP973783-OP973810 OP973783-OP973810	0.030476	0.191865	0.158841
atp4	Curcuma longa L. vs Cardiocrinum giganteum PQ073105-PQ073123	0.0961025	0.101238	0.949273
atp4	Curcuma longa L. vs Crocus sativus OL804177	0.0897194	0.0711846	1.26038
atp4	Curcuma longa L. vs Curcuma amarissima PQ442956-PQ442994	NA	NA	NA
atp4	Curcuma longa L. vs Curcuma kwangsiensis	0.0887906	0.149655	0.593303
atp4	Curcuma longa L. vs Dendrobium amplum MH591879-MH591896	0.0848695	0.0855749	0.991757
atp4	Curcuma longa L. vs Dracaena cochinchinensis PP704687	0.0864905	0.0958943	0.901936
atp4	Curcuma longa L. vs Fritillaria usuriensis OR783162-OR783174	0.0880818	0.0933264	0.943803
atp4	Curcuma longa L. vs Hemerocallis citrina MZ726801-MZ726803	0.0858713	0.0846675	1.01422
atp4	Curcuma longa L. vs Lilium tsingtauense OP973783-OP973810 OP973783-OP973810	0.0883615	0.0925826	0.954407
atp6	Curcuma longa L. vs Cardiocrinum giganteum PQ073105-PQ073123	0.0364761	0.0558015	0.653675
atp6	Curcuma longa L. vs Crocus sativus OL804177	0.0363598	0.0396268	0.917557
atp6	Curcuma longa L. vs Curcuma amarissima PQ442956-PQ442994	NA	NA	NA
atp6	Curcuma longa L. vs Curcuma kwangsiensis	NA	NA	NA
atp6	Curcuma longa L. vs Dendrobium amplum MH591879-MH591896	0.0333828	0.0777283	0.42948
atp6	Curcuma longa L. vs Dracaena cochinchinensis PP704687	0.0456963	0.0581719	0.785538
atp6	Curcuma longa L. vs Fritillaria usuriensis OR783162-OR783174	0.0453738	0.0697845	0.650199
atp6	Curcuma longa L. vs Hemerocallis citrina MZ726801-MZ726803	0.0269497	0.0431426	0.624667
atp6	Curcuma longa L. vs Lilium tsingtauense OP973783-OP973810 OP973783-OP973810	0.0392343	0.0582342	0.673732
atp8	Curcuma longa L. vs Cardiocrinum giganteum PQ073105-PQ073123	0.0818889	0.159999	0.511807
atp8	Curcuma longa L. vs Crocus sativus OL804177	0.205468	0.158666	1.29497
atp8	Curcuma longa L. vs Curcuma amarissima PQ442956-PQ442994	NA	NA	NA
atp8	Curcuma longa L. vs Curcuma kwangsiensis	NA	NA	NA
atp8	Curcuma longa L. vs Dendrobium amplum MH591879-MH591896	0.0866428	0.0537757	1.61119
atp8	Curcuma longa L. vs Dracaena cochinchinensis PP704687	0.0928124	0.340312	0.272727
atp8	Curcuma longa L. vs Fritillaria usuriensis OR783162-OR783174	0.0818889	0.159999	0.511807
atp8	Curcuma longa L. vs Hemerocallis citrina MZ726801-MZ726803	0.594728	1.4107	0.421583
atp8	Curcuma longa L. vs Lilium tsingtauense OP973783-OP973810 OP973783-OP973810	0.0817059	0.171323	0.476911
atp9	Curcuma longa L. vs Cardiocrinum giganteum PQ073105-PQ073123	0.00653227	0.246894	0.0264578
atp9	Curcuma longa L. vs Crocus sativus OL804177	0.0196849	0.281399	0.0699537
atp9	Curcuma longa L. vs Curcuma amarissima PQ442956-PQ442994	NA	0.0147233	0
atp9	Curcuma longa L. vs Curcuma kwangsiensis	0.0368439	0.353443	0.104243
atp9	Curcuma longa L. vs Dendrobium amplum MH591879-MH591896	0.0367699	0.21952	0.167501
atp9	Curcuma longa L. vs Dracaena cochinchinensis PP704687	0.0341061	0.229097	0.148872
atp9	Curcuma longa L. vs Fritillaria usuriensis OR783162-OR783174	0.00660631	0.220647	0.0299406
atp9	Curcuma longa L. vs Hemerocallis citrina MZ726801-MZ726803	0.0130007	0.347903	0.0373687
atp9	Curcuma longa L. vs Lilium tsingtauense OP973783-OP973810 OP973783-OP973810	0.00668188	0.196874	0.03394
ccmB	Curcuma longa L. vs Cardiocrinum giganteum PQ073105-PQ073123	0.0303358	0.0452371	0.670594
ccmB	Curcuma longa L. vs Crocus sativus OL804177	0.0344908	0.0384019	0.898153
ccmB	Curcuma longa L. vs Curcuma amarissima PQ442956-PQ442994	NA	NA	NA
ccmB	Curcuma longa L. vs Curcuma kwangsiensis	0.00455337	NA	NA
ccmB	Curcuma longa L. vs Dendrobium amplum MH591879-MH591896	0.0510266	0.0661725	0.771115
ccmB	Curcuma longa L. vs Dracaena cochinchinensis PP704687	0.0826438	0.0895148	0.923242
ccmB	Curcuma longa L. vs Fritillaria usuriensis OR783162-OR783174	0.0324698	0.0462184	0.70253
ccmB	Curcuma longa L. vs Hemerocallis citrina MZ726801-MZ726803	0.0344299	0.0320826	1.07316
ccmB	Curcuma longa L. vs Lilium tsingtauense OP973783-OP973810 OP973783-OP973810	0.0351058	0.0452788	0.775325
ccmC	Curcuma longa L. vs Cardiocrinum giganteum PQ073105-PQ073123	0.0523781	0.0730948	0.716578
ccmC	Curcuma longa L. vs Crocus sativus OL804177	0.0457877	0.0741694	0.617339
ccmC	Curcuma longa L. vs Curcuma amarissima PQ442956-PQ442994	0.00189014	NA	NA
ccmC	Curcuma longa L. vs Curcuma kwangsiensis	0.00378499	NA	NA
ccmC	Curcuma longa L. vs Dendrobium amplum MH591879-MH591896	0.0606833	0.102009	0.594882
ccmC	Curcuma longa L. vs Dracaena cochinchinensis PP704687	0.0573391	0.0700267	0.818817
ccmC	Curcuma longa L. vs Fritillaria usuriensis OR783162-OR783174	0.0571486	0.0825289	0.692467
ccmC	Curcuma longa L. vs Hemerocallis citrina MZ726801-MZ726803	0.0418118	0.0680903	0.614063
ccmC	Curcuma longa L. vs Lilium tsingtauense OP973783-OP973810 OP973783-OP973810	0.0587626	0.0721311	0.814663
ccmFc	Curcuma longa L. vs Cardiocrinum giganteum PQ073105-PQ073123	0.0745594	0.0815244	0.914566
ccmFc	Curcuma longa L. vs Crocus sativus OL804177	0.0736887	0.093604	0.787239
ccmFc	Curcuma longa L. vs Curcuma amarissima PQ442956-PQ442994	0.00425793	NA	NA
ccmFc	Curcuma longa L. vs Curcuma kwangsiensis	0.00533317	0.00590752	0.902777
ccmFc	Curcuma longa L. vs Dendrobium amplum MH591879-MH591896	0.098019	0.116608	0.840587
ccmFc	Curcuma longa L. vs Dracaena cochinchinensis PP704687	0.0749224	0.125983	0.5947
ccmFc	Curcuma longa L. vs Fritillaria usuriensis OR783162-OR783174	0.0815677	0.0846715	0.963343
ccmFc	Curcuma longa L. vs Hemerocallis citrina MZ726801-MZ726803	0.0717196	0.116928	0.613363
ccmFc	Curcuma longa L. vs Lilium tsingtauense OP973783-OP973810 OP973783-OP973810	0.0767459	0.0817603	0.938669
ccmFn	Curcuma longa L. vs Cardiocrinum giganteum PQ073105-PQ073123	0.0495615	0.0638871	0.775767
ccmFn	Curcuma longa L. vs Crocus sativus OL804177	0.0625405	0.0849496	0.736207
ccmFn	Curcuma longa L. vs Curcuma amarissima PQ442956-PQ442994	0.00080572	NA	NA
ccmFn	Curcuma longa L. vs Curcuma kwangsiensis	0.000806299	NA	NA
ccmFn	Curcuma longa L. vs Dendrobium amplum MH591879-MH591896	0.0620484	0.0613309	1.0117
ccmFn	Curcuma longa L. vs Dracaena cochinchinensis PP704687	0.0662485	0.0965859	0.685902
ccmFn	Curcuma longa L. vs Fritillaria usuriensis OR783162-OR783174	0.0671534	0.0884104	0.759565
ccmFn	Curcuma longa L. vs Hemerocallis citrina MZ726801-MZ726803	0.0570366	0.0529182	1.07783
ccmFn	Curcuma longa L. vs Lilium tsingtauense OP973783-OP973810 OP973783-OP973810	0.0481708	0.0675025	0.713615
cob	Curcuma longa L. vs Cardiocrinum giganteum PQ073105-PQ073123	0.0218632	0.0381537	0.573029
cob	Curcuma longa L. vs Crocus sativus OL804177	0.0195385	0.0417193	0.468334
cob	Curcuma longa L. vs Curcuma amarissima PQ442956-PQ442994	NA	NA	NA
cob	Curcuma longa L. vs Curcuma kwangsiensis	NA	NA	NA
cob	Curcuma longa L. vs Dendrobium amplum MH591879-MH591896	0.02311	0.034537	0.669139
cob	Curcuma longa L. vs Dracaena cochinchinensis PP704687	0.0257363	0.0480066	0.5361
cob	Curcuma longa L. vs Fritillaria usuriensis OR783162-OR783174	0.0218632	0.0381537	0.573029
cob	Curcuma longa L. vs Hemerocallis citrina MZ726801-MZ726803	0.0217954	0.0328542	0.663397
cob	Curcuma longa L. vs Lilium tsingtauense OP973783-OP973810 OP973783-OP973810	0.0218632	0.0381537	0.573029
cox1	Curcuma longa L. vs Cardiocrinum giganteum PQ073105-PQ073123	0.0328624	0.153334	0.214319
cox1	Curcuma longa L. vs Crocus sativus OL804177	0.0294418	0.0743921	0.395765
cox1	Curcuma longa L. vs Curcuma amarissima PQ442956-PQ442994	NA	0.00244601	0
cox1	Curcuma longa L. vs Curcuma kwangsiensis	NA	NA	NA
cox1	Curcuma longa L. vs Dendrobium amplum MH591879-MH591896	0.0405023	0.0623215	0.649893
cox1	Curcuma longa L. vs Dracaena cochinchinensis PP704687	0.0238696	0.0718253	0.332329
cox1	Curcuma longa L. vs Fritillaria usuriensis OR783162-OR783174	0.0328859	0.150174	0.218985
cox1	Curcuma longa L. vs Hemerocallis citrina MZ726801-MZ726803	0.0376329	0.0699538	0.537968
cox1	Curcuma longa L. vs Lilium tsingtauense OP973783-OP973810 OP973783-OP973810	0.0328859	0.150174	0.218985
cox2	Curcuma longa L. vs Cardiocrinum giganteum PQ073105-PQ073123	0.0475885	0.173752	0.273887
cox2	Curcuma longa L. vs Crocus sativus OL804177	0.0458038	0.0950526	0.481878
cox2	Curcuma longa L. vs Curcuma amarissima PQ442956-PQ442994	NA	NA	NA
cox2	Curcuma longa L. vs Curcuma kwangsiensis	0.0146683	5.91346e-06	2480.49
cox2	Curcuma longa L. vs Dendrobium amplum MH591879-MH591896	0.088091	0.131877	0.667979
cox2	Curcuma longa L. vs Dracaena cochinchinensis PP704687	0.0408144	0.0887536	0.459861
cox2	Curcuma longa L. vs Fritillaria usuriensis OR783162-OR783174	0.0526438	0.169478	0.310623
cox2	Curcuma longa L. vs Hemerocallis citrina MZ726801-MZ726803	0.040286	0.0995906	0.404516
cox2	Curcuma longa L. vs Lilium tsingtauense OP973783-OP973810 OP973783-OP973810	0.0444349	0.140612	0.316011
cox3	Curcuma longa L. vs Cardiocrinum giganteum PQ073105-PQ073123	0.0201764	0.0806626	0.250133
cox3	Curcuma longa L. vs Crocus sativus OL804177	0.0366006	0.0499763	0.732359
cox3	Curcuma longa L. vs Curcuma amarissima PQ442956-PQ442994	NA	NA	NA
cox3	Curcuma longa L. vs Curcuma kwangsiensis	NA	NA	NA
cox3	Curcuma longa L. vs Dendrobium amplum MH591879-MH591896	0.0275873	0.0539659	0.5112
cox3	Curcuma longa L. vs Dracaena cochinchinensis PP704687	0.01723	0.0689613	0.249851
cox3	Curcuma longa L. vs Fritillaria usuriensis OR783162-OR783174	0.0184936	0.0805762	0.229517
cox3	Curcuma longa L. vs Hemerocallis citrina MZ726801-MZ726803	0.0203763	0.0722065	0.282194
cox3	Curcuma longa L. vs Lilium tsingtauense OP973783-OP973810 OP973783-OP973810	0.0184936	0.0805762	0.229517
matR	Curcuma longa L. vs Cardiocrinum giganteum PQ073105-PQ073123	0.0900955	0.155431	0.579648
matR	Curcuma longa L. vs Crocus sativus OL804177	0.066813	0.101349	0.659236
matR	Curcuma longa L. vs Curcuma amarissima PQ442956-PQ442994	0.000561877	NA	NA
matR	Curcuma longa L. vs Curcuma kwangsiensis	0.00168729	0.00156234	1.07998
matR	Curcuma longa L. vs Dendrobium amplum MH591879-MH591896	0.0938252	0.14333	0.65461
matR	Curcuma longa L. vs Dracaena cochinchinensis PP704687	0.0888415	0.148372	0.598776
matR	Curcuma longa L. vs Fritillaria usuriensis OR783162-OR783174	0.0963551	0.170495	0.565149
matR	Curcuma longa L. vs Hemerocallis citrina MZ726801-MZ726803	0.0915036	0.120461	0.759609
matR	Curcuma longa L. vs Lilium tsingtauense OP973783-OP973810 OP973783-OP973810	0.0903063	0.154424	0.584794
nad1	Curcuma longa L. vs Cardiocrinum giganteum PQ073105-PQ073123	0.0316698	0.0754427	0.419786
nad1	Curcuma longa L. vs Crocus sativus OL804177	0.0322776	0.0738626	0.436995
nad1	Curcuma longa L. vs Curcuma amarissima PQ442956-PQ442994	NA	NA	NA
nad1	Curcuma longa L. vs Curcuma kwangsiensis	NA	NA	NA
nad1	Curcuma longa L. vs Dendrobium amplum MH591879-MH591896	0.031571	0.117905	0.267767
nad1	Curcuma longa L. vs Dracaena cochinchinensis PP704687	0.0350817	0.0903209	0.388412
nad1	Curcuma longa L. vs Fritillaria usuriensis OR783162-OR783174	0.0303175	0.0755059	0.401525
nad1	Curcuma longa L. vs Hemerocallis citrina MZ726801-MZ726803	0.0306248	0.0666477	0.459502
nad1	Curcuma longa L. vs Lilium tsingtauense OP973783-OP973810 OP973783-OP973810	0.0286596	0.0675976	0.423974
nad2	Curcuma longa L. vs Cardiocrinum giganteum PQ073105-PQ073123	0.0494392	0.110128	0.448923
nad2	Curcuma longa L. vs Crocus sativus OL804177	0.0370667	0.0376549	0.984381
nad2	Curcuma longa L. vs Curcuma amarissima PQ442956-PQ442994	NA	NA	NA
nad2	Curcuma longa L. vs Curcuma kwangsiensis	NA	NA	NA
nad2	Curcuma longa L. vs Dendrobium amplum MH591879-MH591896	0.0384632	0.0561371	0.685164
nad2	Curcuma longa L. vs Dracaena cochinchinensis PP704687	0.0428695	0.0544254	0.787674
nad2	Curcuma longa L. vs Fritillaria usuriensis OR783162-OR783174	0.0483608	0.116322	0.415751
nad2	Curcuma longa L. vs Hemerocallis citrina MZ726801-MZ726803	0.0340584	0.0402351	0.846485
nad2	Curcuma longa L. vs Lilium tsingtauense OP973783-OP973810 OP973783-OP973810	0.0462435	0.159216	0.290445
nad3	Curcuma longa L. vs Cardiocrinum giganteum PQ073105-PQ073123	0.022468	0.0247052	0.909443
nad3	Curcuma longa L. vs Crocus sativus OL804177	0.026098	0.0381318	0.684415
nad3	Curcuma longa L. vs Curcuma amarissima PQ442956-PQ442994	NA	NA	NA
nad3	Curcuma longa L. vs Curcuma kwangsiensis	NA	NA	NA
nad3	Curcuma longa L. vs Dendrobium amplum MH591879-MH591896	0.0236416	0.0320184	0.738376
nad3	Curcuma longa L. vs Dracaena cochinchinensis PP704687	0.0273991	0.0327607	0.836342
nad3	Curcuma longa L. vs Fritillaria usuriensis OR783162-OR783174	0.022468	0.0247052	0.909443
nad3	Curcuma longa L. vs Hemerocallis citrina MZ726801-MZ726803	0.022382	0.0375772	0.595628
nad3	Curcuma longa L. vs Lilium tsingtauense OP973783-OP973810 OP973783-OP973810	0.022468	0.0247052	0.909443
nad4	Curcuma longa L. vs Cardiocrinum giganteum PQ073105-PQ073123	0.074653	0.0849705	0.878575
nad4	Curcuma longa L. vs Crocus sativus OL804177	0.0771364	0.0716788	1.07614
nad4	Curcuma longa L. vs Curcuma amarissima PQ442956-PQ442994	0.00185342	NA	NA
nad4	Curcuma longa L. vs Curcuma kwangsiensis	0.00185366	NA	NA
nad4	Curcuma longa L. vs Dendrobium amplum MH591879-MH591896	0.135218	0.133995	1.00913
nad4	Curcuma longa L. vs Dracaena cochinchinensis PP704687	0.0779185	0.0771636	1.00978
nad4	Curcuma longa L. vs Fritillaria usuriensis OR783162-OR783174	0.0736657	0.0848158	0.868538
nad4	Curcuma longa L. vs Hemerocallis citrina MZ726801-MZ726803	0.0742915	0.0757189	0.98115
nad4	Curcuma longa L. vs Lilium tsingtauense OP973783-OP973810 OP973783-OP973810	0.104149	0.15085	0.690416
nad4L	Curcuma longa L. vs Cardiocrinum giganteum PQ073105-PQ073123	0.0321805	0.231709	0.138883
nad4L	Curcuma longa L. vs Crocus sativus OL804177	0.0221783	0.233525	0.0949719
nad4L	Curcuma longa L. vs Curcuma amarissima PQ442956-PQ442994	NA	NA	NA
nad4L	Curcuma longa L. vs Curcuma kwangsiensis	0.102157	0.311012	0.328467
nad4L	Curcuma longa L. vs Dendrobium amplum MH591879-MH591896	0.0349477	0.196291	0.17804
nad4L	Curcuma longa L. vs Dracaena cochinchinensis PP704687	0.0312967	0.232516	0.1346
nad4L	Curcuma longa L. vs Fritillaria usuriensis OR783162-OR783174	0.0321805	0.231709	0.138883
nad4L	Curcuma longa L. vs Hemerocallis citrina MZ726801-MZ726803	0.0268841	0.210888	0.12748
nad4L	Curcuma longa L. vs Lilium tsingtauense OP973783-OP973810 OP973783-OP973810	0.0303067	0.230253	0.131623
nad5	Curcuma longa L. vs Cardiocrinum giganteum PQ073105-PQ073123	0.0242719	0.0841406	0.288468
nad5	Curcuma longa L. vs Crocus sativus OL804177	0.0337044	0.0643643	0.52365
nad5	Curcuma longa L. vs Curcuma amarissima PQ442956-PQ442994	0.000662631	0.00200283	0.330847
nad5	Curcuma longa L. vs Curcuma kwangsiensis	0.00219253	0.00340092	0.644688
nad5	Curcuma longa L. vs Dendrobium amplum MH591879-MH591896	0.0372076	0.053845	0.691012
nad5	Curcuma longa L. vs Dracaena cochinchinensis PP704687	0.0398217	0.0840295	0.473902
nad5	Curcuma longa L. vs Fritillaria usuriensis OR783162-OR783174	0.0240247	0.0807802	0.297408
nad5	Curcuma longa L. vs Hemerocallis citrina MZ726801-MZ726803	0.0242549	0.0571071	0.424727
nad5	Curcuma longa L. vs Lilium tsingtauense OP973783-OP973810 OP973783-OP973810	0.0246621	0.083584	0.295058
nad6	Curcuma longa L. vs Cardiocrinum giganteum PQ073105-PQ073123	0.0481571	0.135068	0.35654
nad6	Curcuma longa L. vs Crocus sativus OL804177	0.054064	0.0865613	0.624575
nad6	Curcuma longa L. vs Curcuma amarissima PQ442956-PQ442994	NA	NA	NA
nad6	Curcuma longa L. vs Curcuma kwangsiensis	NA	NA	NA
nad6	Curcuma longa L. vs Dendrobium amplum MH591879-MH591896	0.0552951	0.115758	0.477677
nad6	Curcuma longa L. vs Dracaena cochinchinensis PP704687	0.100276	0.173682	0.577351
nad6	Curcuma longa L. vs Fritillaria usuriensis OR783162-OR783174	0.0460441	0.125335	0.367368
nad6	Curcuma longa L. vs Hemerocallis citrina MZ726801-MZ726803	0.0514792	0.14036	0.366765
nad6	Curcuma longa L. vs Lilium tsingtauense OP973783-OP973810 OP973783-OP973810	0.0460441	0.125335	0.367368
nad7	Curcuma longa L. vs Cardiocrinum giganteum PQ073105-PQ073123	0.0332383	0.0457212	0.726979
nad7	Curcuma longa L. vs Crocus sativus OL804177	0.0184318	0.0167185	1.10248
nad7	Curcuma longa L. vs Curcuma amarissima PQ442956-PQ442994	NA	NA	NA
nad7	Curcuma longa L. vs Curcuma kwangsiensis	NA	NA	NA
nad7	Curcuma longa L. vs Dendrobium amplum MH591879-MH591896	0.017905	0.0331787	0.539654
nad7	Curcuma longa L. vs Dracaena cochinchinensis PP704687	0.013329	0.0260424	0.51182
nad7	Curcuma longa L. vs Fritillaria usuriensis OR783162-OR783174	0.0343953	0.0458794	0.749688
nad7	Curcuma longa L. vs Hemerocallis citrina MZ726801-MZ726803	0.0111419	0.0108814	1.02394
nad7	Curcuma longa L. vs Lilium tsingtauense OP973783-OP973810 OP973783-OP973810	0.0344437	0.045766	0.752603
nad9	Curcuma longa L. vs Cardiocrinum giganteum PQ073105-PQ073123	0.0552242	0.100787	0.547927
nad9	Curcuma longa L. vs Crocus sativus OL804177	0.0359643	0.0461438	0.779395
nad9	Curcuma longa L. vs Curcuma amarissima PQ442956-PQ442994	0.0022666	NA	NA
nad9	Curcuma longa L. vs Curcuma kwangsiensis	0.0022666	NA	NA
nad9	Curcuma longa L. vs Dendrobium amplum MH591879-MH591896	0.0319475	0.0937406	0.340807
nad9	Curcuma longa L. vs Dracaena cochinchinensis PP704687	0.030988	0.0599137	0.517211
nad9	Curcuma longa L. vs Fritillaria usuriensis OR783162-OR783174	0.0518744	0.0860037	0.603165
nad9	Curcuma longa L. vs Hemerocallis citrina MZ726801-MZ726803	0.030953	0.0599503	0.516312
nad9	Curcuma longa L. vs Lilium tsingtauense OP973783-OP973810 OP973783-OP973810	0.0518744	0.0860037	0.603165
rpl16	Curcuma longa L. vs Cardiocrinum giganteum PQ073105-PQ073123	0.0279645	0.0604084	0.462925
rpl16	Curcuma longa L. vs Crocus sativus OL804177	0.0414936	0.09144	0.453779
rpl16	Curcuma longa L. vs Curcuma amarissima PQ442956-PQ442994	NA	NA	NA
rpl16	Curcuma longa L. vs Curcuma kwangsiensis	NA	NA	NA
rpl16	Curcuma longa L. vs Dendrobium amplum MH591879-MH591896	0.0388957	0.043968	0.884638
rpl16	Curcuma longa L. vs Dracaena cochinchinensis PP704687	0.0510042	0.103355	0.493484
rpl16	Curcuma longa L. vs Fritillaria usuriensis OR783162-OR783174	0.0279645	0.0604084	0.462925
rpl16	Curcuma longa L. vs Hemerocallis citrina MZ726801-MZ726803	0.0279331	0.0899435	0.310563
rpl16	Curcuma longa L. vs Lilium tsingtauense OP973783-OP973810 OP973783-OP973810	0.0317522	0.0575777	0.551467
rpl5	Curcuma longa L. vs Cardiocrinum giganteum PQ073105-PQ073123	0.0680962	0.147046	0.463093
rpl5	Curcuma longa L. vs Crocus sativus OL804177	0.0716544	0.0906704	0.790273
rpl5	Curcuma longa L. vs Curcuma amarissima PQ442956-PQ442994	NA	NA	NA
rpl5	Curcuma longa L. vs Curcuma kwangsiensis	NA	NA	NA
rpl5	Curcuma longa L. vs Dendrobium amplum MH591879-MH591896	0.0925732	0.110344	0.83895
rpl5	Curcuma longa L. vs Dracaena cochinchinensis PP704687	0.0875753	0.0737539	1.1874
rpl5	Curcuma longa L. vs Fritillaria usuriensis OR783162-OR783174	0.0728969	0.163121	0.44689
rpl5	Curcuma longa L. vs Hemerocallis citrina MZ726801-MZ726803	0.0853475	0.13458	0.634178
rpl5	Curcuma longa L. vs Lilium tsingtauense OP973783-OP973810 OP973783-OP973810	0.0728969	0.163121	0.44689
rps12	Curcuma longa L. vs Cardiocrinum giganteum PQ073105-PQ073123	0.0285616	0.121555	0.23497
rps12	Curcuma longa L. vs Crocus sativus OL804177	0.0291474	0.0707525	0.411963
rps12	Curcuma longa L. vs Curcuma amarissima PQ442956-PQ442994	NA	NA	NA
rps12	Curcuma longa L. vs Curcuma kwangsiensis	NA	NA	NA
rps12	Curcuma longa L. vs Dendrobium amplum MH591879-MH591896	0.0368312	0.0767782	0.479708
rps12	Curcuma longa L. vs Dracaena cochinchinensis PP704687	0.0295972	0.0523718	0.565137
rps12	Curcuma longa L. vs Fritillaria usuriensis OR783162-OR783174	0.0246639	0.126217	0.195409
rps12	Curcuma longa L. vs Hemerocallis citrina MZ726801-MZ726803	0.0375946	0.0844577	0.445129
rps12	Curcuma longa L. vs Lilium tsingtauense OP973783-OP973810 OP973783-OP973810	0.0246639	0.126217	0.195409
rps14	Curcuma longa L. vs Cardiocrinum giganteum PQ073105-PQ073123	0.0311793	0.0588756	0.529579
rps14	Curcuma longa L. vs Crocus sativus OL804177	0.0276564	0.0390289	0.708612
rps14	Curcuma longa L. vs Curcuma amarissima PQ442956-PQ442994	NA	NA	NA
rps14	Curcuma longa L. vs Curcuma kwangsiensis	NA	NA	NA
rps14	Curcuma longa L. vs Dendrobium amplum MH591879-MH591896	0.0514906	0.0909397	0.566206
rps14	Curcuma longa L. vs Dracaena cochinchinensis PP704687	0.0131706	0.0600263	0.219413
rps14	Curcuma longa L. vs Fritillaria usuriensis OR783162-OR783174	0.0311793	0.0588756	0.529579
rps14	Curcuma longa L. vs Hemerocallis citrina MZ726801-MZ726803	0.0273057	0.0985083	0.277192
rps14	Curcuma longa L. vs Lilium tsingtauense OP973783-OP973810 OP973783-OP973810	0.0356499	0.059409	0.600077
rps1	Curcuma longa L. vs Cardiocrinum giganteum PQ073105-PQ073123	0.0730881	0.0900908	0.811272
rps1	Curcuma longa L. vs Crocus sativus OL804177	0.11562	0.122267	0.945633
rps1	Curcuma longa L. vs Curcuma amarissima PQ442956-PQ442994	NA	0.00641331	0
rps1	Curcuma longa L. vs Curcuma kwangsiensis	0.00225752	0.012923	0.174691
rps1	Curcuma longa L. vs Dendrobium amplum MH591879-MH591896	0.0500514	0.0646232	0.774511
rps1	Curcuma longa L. vs Dracaena cochinchinensis PP704687	0.0810375	0.109989	0.736778
rps1	Curcuma longa L. vs Fritillaria usuriensis OR783162-OR783174	0.07274	0.0837256	0.86879
rps1	Curcuma longa L. vs Hemerocallis citrina MZ726801-MZ726803	0.0586458	0.0765379	0.766232
rps1	Curcuma longa L. vs Lilium tsingtauense OP973783-OP973810 OP973783-OP973810	0.0677321	0.100057	0.676932
rps3	Curcuma longa L. vs Cardiocrinum giganteum PQ073105-PQ073123	0.0508498	0.121427	0.41877
rps3	Curcuma longa L. vs Crocus sativus OL804177	0.0670035	0.119172	0.562241
rps3	Curcuma longa L. vs Curcuma amarissima PQ442956-PQ442994	NA	NA	NA
rps3	Curcuma longa L. vs Curcuma kwangsiensis	NA	NA	NA
rps3	Curcuma longa L. vs Dendrobium amplum MH591879-MH591896	0.0665142	0.114158	0.58265
rps3	Curcuma longa L. vs Dracaena cochinchinensis PP704687	0.0702824	0.115279	0.609674
rps3	Curcuma longa L. vs Fritillaria usuriensis OR783162-OR783174	0.0532935	0.123079	0.433002
rps3	Curcuma longa L. vs Hemerocallis citrina MZ726801-MZ726803	0.069911	0.127994	0.546205
rps3	Curcuma longa L. vs Lilium tsingtauense OP973783-OP973810 OP973783-OP973810	0.0722778	0.181185	0.398916
