# Supplementary material for: Comparative analysis of complete mitochondrial genomes from Curcuma longa and Curcuma kwangsiensis reveals structural plasticity, conserved core genes, and species-specific evolutionary dynamics
Source: Front Plant Sci. 2026 Apr 15;17:1782424. doi: 10.3389/fpls.2026.1782424 (PMC13125149; doi:10.3389/fpls.2026.1782424)
Supplement: Supplementary Table 6 — Comparative synteny analysis and identification of locally collinear blocks among the mitogenomes of C. longa, C. kwangsiensis, and C. amarissima. [file Table6.xlsx]

## Sheet: Curcuma_longa_L.-Curcuma_kwan
subject acc.ver	subject acc.ver	% identity	alignment length	mismatches	gap opens	q. start	q. end	s. start	s. end	evalue	bit score
Curcuma_longa_L._mt1	Curcuma_kwangsiensis_mt3	98.878	27895	86	62	6230725	6258538	364208	391956	0	49568
Curcuma_longa_L._mt1	Curcuma_kwangsiensis_mt1	99.043	25288	75	54	225084	250304	4947673	4922486	0	45203
Curcuma_longa_L._mt1	Curcuma_kwangsiensis_mt1	99.262	23572	42	35	2073450	2096957	2052285	2028782	0	42444
Curcuma_longa_L._mt1	Curcuma_kwangsiensis_mt1	99.022	23321	69	52	5153738	5176971	4656840	4633592	0	41655
Curcuma_longa_L._mt1	Curcuma_kwangsiensis_mt1	99.421	23319	41	25	5691708	5714993	525654	548911	0	42228
Curcuma_longa_L._mt4	Curcuma_kwangsiensis_mt1	98.858	20403	62	46	19519	39866	4516252	4536538	0	36228
Curcuma_longa_L._mt1	Curcuma_kwangsiensis_mt1	99.643	20161	27	14	3892244	3912389	4426082	4405952	0	36790
Curcuma_longa_L._mt1	Curcuma_kwangsiensis_mt1	98.734	19508	61	54	2834898	2854340	4098209	4117595	0	34485
Curcuma_longa_L._mt1	Curcuma_kwangsiensis_mt1	98.906	18913	58	55	4753445	4772327	1500811	1482018	0	33641
Curcuma_longa_L._mt1	Curcuma_kwangsiensis_mt5	99.023	17917	50	40	2652482	2670372	147091	129274	0	32001
Curcuma_longa_L._mt1	Curcuma_kwangsiensis_mt1	99.132	17630	39	31	2968070	2985668	3446254	3463800	0	31604
Curcuma_longa_L._mt1	Curcuma_kwangsiensis_mt1	98.763	16820	58	46	397107	413861	5185971	5202705	0	29770
Curcuma_longa_L._mt1	Curcuma_kwangsiensis_mt1	98.78	16799	60	44	1724070	1740807	5807274	5823988	0	29752
Curcuma_longa_L._mt1	Curcuma_kwangsiensis_mt4	98.663	16755	39	49	6599132	6615841	442704	426090	0	29529
Curcuma_longa_L._mt1	Curcuma_kwangsiensis_mt1	99.085	16715	48	44	5318552	5335220	3992272	3975617	0	29922
Curcuma_longa_L._mt1	Curcuma_kwangsiensis_mt1	99.322	16677	34	20	354001	370659	5077238	5060623	0	30097
Curcuma_longa_L._mt2	Curcuma_kwangsiensis_mt1	98.446	16407	63	53	148128	164487	2429381	2413120	0	28709
Curcuma_longa_L._mt1	Curcuma_kwangsiensis_mt1	99.608	16327	24	12	3828716	3845023	4613429	4629734	0	29759
Curcuma_longa_L._mt1	Curcuma_kwangsiensis_mt1	99.663	16033	22	10	4553714	4569734	1132162	1116150	0	29279
Curcuma_longa_L._mt1	Curcuma_kwangsiensis_mt1	99.4	15671	35	19	2017749	2033378	2736770	2752422	0	28363
Curcuma_longa_L._mt1	Curcuma_kwangsiensis_mt1	98.869	15648	44	43	6739306	6754915	2951669	2936117	0	27793
Curcuma_longa_L._mt1	Curcuma_kwangsiensis_mt1	99.63	15423	24	13	5521148	5536562	2360249	2344852	0	28134
Curcuma_longa_L._mt1	Curcuma_kwangsiensis_mt1	99.263	15207	34	23	6955672	6970827	2712099	2696920	0	27390
Curcuma_longa_L._mt1	Curcuma_kwangsiensis_mt3	98.745	14975	42	37	1580436	1595407	72804	57973	0	26478
Curcuma_longa_L._mt1	Curcuma_kwangsiensis_mt1	99.611	14907	23	11	2912020	2926909	3297873	3312761	0	27174
Curcuma_longa_L._mt1	Curcuma_kwangsiensis_mt3	99.121	14785	40	15	4983958	4998668	87787	73019	0	26500
Curcuma_longa_L._mt1	Curcuma_kwangsiensis_mt1	99.11	14726	33	25	1116761	1131453	3548993	3563653	0	26378
Curcuma_longa_L._mt1	Curcuma_kwangsiensis_mt1	98.37	14663	67	44	1479436	1494031	3078582	3064025	0	25595
Curcuma_longa_L._mt1	Curcuma_kwangsiensis_mt4	99.371	14628	47	18	339402	354003	33863	48471	0	26461
Curcuma_longa_L._mt1	Curcuma_kwangsiensis_mt1	99.186	14498	41	21	3279403	3293885	3465215	3479650	0	26048
Curcuma_longa_L._mt1	Curcuma_kwangsiensis_mt1	99.061	14489	56	25	2720674	2735150	3873213	3887633	0	25929
Curcuma_longa_L._mt1	Curcuma_kwangsiensis_mt1	99.071	14429	39	28	4033478	4047873	3084477	3098843	0	25815
Curcuma_longa_L._mt1	Curcuma_kwangsiensis_mt1	99.209	14407	29	22	5882640	5897044	5095425	5109748	0	25894
Curcuma_longa_L._mt1	Curcuma_kwangsiensis_mt1	98.895	14383	43	39	109029	123371	151416	165722	0	25573
Curcuma_longa_L._mt1	Curcuma_kwangsiensis_mt2	99.191	13973	31	26	5095586	5109533	261875	247960	0	25102
Curcuma_longa_L._mt1	Curcuma_kwangsiensis_mt1	99.28	13751	18	23	5556103	5569836	1139653	1153339	0	24770
Curcuma_longa_L._mt1	Curcuma_kwangsiensis_mt1	99.593	13743	16	18	6814461	6828165	4400275	4386535	0	25032
Curcuma_longa_L._mt1	Curcuma_kwangsiensis_mt5	99.35	13688	17	24	1161379	1175016	20505	6840	0	24718
Curcuma_longa_L._mt1	Curcuma_kwangsiensis_mt1	98.758	13607	65	39	3006939	3020491	592460	606016	0	24096
Curcuma_longa_L._mt3	Curcuma_kwangsiensis_mt1	99.189	13441	30	30	17821	31228	4363337	4349943	0	24144
Curcuma_longa_L._mt1	Curcuma_kwangsiensis_mt4	99.182	13209	37	19	441680	454854	90423	103594	0	23728
Curcuma_longa_L._mt1	Curcuma_kwangsiensis_mt1	99.77	13051	14	6	2004406	2017454	2721616	2734652	0	23920
Curcuma_longa_L._mt1	Curcuma_kwangsiensis_mt2	98.65	12893	47	43	1336476	1349291	472493	459651	0	22727
Curcuma_longa_L._mt2	Curcuma_kwangsiensis_mt1	98.009	12809	63	44	97191	109889	5538126	5525400	0	22064
Curcuma_longa_L._mt1	Curcuma_kwangsiensis_mt1	99.616	12751	25	10	2930223	2942955	1906038	1893294	0	23254
Curcuma_longa_L._mt1	Curcuma_kwangsiensis_mt1	99.062	12685	46	19	1276953	1289627	3295086	3282465	0	22698
Curcuma_longa_L._mt1	Curcuma_kwangsiensis_mt1	98.767	12657	35	23	5257464	5270080	3907515	3920090	0	22397
Curcuma_longa_L._mt1	Curcuma_kwangsiensis_mt1	99.397	12598	27	10	6139253	6151838	644373	656933	0	22798
Curcuma_longa_L._mt1	Curcuma_kwangsiensis_mt1	99.038	12582	30	24	2293122	2305684	4376441	4363932	0	22480
Curcuma_longa_L._mt1	Curcuma_kwangsiensis_mt1	99.259	12544	13	18	3033965	3046449	1088779	1101301	0	22576
Curcuma_longa_L._mt1	Curcuma_kwangsiensis_mt1	99.3	12428	29	25	5021660	5034074	1583950	1571568	0	22415
Curcuma_longa_L._mt1	Curcuma_kwangsiensis_mt1	98.766	12322	34	41	3162324	3174613	484564	472329	0	21804
Curcuma_longa_L._mt2	Curcuma_kwangsiensis_mt3	98.687	12182	34	38	344685	356813	632082	619974	0	21494
Curcuma_longa_L._mt1	Curcuma_kwangsiensis_mt3	98.687	12182	34	38	6178037	6190165	619974	632082	0	21494
Curcuma_longa_L._mt1	Curcuma_kwangsiensis_mt1	99.266	12125	22	15	4854534	4866635	2480961	2468881	0	21835
Curcuma_longa_L._mt1	Curcuma_kwangsiensis_mt1	98.945	12039	41	18	1197862	1209865	3736722	3724735	0	21449
Curcuma_longa_L._mt1	Curcuma_kwangsiensis_mt1	98.438	11975	59	44	250677	262603	62834	74728	0	20960
Curcuma_longa_L._mt1	Curcuma_kwangsiensis_mt1	98.071	11923	49	46	3700537	3712393	2395455	2407262	0	20576
Curcuma_longa_L._mt1	Curcuma_kwangsiensis_mt1	99.335	11884	18	12	3380667	3392533	2320840	2332679	0	21451
Curcuma_longa_L._mt1	Curcuma_kwangsiensis_mt1	98.552	11879	54	39	2096953	2108812	2028520	2016741	0	20875
Curcuma_longa_L._mt1	Curcuma_kwangsiensis_mt1	98.726	11848	46	35	3802490	3814315	4997094	5008858	0	20945
Curcuma_longa_L._mt1	Curcuma_kwangsiensis_mt1	99.121	11837	47	21	5730286	5742095	3710294	3722100	0	21230
Curcuma_longa_L._mt1	Curcuma_kwangsiensis_mt1	99.078	11823	34	26	3878582	3890359	3101022	3112814	0	21160
Curcuma_longa_L._mt1	Curcuma_kwangsiensis_mt1	98.635	11798	36	32	609118	620898	4284381	4296070	0	20779
Curcuma_longa_L._mt1	Curcuma_kwangsiensis_mt1	98.902	11751	30	25	6434062	6445790	4780771	4792444	0	20894
Curcuma_longa_L._mt1	Curcuma_kwangsiensis_mt4	99.82	11647	13	4	4810775	4822414	138135	126490	0	21385
Curcuma_longa_L._mt1	Curcuma_kwangsiensis_mt1	99.55	11546	20	15	2141407	2152943	1702241	1690719	0	21004
Curcuma_longa_L._mt1	Curcuma_kwangsiensis_mt3	99.206	11467	26	30	317184	328620	143311	131880	0	20611
Curcuma_longa_L._mt1	Curcuma_kwangsiensis_mt2	99.359	11232	31	14	2695139	2706339	205211	216432	0	20305
Curcuma_longa_L._mt1	Curcuma_kwangsiensis_mt1	99.323	11218	19	12	2885590	2896785	1412375	1423557	0	20242
Curcuma_longa_L._mt1	Curcuma_kwangsiensis_mt1	98.504	11160	41	23	2812968	2824127	357891	368924	0	19568
Curcuma_longa_L._mt1	Curcuma_kwangsiensis_mt2	98.71	11083	22	26	5237056	5248119	661924	672904	0	19562
Curcuma_longa_L._mt1	Curcuma_kwangsiensis_mt1	99.412	11057	13	21	2405963	2417004	5251681	5262700	0	20011
Curcuma_longa_L._mt1	Curcuma_kwangsiensis_mt1	98.458	11024	46	37	1708442	1719381	5570357	5559374	0	19302
Curcuma_longa_L._mt1	Curcuma_kwangsiensis_mt4	99.025	10867	30	23	6453066	6463915	476158	465351	0	19411
Curcuma_longa_L._mt1	Curcuma_kwangsiensis_mt3	97.306	10839	48	69	1057911	1068691	207574	196922	0	18173
Curcuma_longa_L._mt1	Curcuma_kwangsiensis_mt1	99.279	10815	16	24	2573265	2584063	5033157	5043925	0	19483
Curcuma_longa_L._mt2	Curcuma_kwangsiensis_mt1	97.409	10767	123	73	333953	344695	1929084	1918450	0	18194
Curcuma_longa_L._mt1	Curcuma_kwangsiensis_mt1	97.855	10584	54	55	3747473	3758011	3373055	3362600	0	18127
Curcuma_longa_L._mt1	Curcuma_kwangsiensis_mt5	98.894	10487	36	30	6196273	6206720	93917	104362	0	18650
Curcuma_longa_L._mt1	Curcuma_kwangsiensis_mt1	99.218	10486	26	20	4647796	4658249	319049	329510	0	18859
Curcuma_longa_L._mt1	Curcuma_kwangsiensis_mt1	99.04	10412	21	26	4378365	4388729	4098204	4087825	0	18600
Curcuma_longa_L._mt1	Curcuma_kwangsiensis_mt1	99.497	10336	20	8	948451	958782	1736014	1725707	0	18770
Curcuma_longa_L._mt1	Curcuma_kwangsiensis_mt1	98.6	10287	24	12	5430166	5440421	3258270	3268467	0	18089
Curcuma_longa_L._mt1	Curcuma_kwangsiensis_mt1	99.153	10271	30	17	3483084	3493319	5442466	5452714	0	18432
Curcuma_longa_L._mt1	Curcuma_kwangsiensis_mt1	98.948	10269	37	26	3591565	3601798	4595974	4606206	0	18299
Curcuma_longa_L._mt1	Curcuma_kwangsiensis_mt1	99.702	10064	21	6	3792003	3802061	4986755	4996814	0	18410
Curcuma_longa_L._mt1	Curcuma_kwangsiensis_mt1	98.935	10049	30	27	4943935	4953963	910815	900824	0	17893
Curcuma_longa_L._mt1	Curcuma_kwangsiensis_mt1	98.506	10042	40	36	4245308	4255343	5584356	5574419	0	17612
Curcuma_longa_L._mt1	Curcuma_kwangsiensis_mt2	97.629	10038	41	56	1322016	1331985	97579	87671	0	17036
Curcuma_longa_L._mt1	Curcuma_kwangsiensis_mt1	98.026	10031	38	45	5058083	5068058	4231093	4241018	0	17280
Curcuma_longa_L._mt1	Curcuma_kwangsiensis_mt2	99.411	10018	20	12	3764737	3774753	122699	112720	0	18137
Curcuma_longa_L._mt1	Curcuma_kwangsiensis_mt1	99.141	10015	25	18	3428158	3438162	926316	936279	0	17961
Curcuma_longa_L._mt1	Curcuma_kwangsiensis_mt2	99.14	9995	21	16	5497190	5507172	24624	14683	0	17921
Curcuma_longa_L._mt1	Curcuma_kwangsiensis_mt1	98.987	9974	15	32	6291301	6301258	2082014	2072111	0	17780
Curcuma_longa_L._mt1	Curcuma_kwangsiensis_mt5	98.778	9904	56	32	4107068	4116943	64218	74084	0	17559
Curcuma_longa_L._mt1	Curcuma_kwangsiensis_mt1	99.338	9822	33	13	778453	788254	4462088	4471897	0	17749
Curcuma_longa_L._mt1	Curcuma_kwangsiensis_mt1	98.726	9813	24	31	5541057	5550828	2163170	2172922	0	17335
Curcuma_longa_L._mt1	Curcuma_kwangsiensis_mt1	99.498	9760	19	11	2636033	2645780	190380	200121	0	17725
Curcuma_longa_L._mt1	Curcuma_kwangsiensis_mt1	99.057	9757	27	18	6987984	6997727	4162681	4152977	0	17448
Curcuma_longa_L._mt1	Curcuma_kwangsiensis_mt2	98.531	9665	28	40	4060086	4069727	190893	200466	0	16957
Curcuma_longa_L._mt1	Curcuma_kwangsiensis_mt1	99.055	9632	26	24	2193353	2202946	2686521	2676917	0	17222
Curcuma_longa_L._mt1	Curcuma_kwangsiensis_mt1	97.754	9618	37	38	5575641	5585180	1518098	1527614	0	16399
Curcuma_longa_L._mt1	Curcuma_kwangsiensis_mt1	98.977	9581	18	21	5863307	5872879	4668229	4677737	0	17077
Curcuma_longa_L._mt1	Curcuma_kwangsiensis_mt2	99.294	9485	12	16	5849673	5859110	692138	701614	0	17093
Curcuma_longa_L._mt1	Curcuma_kwangsiensis_mt5	99.629	9440	25	8	6379398	6388830	171348	180784	0	17230
Curcuma_longa_L._mt1	Curcuma_kwangsiensis_mt3	98.397	9419	30	23	706780	716162	406303	396970	0	16445
Curcuma_longa_L._mt1	Curcuma_kwangsiensis_mt3	98.789	9415	33	19	4321371	4330776	312150	321492	0	16680
Curcuma_longa_L._mt1	Curcuma_kwangsiensis_mt1	99.001	9408	39	17	3214464	3223841	3661600	3652218	0	16801
Curcuma_longa_L._mt2	Curcuma_kwangsiensis_mt1	99.69	9349	9	7	188695	198024	1944337	1953684	0	17086
Curcuma_longa_L._mt1	Curcuma_kwangsiensis_mt2	98.962	9344	36	18	2329709	2339027	562939	553632	0	16661
Curcuma_longa_L._mt1	Curcuma_kwangsiensis_mt1	98.126	9336	21	26	1913839	1923133	4190963	4200185	0	16129
Curcuma_longa_L._mt1	Curcuma_kwangsiensis_mt4	98.468	9333	17	11	2280694	2289930	71373	62071	0	16327
Curcuma_longa_L._mt1	Curcuma_kwangsiensis_mt1	98.955	9187	21	17	1995200	2004360	2712105	2721242	0	16364
Curcuma_longa_L._mt1	Curcuma_kwangsiensis_mt1	99.236	9168	33	7	5387571	5396716	1034016	1043168	0	16508
Curcuma_longa_L._mt1	Curcuma_kwangsiensis_mt2	98.493	9156	43	29	2339214	2348317	553629	544517	0	16055
Curcuma_longa_L._mt2	Curcuma_kwangsiensis_mt1	98.656	9153	28	36	273186	282310	4757548	4748463	0	16133
Curcuma_longa_L._mt1	Curcuma_kwangsiensis_mt1	98.656	9153	28	36	4499797	4508921	4757548	4748463	0	16133
Curcuma_longa_L._mt1	Curcuma_kwangsiensis_mt1	99.049	9149	22	23	3530601	3539721	2448875	2439764	0	16353
Curcuma_longa_L._mt1	Curcuma_kwangsiensis_mt1	97.263	9062	176	29	6271229	6280253	1059906	1050880	0	15295
Curcuma_longa_L._mt1	Curcuma_kwangsiensis_mt1	98.196	9034	46	48	5012645	5021619	1593272	1584297	0	15671
Curcuma_longa_L._mt1	Curcuma_kwangsiensis_mt1	99.499	8975	24	12	159821	168787	2383368	2374407	0	16305
Curcuma_longa_L._mt1	Curcuma_kwangsiensis_mt1	98.603	8947	23	27	6728604	6737492	2963674	2954772	0	15736
Curcuma_longa_L._mt4	Curcuma_kwangsiensis_mt3	99.641	8916	10	11	6866	15768	152224	143318	0	16268
Curcuma_longa_L._mt1	Curcuma_kwangsiensis_mt1	98.62	8915	29	32	1691431	1700319	4893932	4902778	0	15695
Curcuma_longa_L._mt1	Curcuma_kwangsiensis_mt1	98.127	8914	40	41	1934164	1943066	2770065	2778862	0	15418
Curcuma_longa_L._mt1	Curcuma_kwangsiensis_mt1	98.246	8892	23	26	5931049	5939897	1539930	1531129	0	15433
Curcuma_longa_L._mt1	Curcuma_kwangsiensis_mt2	99.224	8888	13	17	2619291	2628166	528063	536906	0	15980
Curcuma_longa_L._mt1	Curcuma_kwangsiensis_mt1	97.761	8843	68	40	4879981	4888793	464131	455389	0	15114
Curcuma_longa_L._mt1	Curcuma_kwangsiensis_mt1	98.468	8813	27	33	963020	971785	1199454	1190703	0	15428
Curcuma_longa_L._mt1	Curcuma_kwangsiensis_mt1	98.628	8748	44	24	5130586	5139301	5710893	5702190	0	15420
Curcuma_longa_L._mt2	Curcuma_kwangsiensis_mt1	99.22	8720	25	14	282608	291315	771691	763003	0	15686
Curcuma_longa_L._mt1	Curcuma_kwangsiensis_mt3	99.242	8703	27	12	999828	1008513	533748	542428	0	15669
Curcuma_longa_L._mt2	Curcuma_kwangsiensis_mt1	98.848	8682	28	30	325052	333716	1937816	1929190	0	15413
Curcuma_longa_L._mt2	Curcuma_kwangsiensis_mt1	99.513	8620	9	8	368612	377207	5148412	5139802	0	15655
Curcuma_longa_L._mt1	Curcuma_kwangsiensis_mt1	98.186	8598	72	25	3474582	3483164	5433169	5441697	0	14936
Curcuma_longa_L._mt1	Curcuma_kwangsiensis_mt1	98.825	8596	34	25	6645449	6654024	3143372	3134824	0	15252
Curcuma_longa_L._mt1	Curcuma_kwangsiensis_mt1	98.981	8535	20	21	1223311	1231831	1234978	1226497	0	15217
Curcuma_longa_L._mt1	Curcuma_kwangsiensis_mt1	99.191	8530	22	15	3405908	3414416	129963	121460	0	15326
Curcuma_longa_L._mt1	Curcuma_kwangsiensis_mt4	98.553	8502	31	22	3101179	3109634	521466	513011	0	14934
Curcuma_longa_L._mt1	Curcuma_kwangsiensis_mt2	99.338	8310	24	11	4124939	4133243	612232	603949	0	15012
Curcuma_longa_L._mt1	Curcuma_kwangsiensis_mt1	98.382	8284	28	27	6116998	6125270	4884892	4893080	0	14458
Curcuma_longa_L._mt1	Curcuma_kwangsiensis_mt1	98.225	8280	36	32	6802523	6810746	4768805	4777029	0	14373
Curcuma_longa_L._mt1	Curcuma_kwangsiensis_mt1	99.636	8235	11	6	4255346	4263575	3780272	3772052	0	15023
Curcuma_longa_L._mt1	Curcuma_kwangsiensis_mt1	99.21	8233	28	17	4510931	4519152	5091528	5083322	0	14809
Curcuma_longa_L._mt1	Curcuma_kwangsiensis_mt1	98.554	8229	35	25	5034402	5042579	4385498	4377303	0	14460
Curcuma_longa_L._mt1	Curcuma_kwangsiensis_mt1	98.833	8224	42	23	4441889	4450107	737608	729434	0	14606
Curcuma_longa_L._mt1	Curcuma_kwangsiensis_mt1	98.18	8185	23	29	6075470	6083591	4004773	3996652	0	14174
Curcuma_longa_L._mt2	Curcuma_kwangsiensis_mt1	98.534	8184	30	19	11108	19272	2187628	2179516	0	14366
Curcuma_longa_L._mt1	Curcuma_kwangsiensis_mt1	98.98	8140	20	16	216168	224286	4960316	4952219	0	14513
Curcuma_longa_L._mt2	Curcuma_kwangsiensis_mt1	99.351	8014	16	8	203206	211212	2813761	2821745	0	14478
Curcuma_longa_L._mt1	Curcuma_kwangsiensis_mt1	99.763	8000	5	5	5473380	5481366	1571552	1563554	0	14656
Curcuma_longa_L._mt1	Curcuma_kwangsiensis_mt1	98.574	7996	26	28	1700309	1708303	4902998	4910906	0	14054
Curcuma_longa_L._mt1	Curcuma_kwangsiensis_mt1	98.934	7976	27	16	152063	159994	2212997	2220958	0	14205
Curcuma_longa_L._mt4	Curcuma_kwangsiensis_mt1	99.66	7950	13	9	81439	89386	637149	629212	0	14519
Curcuma_longa_L._mt1	Curcuma_kwangsiensis_mt1	99.396	7942	17	11	933405	941323	5788687	5780754	0	14371
Curcuma_longa_L._mt1	Curcuma_kwangsiensis_mt1	98.931	7860	41	19	4910509	4918349	5483301	5491136	0	14009
Curcuma_longa_L._mt1	Curcuma_kwangsiensis_mt1	98.7	7847	34	32	2455223	2463056	569835	577626	0	13863
Curcuma_longa_L._mt1	Curcuma_kwangsiensis_mt1	98.241	7845	36	24	1618956	1626793	96597	104346	0	13629
Curcuma_longa_L._mt1	Curcuma_kwangsiensis_mt2	99.668	7841	6	5	5511042	5518881	10044	2223	0	14318
Curcuma_longa_L._mt1	Curcuma_kwangsiensis_mt1	98.264	7836	44	29	2120226	2127990	4847274	4839460	0	13633
Curcuma_longa_L._mt1	Curcuma_kwangsiensis_mt2	98.723	7828	27	28	6661647	6669460	243726	235958	0	13834
Curcuma_longa_L._mt1	Curcuma_kwangsiensis_mt1	99.846	7807	5	4	2156288	2164092	1329312	1321511	0	14344
Curcuma_longa_L._mt1	Curcuma_kwangsiensis_mt1	98.096	7775	43	35	2992362	3000091	3643983	3651697	0	13441
Curcuma_longa_L._mt1	Curcuma_kwangsiensis_mt1	99.498	7770	14	8	6216915	6224677	5836111	5843862	0	14109
Curcuma_longa_L._mt1	Curcuma_kwangsiensis_mt2	99.099	7768	17	13	4310948	4318691	272658	264920	0	13908
Curcuma_longa_L._mt1	Curcuma_kwangsiensis_mt1	98.981	7751	22	10	6931893	6939635	253298	245597	0	13823
Curcuma_longa_L._mt1	Curcuma_kwangsiensis_mt1	99.406	7749	9	13	3372428	3380170	435094	427377	0	14020
Curcuma_longa_L._mt4	Curcuma_kwangsiensis_mt1	98.809	7723	13	19	41386	49046	4537125	4544830	0	13679
Curcuma_longa_L._mt1	Curcuma_kwangsiensis_mt1	98.226	7721	33	36	2953076	2960738	3586453	3578779	0	13404
Curcuma_longa_L._mt1	Curcuma_kwangsiensis_mt1	98.496	7714	36	39	2779761	2787449	7742	84	0	13529
Curcuma_longa_L._mt1	Curcuma_kwangsiensis_mt1	98.831	7696	23	20	5748357	5756015	2099165	2106830	0	13651
Curcuma_longa_L._mt1	Curcuma_kwangsiensis_mt1	99.362	7681	19	10	2444131	2451800	561830	569491	0	13886
Curcuma_longa_L._mt1	Curcuma_kwangsiensis_mt1	98.941	7652	17	24	3461870	3469481	3540644	3548271	0	13623
Curcuma_longa_L._mt1	Curcuma_kwangsiensis_mt1	98.039	7650	30	40	6006980	6014603	4502406	4509961	0	13186
Curcuma_longa_L._mt1	Curcuma_kwangsiensis_mt4	98.94	7643	17	14	916094	923712	294862	287260	0	13607
Curcuma_longa_L._mt1	Curcuma_kwangsiensis_mt2	99.091	7590	15	8	4230870	4238418	333756	341332	0	13585
Curcuma_longa_L._mt1	Curcuma_kwangsiensis_mt1	99.815	7586	9	2	3184356	3191940	3603131	3610712	0	13926
Curcuma_longa_L._mt1	Curcuma_kwangsiensis_mt2	98.942	7559	15	28	5209551	5217073	39948	47477	0	13455
Curcuma_longa_L._mt1	Curcuma_kwangsiensis_mt1	99.029	7520	45	19	2387714	2395215	997599	1005108	0	13457
Curcuma_longa_L._mt3	Curcuma_kwangsiensis_mt1	99.387	7499	13	13	43268	50735	1861938	1869434	0	13562
Curcuma_longa_L._mt2	Curcuma_kwangsiensis_mt1	99.572	7471	15	5	131798	139266	950450	942995	0	13603
Curcuma_longa_L._mt2	Curcuma_kwangsiensis_mt3	99.623	7430	10	4	294238	301659	600445	607864	0	13549
Curcuma_longa_L._mt1	Curcuma_kwangsiensis_mt5	99.865	7383	4	3	5585693	5593074	167219	159842	0	13573
Curcuma_longa_L._mt1	Curcuma_kwangsiensis_mt1	99.171	7361	14	10	1788722	1796069	5663322	5670648	0	13212
Curcuma_longa_L._mt1	Curcuma_kwangsiensis_mt1	99.239	7356	20	15	2320592	2327944	2448796	2456118	0	13241
Curcuma_longa_L._mt1	Curcuma_kwangsiensis_mt4	99.236	7327	20	12	434359	441681	82140	89434	0	13188
Curcuma_longa_L._mt1	Curcuma_kwangsiensis_mt3	99.367	7263	13	10	3676276	3683533	7235	1	0	13127
Curcuma_longa_L._mt1	Curcuma_kwangsiensis_mt1	99.821	7261	7	1	1652853	1660107	1610254	1602994	0	13332
Curcuma_longa_L._mt1	Curcuma_kwangsiensis_mt2	98.857	7259	8	14	3415179	3422395	598260	591035	0	12875
Curcuma_longa_L._mt1	Curcuma_kwangsiensis_mt1	99.086	7222	14	20	5000102	5007309	5151954	5159137	0	12923
Curcuma_longa_L._mt1	Curcuma_kwangsiensis_mt1	99.027	7191	15	25	1186209	1193382	4922481	4915329	0	12840
Curcuma_longa_L._mt1	Curcuma_kwangsiensis_mt1	99.075	7138	12	17	3143514	3150646	3930043	3922955	0	12767
Curcuma_longa_L._mt1	Curcuma_kwangsiensis_mt1	99.411	7135	10	10	6035274	6042402	5398298	5405406	0	12914
Curcuma_longa_L._mt1	Curcuma_kwangsiensis_mt1	98.985	7096	19	22	549647	556726	1967208	1960150	0	12656
Curcuma_longa_L._mt2	Curcuma_kwangsiensis_mt1	99.139	7088	20	16	225619	232695	5609531	5616588	0	12713
Curcuma_longa_L._mt1	Curcuma_kwangsiensis_mt1	98.462	7085	34	24	6065665	6072704	4014136	4007082	0	12410
Curcuma_longa_L._mt1	Curcuma_kwangsiensis_mt4	99.209	7080	16	14	4334324	4341396	410124	417170	0	12728
Curcuma_longa_L._mt1	Curcuma_kwangsiensis_mt2	99.222	7073	19	13	195366	202420	525511	518457	0	12724
Curcuma_longa_L._mt1	Curcuma_kwangsiensis_mt1	98.669	7062	20	22	2527807	2534838	4822714	4829731	0	12453
Curcuma_longa_L._mt1	Curcuma_kwangsiensis_mt1	99.405	7055	13	10	982741	989788	3869252	3862220	0	12768
Curcuma_longa_L._mt1	Curcuma_kwangsiensis_mt1	99.489	7045	15	7	6828364	6835406	834337	841362	0	12791
Curcuma_longa_L._mt1	Curcuma_kwangsiensis_mt1	98.314	6999	16	21	41219	48195	3159040	3165958	0	12177
Curcuma_longa_L._mt1	Curcuma_kwangsiensis_mt1	99.07	6986	17	13	5683852	5690829	3509183	3516128	0	12497
Curcuma_longa_L._mt1	Curcuma_kwangsiensis_mt2	97.751	6981	29	32	4869731	4876645	61365	54447	0	11904
Curcuma_longa_L._mt1	Curcuma_kwangsiensis_mt2	98.639	6978	18	9	752123	759072	36906	29978	0	12288
Curcuma_longa_L._mt1	Curcuma_kwangsiensis_mt1	98.271	6883	20	17	2175174	2182018	347434	354255	0	11960
Curcuma_longa_L._mt1	Curcuma_kwangsiensis_mt2	98.532	6878	55	23	843969	850814	513857	506994	0	12100
Curcuma_longa_L._mt1	Curcuma_kwangsiensis_mt1	99.258	6877	20	12	4640381	4647229	1353867	1346994	0	12388
Curcuma_longa_L._mt1	Curcuma_kwangsiensis_mt4	99.386	6841	19	11	3936959	3943788	449788	456616	0	12379
Curcuma_longa_L._mt1	Curcuma_kwangsiensis_mt1	99.152	6836	13	16	3392552	3399378	2333217	2340016	0	12261
Curcuma_longa_L._mt1	Curcuma_kwangsiensis_mt1	98.415	6812	25	26	6777480	6784232	5491737	5498524	0	11904
Curcuma_longa_L._mt1	Curcuma_kwangsiensis_mt3	98.457	6803	19	18	1266659	1273452	446942	453667	0	11902
Curcuma_longa_L._mt2	Curcuma_kwangsiensis_mt1	98.779	6716	22	21	85636	92333	907497	900824	0	11893
Curcuma_longa_L._mt1	Curcuma_kwangsiensis_mt1	99.507	6691	15	5	4790507	4797185	4704368	4697684	0	12157
Curcuma_longa_L._mt1	Curcuma_kwangsiensis_mt1	98.622	6676	16	18	6504758	6511400	1376035	1369403	0	11749
Curcuma_longa_L._mt1	Curcuma_kwangsiensis_mt1	99.111	6640	17	10	4777387	4784012	2208596	2201985	0	11897
Curcuma_longa_L._mt1	Curcuma_kwangsiensis_mt4	99.018	6616	13	15	2228149	2234753	319420	312846	0	11810
Curcuma_longa_L._mt1	Curcuma_kwangsiensis_mt1	97.914	6614	27	32	6400058	6406652	60274	53753	0	11346
Curcuma_longa_L._mt1	Curcuma_kwangsiensis_mt1	99.545	6592	12	6	4083146	4089731	2128470	2135049	0	11991
Curcuma_longa_L._mt1	Curcuma_kwangsiensis_mt1	98.255	6591	36	31	5405738	5412277	4316778	4310216	0	11461
Curcuma_longa_L._mt1	Curcuma_kwangsiensis_mt1	98.854	6543	23	20	4736921	4743427	1628639	1622113	0	11620
Curcuma_longa_L._mt1	Curcuma_kwangsiensis_mt1	98.822	6536	20	14	2768284	2774806	2601100	2607591	0	11590
Curcuma_longa_L._mt1	Curcuma_kwangsiensis_mt1	99.273	6468	13	10	5074049	5080499	3425125	3418675	0	11653
Curcuma_longa_L._mt1	Curcuma_kwangsiensis_mt1	99.364	6445	9	13	4152011	4158454	2999057	2992644	0	11646
Curcuma_longa_L._mt1	Curcuma_kwangsiensis_mt1	99.316	6435	23	7	6407877	6414296	4742370	4735942	0	11620
Curcuma_longa_L._mt1	Curcuma_kwangsiensis_mt1	99.098	6431	18	16	870807	877222	3188966	3182561	0	11518
Curcuma_longa_L._mt1	Curcuma_kwangsiensis_mt1	98.257	6424	27	25	4010505	4016909	2870899	2877256	0	11164
Curcuma_longa_L._mt1	Curcuma_kwangsiensis_mt1	99.486	6416	8	8	5144422	5150833	5693842	5687448	0	11642
Curcuma_longa_L._mt1	Curcuma_kwangsiensis_mt3	98.921	6393	28	12	4370897	4377262	305559	311937	0	11385
Curcuma_longa_L._mt1	Curcuma_kwangsiensis_mt4	99.264	6385	19	9	7018990	7025357	178815	185188	0	11505
Curcuma_longa_L._mt1	Curcuma_kwangsiensis_mt1	96.894	6375	125	25	276099	282430	1871874	1878218	0	10608
Curcuma_longa_L._mt1	Curcuma_kwangsiensis_mt1	98.304	6367	16	21	4600157	4606503	3032795	3026501	0	11075
Curcuma_longa_L._mt1	Curcuma_kwangsiensis_mt1	99.67	6363	8	1	1153787	1160149	5173017	5166668	0	11622
Curcuma_longa_L._mt1	Curcuma_kwangsiensis_mt1	99.433	6351	24	8	924838	931188	4572873	4566535	0	11518
Curcuma_longa_L._mt1	Curcuma_kwangsiensis_mt1	98.832	6337	19	18	2211557	2217862	2529404	2523092	0	11241
Curcuma_longa_L._mt1	Curcuma_kwangsiensis_mt3	98.737	6333	19	23	1352250	1358572	296120	289839	0	11195
Curcuma_longa_L._mt1	Curcuma_kwangsiensis_mt1	98.222	6300	34	18	6258720	6264989	2637243	2630992	0	10942
Curcuma_longa_L._mt4	Curcuma_kwangsiensis_mt1	98.825	6297	21	16	57166	63444	4552795	4559056	0	11169
Curcuma_longa_L._mt1	Curcuma_kwangsiensis_mt1	99.584	6246	10	4	6699783	6706023	3705831	3699597	0	11376
Curcuma_longa_L._mt1	Curcuma_kwangsiensis_mt3	99.454	6227	9	6	899588	905794	681396	687617	0	11287
Curcuma_longa_L._mt1	Curcuma_kwangsiensis_mt4	99.325	6220	7	8	1646642	1652856	21502	15313	0	11221
Curcuma_longa_L._mt3	Curcuma_kwangsiensis_mt1	98.955	6219	18	10	92180	98361	871589	877797	0	11081
Curcuma_longa_L._mt2	Curcuma_kwangsiensis_mt3	98.401	6193	26	28	79439	85606	111741	105597	0	10820
Curcuma_longa_L._mt1	Curcuma_kwangsiensis_mt4	98.74	6189	20	16	5358149	5364321	208481	202335	0	10944
Curcuma_longa_L._mt1	Curcuma_kwangsiensis_mt1	99.353	6182	15	13	991688	997857	3335224	3341392	0	11171
Curcuma_longa_L._mt1	Curcuma_kwangsiensis_mt1	99.385	6176	18	11	4848323	4854487	2487145	2480979	0	11177
Curcuma_longa_L._mt1	Curcuma_kwangsiensis_mt1	98.279	6158	30	30	1558318	1564437	1674594	1668475	0	10715
Curcuma_longa_L._mt1	Curcuma_kwangsiensis_mt1	98.34	6146	27	22	5666959	5673073	507392	513493	0	10715
Curcuma_longa_L._mt1	Curcuma_kwangsiensis_mt3	98.809	6127	19	15	4264833	4270933	560981	567079	0	10861
Curcuma_longa_L._mt3	Curcuma_kwangsiensis_mt1	99.444	6111	8	6	105941	112035	860081	853981	0	11073
Curcuma_longa_L._mt1	Curcuma_kwangsiensis_mt1	98.031	6095	12	21	1916733	1922783	4193834	4199864	0	10491
Curcuma_longa_L._mt1	Curcuma_kwangsiensis_mt4	98.342	6090	21	22	764904	770977	494380	500405	0	10613
Curcuma_longa_L._mt1	Curcuma_kwangsiensis_mt5	98.768	6086	26	18	4118020	4124098	75070	81113	0	10778
Curcuma_longa_L._mt1	Curcuma_kwangsiensis_mt1	97.906	6066	18	32	4798299	4804351	454861	448892	0	10397
Curcuma_longa_L._mt1	Curcuma_kwangsiensis_mt2	99.434	6004	10	8	5843460	5849463	686155	692134	0	10877
Curcuma_longa_L._mt1	Curcuma_kwangsiensis_mt3	99.267	6003	6	13	2487844	2493846	439163	433199	0	10807
Curcuma_longa_L._mt1	Curcuma_kwangsiensis_mt1	98.949	5997	16	16	2588212	2594193	5051549	5057513	0	10682
Curcuma_longa_L._mt1	Curcuma_kwangsiensis_mt3	99.549	5993	7	7	5455134	5461111	522888	516901	0	10900
Curcuma_longa_L._mt1	Curcuma_kwangsiensis_mt1	99.312	5963	11	8	3046474	3052417	1103903	1109854	0	10757
Curcuma_longa_L._mt1	Curcuma_kwangsiensis_mt1	99.394	5938	26	7	597901	603835	1289556	1295486	0	10757
Curcuma_longa_L._mt1	Curcuma_kwangsiensis_mt1	99.023	5934	19	12	6469324	6475239	4426806	4432718	0	10600
Curcuma_longa_L._mt1	Curcuma_kwangsiensis_mt1	99.123	5928	33	7	5613009	5618926	2864863	2858945	0	10641
Curcuma_longa_L._mt2	Curcuma_kwangsiensis_mt1	96.66	5899	42	54	70041	75842	1765777	1771617	0	9659
Curcuma_longa_L._mt1	Curcuma_kwangsiensis_mt1	99.403	5865	9	7	4701168	4707019	4143848	4137997	0	10613
Curcuma_longa_L._mt1	Curcuma_kwangsiensis_mt1	98.156	5857	21	27	494263	500102	4267230	4261444	0	10137
Curcuma_longa_L._mt1	Curcuma_kwangsiensis_mt1	99.795	5840	9	3	5481410	5487249	1563554	1557718	0	10715
Curcuma_longa_L._mt1	Curcuma_kwangsiensis_mt1	99.501	5810	8	5	2166368	2172171	3943726	3949520	0	10549
Curcuma_longa_L._mt1	Curcuma_kwangsiensis_mt1	99.084	5786	18	16	2943793	2949574	1893031	1887277	0	10358
Curcuma_longa_L._mt1	Curcuma_kwangsiensis_mt1	97.252	5785	21	28	132262	138034	2284279	2278621	0	9675
Curcuma_longa_L._mt1	Curcuma_kwangsiensis_mt1	99.533	5781	2	9	6982171	6987951	4170849	4165094	0	10503
Curcuma_longa_L._mt1	Curcuma_kwangsiensis_mt4	99.014	5780	11	9	5088009	5093745	357439	351663	0	10316
Curcuma_longa_L._mt2	Curcuma_kwangsiensis_mt3	98.701	5773	18	22	179331	185098	257010	262730	0	10192
Curcuma_longa_L._mt1	Curcuma_kwangsiensis_mt1	98.752	5769	18	17	3872818	3878571	3347450	3341721	0	10205
Curcuma_longa_L._mt1	Curcuma_kwangsiensis_mt1	98.333	5759	17	20	6493621	6499365	2615147	2620840	0	10030
Curcuma_longa_L._mt1	Curcuma_kwangsiensis_mt1	99.372	5737	14	5	6557610	6563334	1085601	1079875	0	10375
Curcuma_longa_L._mt1	Curcuma_kwangsiensis_mt1	99.389	5728	5	11	788391	794108	2431701	2437408	0	10357
Curcuma_longa_L._mt1	Curcuma_kwangsiensis_mt2	99.124	5708	15	12	6708845	6714544	310320	316000	0	10231
Curcuma_longa_L._mt1	Curcuma_kwangsiensis_mt1	99.279	5688	10	5	413907	419581	1794754	1800423	0	10248
Curcuma_longa_L._mt1	Curcuma_kwangsiensis_mt1	98.154	5688	16	30	6839211	6844885	774569	780180	0	9840
Curcuma_longa_L._mt1	Curcuma_kwangsiensis_mt4	99.754	5685	5	6	1533433	1539115	257652	263329	0	10412
Curcuma_longa_L._mt1	Curcuma_kwangsiensis_mt4	99.154	5676	9	5	3779464	3785138	235186	240823	0	10179
Curcuma_longa_L._mt1	Curcuma_kwangsiensis_mt1	98.625	5674	22	23	4183961	4189620	466160	471791	0	9995
Curcuma_longa_L._mt1	Curcuma_kwangsiensis_mt4	99.365	5669	13	7	1377555	1383210	365938	371596	0	10248
Curcuma_longa_L._mt1	Curcuma_kwangsiensis_mt3	98.2	5668	20	22	1047859	1053501	216615	211005	0	9827
Curcuma_longa_L._mt1	Curcuma_kwangsiensis_mt2	98.383	5627	21	21	5305711	5311324	235692	230123	0	9823
Curcuma_longa_L._mt1	Curcuma_kwangsiensis_mt4	97.458	5626	39	27	1026558	1032151	488831	494384	0	9502
Curcuma_longa_L._mt1	Curcuma_kwangsiensis_mt2	98.932	5620	17	16	5606918	5612535	69611	64033	0	10006
Curcuma_longa_L._mt1	Curcuma_kwangsiensis_mt1	99.27	5620	9	9	5960407	5965998	3418677	3413062	0	10122
Curcuma_longa_L._mt1	Curcuma_kwangsiensis_mt1	98.928	5598	12	15	1809442	1815019	5131993	5126424	0	9961
Curcuma_longa_L._mt1	Curcuma_kwangsiensis_mt1	98.713	5593	13	15	4225335	4230871	2461881	2456292	0	9875
Curcuma_longa_L._mt1	Curcuma_kwangsiensis_mt1	99.012	5565	19	11	7006894	7012435	1788743	1794294	0	9939
Curcuma_longa_L._mt1	Curcuma_kwangsiensis_mt1	99.012	5565	19	11	2755461	2761002	1794294	1788743	0	9939
Curcuma_longa_L._mt1	Curcuma_kwangsiensis_mt1	98.917	5541	14	14	5815959	5821476	4977358	4982875	0	9858
Curcuma_longa_L._mt1	Curcuma_kwangsiensis_mt1	99.62	5523	15	3	5714855	5720375	548818	554336	0	10078
Curcuma_longa_L._mt1	Curcuma_kwangsiensis_mt1	98.08	5520	33	24	3998879	4004375	1403270	1397801	0	9539
Curcuma_longa_L._mt1	Curcuma_kwangsiensis_mt1	97.692	5502	50	28	3633139	3638622	2545571	2551013	0	9385
Curcuma_longa_L._mt1	Curcuma_kwangsiensis_mt1	98.546	5501	26	13	6522071	6527551	3393902	3388436	0	9666
Curcuma_longa_L._mt1	Curcuma_kwangsiensis_mt1	98.232	5487	27	26	4586054	4591495	891788	886327	0	9531
Curcuma_longa_L._mt1	Curcuma_kwangsiensis_mt2	99.507	5479	10	6	88368	93845	148232	142770	0	9952
Curcuma_longa_L._mt1	Curcuma_kwangsiensis_mt1	99.343	5478	12	8	2566585	2572060	5025511	5030966	0	9895
Curcuma_longa_L._mt1	Curcuma_kwangsiensis_mt1	98.884	5464	13	13	5909212	5914668	4278505	4273083	0	9708
Curcuma_longa_L._mt1	Curcuma_kwangsiensis_mt1	98.129	5452	16	22	2607177	2612611	392480	397862	0	9424
Curcuma_longa_L._mt1	Curcuma_kwangsiensis_mt1	97.356	5446	60	31	2312848	2318258	5344572	5349968	0	9182
Curcuma_longa_L._mt1	Curcuma_kwangsiensis_mt1	99.153	5432	16	8	5778282	5783711	1281074	1275671	0	9749
Curcuma_longa_L._mt1	Curcuma_kwangsiensis_mt1	99.557	5412	9	6	1085701	1091111	5419231	5413834	0	9847
Curcuma_longa_L._mt1	Curcuma_kwangsiensis_mt1	97.171	5408	31	47	2559838	2565202	3895826	3890498	0	9027
Curcuma_longa_L._mt1	Curcuma_kwangsiensis_mt1	98.532	5383	45	15	3156875	3162250	489950	484595	0	9472
Curcuma_longa_L._mt4	Curcuma_kwangsiensis_mt1	98.16	5379	39	24	51814	57158	4547337	4552689	0	9330
Curcuma_longa_L._mt3	Curcuma_kwangsiensis_mt5	99.702	5377	6	2	86671	92037	5585	209	0	9832
Curcuma_longa_L._mt1	Curcuma_kwangsiensis_mt1	99.216	5359	12	11	4146677	4152011	3010081	3015433	0	9636
Curcuma_longa_L._mt1	Curcuma_kwangsiensis_mt4	99.102	5346	9	11	5082641	5087976	362748	357432	0	9570
Curcuma_longa_L._mt1	Curcuma_kwangsiensis_mt1	99.27	5346	17	7	2051323	2056667	292516	297840	0	9636
Curcuma_longa_L._mt4	Curcuma_kwangsiensis_mt1	98.652	5342	26	18	66368	71694	2964961	2970271	0	9424
Curcuma_longa_L._mt1	Curcuma_kwangsiensis_mt1	99.644	5336	16	3	5991485	5996819	3570981	3565648	0	9745
Curcuma_longa_L._mt1	Curcuma_kwangsiensis_mt1	98.188	5299	20	18	6100362	6105612	143925	138655	0	9184
Curcuma_longa_L._mt1	Curcuma_kwangsiensis_mt1	98.429	5282	22	17	4298097	4303369	4607600	4612829	0	9238
Curcuma_longa_L._mt2	Curcuma_kwangsiensis_mt1	99.318	5279	13	10	306036	311303	4171751	4177017	0	9527
Curcuma_longa_L._mt1	Curcuma_kwangsiensis_mt3	98.465	5276	18	22	3027902	3033162	327738	322511	0	9236
Curcuma_longa_L._mt1	Curcuma_kwangsiensis_mt1	98.65	5261	15	18	4630066	4635308	2272977	2278199	0	9271
Curcuma_longa_L._mt1	Curcuma_kwangsiensis_mt1	99.239	5259	12	10	5251964	5257207	3902152	3907397	0	9465
Curcuma_longa_L._mt1	Curcuma_kwangsiensis_mt1	98.916	5259	19	12	2866669	2871911	3327547	3322311	0	9361
Curcuma_longa_L._mt2	Curcuma_kwangsiensis_mt3	99.39	5247	9	7	54472	59709	277240	272008	0	9491
Curcuma_longa_L._mt1	Curcuma_kwangsiensis_mt4	99.141	5237	13	9	3944807	3950036	456736	461947	0	9393
Curcuma_longa_L._mt1	Curcuma_kwangsiensis_mt1	98.164	5229	12	25	5420887	5426068	3243816	3249007	0	9047
Curcuma_longa_L._mt1	Curcuma_kwangsiensis_mt1	98.675	5208	14	20	3255959	3261165	2297331	2292178	0	9184
Curcuma_longa_L._mt1	Curcuma_kwangsiensis_mt1	98.46	5196	28	12	6761923	6767116	622674	627819	0	9105
Curcuma_longa_L._mt1	Curcuma_kwangsiensis_mt2	98.263	5180	20	23	1469393	1474524	104913	99756	0	9003
Curcuma_longa_L._mt1	Curcuma_kwangsiensis_mt1	97.855	5175	18	14	6365368	6370512	287786	282675	0	8855
Curcuma_longa_L._mt1	Curcuma_kwangsiensis_mt1	99.457	5152	17	7	2879903	2885052	1406266	1411408	0	9348
Curcuma_longa_L._mt1	Curcuma_kwangsiensis_mt1	98.481	5136	15	19	3513716	3518839	5355502	5360586	0	8994
Curcuma_longa_L._mt1	Curcuma_kwangsiensis_mt1	99.747	5133	9	4	971755	976885	1190692	1185562	0	9404
Curcuma_longa_L._mt1	Curcuma_kwangsiensis_mt1	99.104	5133	12	11	311023	316150	2691802	2696905	0	9193
Curcuma_longa_L._mt1	Curcuma_kwangsiensis_mt5	98.649	5108	13	6	13272	18342	152823	157911	0	8999
Curcuma_longa_L._mt1	Curcuma_kwangsiensis_mt2	99.764	5091	8	1	4401440	4406526	652131	657221	0	9332
Curcuma_longa_L._mt1	Curcuma_kwangsiensis_mt1	99.174	5086	16	12	5121112	5126186	5720225	5715155	0	9136
Curcuma_longa_L._mt1	Curcuma_kwangsiensis_mt2	98.679	5073	16	11	93915	98962	142790	137744	0	8949
Curcuma_longa_L._mt1	Curcuma_kwangsiensis_mt1	98.974	5069	10	12	719796	724848	341978	347020	0	9034
Curcuma_longa_L._mt1	Curcuma_kwangsiensis_mt1	99.008	5041	16	10	2249359	2254386	4260036	4255017	0	9001
Curcuma_longa_L._mt1	Curcuma_kwangsiensis_mt3	98.903	5012	7	13	4569814	4574789	587899	582900	0	8907
Curcuma_longa_L._mt1	Curcuma_kwangsiensis_mt1	98.535	4982	10	20	6677419	6682386	1314438	1319370	0	8737
Curcuma_longa_L._mt1	Curcuma_kwangsiensis_mt1	98.795	4981	12	16	3020535	3025507	610489	615429	0	8822
Curcuma_longa_L._mt1	Curcuma_kwangsiensis_mt1	98.072	4979	21	25	628197	633143	4302616	4307551	0	8593
Curcuma_longa_L._mt1	Curcuma_kwangsiensis_mt5	98.285	4955	18	29	4353046	4357982	30297	35202	0	8617
Curcuma_longa_L._mt1	Curcuma_kwangsiensis_mt1	99.169	4931	26	11	1718999	1723921	229242	234165	0	8865
Curcuma_longa_L._mt1	Curcuma_kwangsiensis_mt1	99.208	4925	12	9	3224046	3228959	676841	681749	0	8853
Curcuma_longa_L._mt1	Curcuma_kwangsiensis_mt1	98.675	4906	7	16	6484705	6489582	4677876	4682751	0	8647
Curcuma_longa_L._mt1	Curcuma_kwangsiensis_mt3	98.529	4893	11	19	1042148	1047029	221674	216832	0	8580
Curcuma_longa_L._mt1	Curcuma_kwangsiensis_mt1	98.608	4886	23	14	6530728	6535594	2764211	2769070	0	8604
Curcuma_longa_L._mt1	Curcuma_kwangsiensis_mt3	98.423	4884	15	21	4536148	4541014	653811	648973	0	8536
Curcuma_longa_L._mt1	Curcuma_kwangsiensis_mt1	97.048	4878	30	36	6688017	6692850	229553	224746	0	8106
Curcuma_longa_L._mt1	Curcuma_kwangsiensis_mt1	99.118	4873	13	12	3926821	3931681	2306017	2301163	0	8733
Curcuma_longa_L._mt1	Curcuma_kwangsiensis_mt1	98.784	4851	14	8	1078765	1083603	1287049	1282232	0	8589
Curcuma_longa_L._mt1	Curcuma_kwangsiensis_mt1	97.972	4832	12	28	283404	288188	1878752	1883544	0	8301
Curcuma_longa_L._mt1	Curcuma_kwangsiensis_mt1	98.3	4824	17	28	125104	129908	5178745	5183522	0	8394
Curcuma_longa_L._mt1	Curcuma_kwangsiensis_mt4	99.627	4820	5	4	1887694	1892508	145138	140327	0	8789
Curcuma_longa_L._mt1	Curcuma_kwangsiensis_mt1	99.357	4818	10	7	1412810	1417621	182486	177684	0	8706
Curcuma_longa_L._mt1	Curcuma_kwangsiensis_mt3	99.169	4816	12	9	5450271	5455085	528788	524000	0	8647
Curcuma_longa_L._mt1	Curcuma_kwangsiensis_mt1	98.048	4815	32	26	5997753	6002535	4493588	4498372	0	8314
Curcuma_longa_L._mt1	Curcuma_kwangsiensis_mt4	98.42	4811	10	11	2275932	2280693	76139	71346	0	8403
Curcuma_longa_L._mt1	Curcuma_kwangsiensis_mt2	98.606	4805	18	23	5365690	5370463	301930	306716	0	8456
Curcuma_longa_L._mt1	Curcuma_kwangsiensis_mt1	98.063	4802	5	12	5341419	5346161	1385690	1390462	0	8272
Curcuma_longa_L._mt1	Curcuma_kwangsiensis_mt2	98.324	4772	12	11	5068774	5073500	630462	635210	0	8307
Curcuma_longa_L._mt1	Curcuma_kwangsiensis_mt1	98.847	4770	19	13	3957789	3962543	845273	850021	0	8471
Curcuma_longa_L._mt1	Curcuma_kwangsiensis_mt1	98.133	4768	22	19	3573820	3578563	1832964	1828240	0	8250
Curcuma_longa_L._mt1	Curcuma_kwangsiensis_mt1	98.864	4753	18	12	5673722	5678469	1013095	1008374	0	8445
Curcuma_longa_L._mt1	Curcuma_kwangsiensis_mt1	99.285	4752	5	3	2539047	2543773	1255417	1260164	0	8560
Curcuma_longa_L._mt1	Curcuma_kwangsiensis_mt4	97.264	4751	22	25	2237139	2241865	310366	305700	0	7954
Curcuma_longa_L._mt1	Curcuma_kwangsiensis_mt1	99.263	4750	16	5	3613788	3618531	3694842	3699578	0	8560
Curcuma_longa_L._mt1	Curcuma_kwangsiensis_mt1	97.719	4735	30	33	461724	466418	5644798	5649494	0	8074
Curcuma_longa_L._mt1	Curcuma_kwangsiensis_mt1	99.62	4731	3	2	1958665	1963380	794155	798885	0	8623
Curcuma_longa_L._mt1	Curcuma_kwangsiensis_mt1	99.049	4731	13	13	6536974	6541699	1343264	1338561	0	8458
Curcuma_longa_L._mt1	Curcuma_kwangsiensis_mt1	98.371	4727	13	14	3261207	3265921	2292166	2287492	0	8244
Curcuma_longa_L._mt1	Curcuma_kwangsiensis_mt3	99.087	4711	10	9	894547	899240	676697	681391	0	8431
Curcuma_longa_L._mt1	Curcuma_kwangsiensis_mt3	97.279	4705	26	23	1678955	1683636	506233	501608	0	7886
Curcuma_longa_L._mt1	Curcuma_kwangsiensis_mt1	98.065	4704	23	30	6976452	6981133	3592710	3588053	0	8120
Curcuma_longa_L._mt1	Curcuma_kwangsiensis_mt1	97.636	4695	24	16	5399711	5404338	1990785	1995459	0	7974
Curcuma_longa_L._mt1	Curcuma_kwangsiensis_mt3	99.168	4685	11	11	1361649	1366326	286367	281704	0	8410
Curcuma_longa_L._mt1	Curcuma_kwangsiensis_mt1	98.929	4669	7	10	5789188	5793850	5265956	5270587	0	8305
Curcuma_longa_L._mt1	Curcuma_kwangsiensis_mt1	98.237	4650	23	18	338	4985	1358865	1363457	0	8078
Curcuma_longa_L._mt1	Curcuma_kwangsiensis_mt4	98.385	4644	17	21	456473	461082	104033	108652	0	8107
Curcuma_longa_L._mt1	Curcuma_kwangsiensis_mt5	99.784	4634	10	0	659505	664138	152460	147827	0	8503
Curcuma_longa_L._mt1	Curcuma_kwangsiensis_mt1	98.919	4625	17	15	4427868	4432474	4025546	4030155	0	8233
Curcuma_longa_L._mt1	Curcuma_kwangsiensis_mt1	98.723	4622	18	11	6166071	6170675	409086	404489	0	8170
Curcuma_longa_L._mt1	Curcuma_kwangsiensis_mt4	99.087	4601	10	11	3094650	3099220	528006	523408	0	8235
Curcuma_longa_L._mt1	Curcuma_kwangsiensis_mt3	97.042	4597	10	15	2961248	2965827	226754	222267	0	7620
Curcuma_longa_L._mt2	Curcuma_kwangsiensis_mt1	99.717	4596	1	5	259706	264296	2756910	2761498	0	8405
Curcuma_longa_L._mt1	Curcuma_kwangsiensis_mt1	99.717	4596	1	5	4486317	4490907	2756910	2761498	0	8405
Curcuma_longa_L._mt1	Curcuma_kwangsiensis_mt1	98.715	4593	15	15	3670993	3675584	3526290	3521741	0	8115
Curcuma_longa_L._mt1	Curcuma_kwangsiensis_mt1	99.106	4585	18	5	6280285	6284864	1050873	1046307	0	8218
Curcuma_longa_L._mt1	Curcuma_kwangsiensis_mt1	96.94	4575	26	44	6126379	6130893	3596945	3601465	0	7568
Curcuma_longa_L._mt1	Curcuma_kwangsiensis_mt1	99.41	4574	21	2	1147163	1151734	5177997	5173428	0	8292
Curcuma_longa_L._mt1	Curcuma_kwangsiensis_mt3	99.036	4564	15	10	3399783	3404323	45722	41165	0	8157
Curcuma_longa_L._mt1	Curcuma_kwangsiensis_mt1	98.619	4563	16	13	485961	490523	724037	728552	0	8034
Curcuma_longa_L._mt1	Curcuma_kwangsiensis_mt1	99.267	4502	16	5	853143	857644	3126066	3130550	0	8115
Curcuma_longa_L._mt1	Curcuma_kwangsiensis_mt4	99.444	4496	10	6	3662999	3667486	221954	226442	0	8150
Curcuma_longa_L._mt1	Curcuma_kwangsiensis_mt1	99.376	4490	3	3	2799101	2803569	3434173	3438658	0	8113
Curcuma_longa_L._mt1	Curcuma_kwangsiensis_mt1	98.705	4479	11	16	943240	947696	3803464	3807917	0	7906
Curcuma_longa_L._mt1	Curcuma_kwangsiensis_mt1	98.344	4469	18	21	1749388	1753838	3748074	3743644	0	7792
Curcuma_longa_L._mt2	Curcuma_kwangsiensis_mt1	98.855	4455	12	13	46621	51072	5217850	5222268	0	7908
Curcuma_longa_L._mt1	Curcuma_kwangsiensis_mt1	99.147	4455	8	4	2789174	2793603	518129	513680	0	7989
Curcuma_longa_L._mt1	Curcuma_kwangsiensis_mt5	99.234	4437	11	6	1636144	1640567	119838	115412	0	7984
Curcuma_longa_L._mt1	Curcuma_kwangsiensis_mt1	98.757	4426	13	6	6211748	6216151	5831059	5835464	0	7830
Curcuma_longa_L._mt1	Curcuma_kwangsiensis_mt4	99.638	4420	7	2	591466	595876	208937	213356	0	8065
Curcuma_longa_L._mt1	Curcuma_kwangsiensis_mt1	99.068	4397	14	11	5290105	5294496	1680913	1685287	0	7867
Curcuma_longa_L._mt1	Curcuma_kwangsiensis_mt1	99.226	4391	18	7	3966796	3971170	5758010	5753620	0	7906
Curcuma_longa_L._mt1	Curcuma_kwangsiensis_mt1	98.884	4389	7	7	294578	298966	3188992	3193338	0	7795
Curcuma_longa_L._mt1	Curcuma_kwangsiensis_mt3	98.745	4384	13	14	4732351	4736692	359945	355562	0	7753
Curcuma_longa_L._mt1	Curcuma_kwangsiensis_mt1	99.155	4380	6	8	3117149	3121523	2870227	2865874	0	7854
Curcuma_longa_L._mt1	Curcuma_kwangsiensis_mt1	98.881	4379	9	14	5226602	5230980	5509233	5504895	0	7779
Curcuma_longa_L._mt1	Curcuma_kwangsiensis_mt1	99.422	4328	4	5	2907651	2911977	2651444	2647137	0	7834
Curcuma_longa_L._mt1	Curcuma_kwangsiensis_mt1	99.791	4310	4	2	1798192	1802496	673335	669026	0	7904
Curcuma_longa_L._mt1	Curcuma_kwangsiensis_mt1	99.372	4302	21	2	4616140	4620437	3861270	3856971	0	7790
Curcuma_longa_L._mt1	Curcuma_kwangsiensis_mt1	99.233	4302	8	5	6715358	6719635	4662651	4658351	0	7738
Curcuma_longa_L._mt1	Curcuma_kwangsiensis_mt1	98.489	4301	18	10	5116834	5121111	5724610	5720334	0	7539
Curcuma_longa_L._mt1	Curcuma_kwangsiensis_mt1	98.651	4298	32	11	6105458	6109747	135280	131001	0	7592
Curcuma_longa_L._mt3	Curcuma_kwangsiensis_mt1	98.301	4296	32	15	101316	105611	864339	860085	0	7491
Curcuma_longa_L._mt1	Curcuma_kwangsiensis_mt1	98.068	4296	18	23	806240	810528	1236238	1240475	0	7413
Curcuma_longa_L._mt1	Curcuma_kwangsiensis_mt1	99.208	4294	16	6	3957959	3962241	5521088	5525374	0	7725
Curcuma_longa_L._mt1	Curcuma_kwangsiensis_mt1	97.182	4294	35	24	6695240	6699521	3710058	3705839	0	7180
Curcuma_longa_L._mt1	Curcuma_kwangsiensis_mt1	98.369	4292	27	15	5914845	5919120	3686335	3682071	0	7498
Curcuma_longa_L._mt1	Curcuma_kwangsiensis_mt1	98.299	4291	19	20	6445958	6450221	4793657	4797920	0	7470
Curcuma_longa_L._mt1	Curcuma_kwangsiensis_mt1	97.574	4287	8	19	3650333	3654597	3362625	3358413	0	7252
Curcuma_longa_L._mt1	Curcuma_kwangsiensis_mt1	98.04	4286	20	23	4803901	4808157	3957359	3953109	0	7391
Curcuma_longa_L._mt1	Curcuma_kwangsiensis_mt3	98.401	4252	15	15	4158932	4163162	478822	483041	0	7426
Curcuma_longa_L._mt1	Curcuma_kwangsiensis_mt1	98.729	4249	15	15	5126311	5130533	5715151	5710916	0	7511
Curcuma_longa_L._mt1	Curcuma_kwangsiensis_mt3	97.171	4242	28	32	1105247	1109481	237091	232935	0	7084
Curcuma_longa_L._mt1	Curcuma_kwangsiensis_mt4	99.245	4238	15	9	2601113	2605343	378828	383055	0	7633
Curcuma_longa_L._mt1	Curcuma_kwangsiensis_mt1	99.218	4220	5	10	1497608	1501805	3061918	3057705	0	7585
Curcuma_longa_L._mt1	Curcuma_kwangsiensis_mt1	99.192	4210	9	12	4592799	4597005	3930769	3934956	0	7563
Curcuma_longa_L._mt1	Curcuma_kwangsiensis_mt1	98.527	4208	14	15	2706325	2710509	5752108	5747926	0	7384
Curcuma_longa_L._mt1	Curcuma_kwangsiensis_mt2	99.453	4207	7	4	5492967	5497169	28801	24607	0	7627
Curcuma_longa_L._mt1	Curcuma_kwangsiensis_mt1	99.096	4204	14	11	141344	145547	2785851	2790030	0	7531
Curcuma_longa_L._mt1	Curcuma_kwangsiensis_mt1	99.286	4199	6	13	1236871	1241053	1223170	1218980	0	7566
Curcuma_longa_L._mt1	Curcuma_kwangsiensis_mt1	98.117	4196	20	21	6574403	6578587	3943300	3939153	0	7256
Curcuma_longa_L._mt1	Curcuma_kwangsiensis_mt1	98.902	4191	17	10	1438189	1442371	1455948	1451779	0	7457
Curcuma_longa_L._mt1	Curcuma_kwangsiensis_mt3	98.469	4181	14	13	5284140	5288298	193664	189512	0	7321
Curcuma_longa_L._mt1	Curcuma_kwangsiensis_mt1	99.137	4172	10	10	6771408	6775579	1854037	1858182	0	7481
Curcuma_longa_L._mt1	Curcuma_kwangsiensis_mt1	98.058	4170	15	17	5109531	5113699	3201810	3205914	0	7191
Curcuma_longa_L._mt1	Curcuma_kwangsiensis_mt4	99.76	4159	2	5	3989858	3994011	1708	5863	0	7618
Curcuma_longa_L._mt1	Curcuma_kwangsiensis_mt1	99.207	4159	13	6	2308755	2312913	5340528	5344666	0	7480
Curcuma_longa_L._mt2	Curcuma_kwangsiensis_mt1	98.386	4151	28	24	101598	105730	5533679	5529550	0	7258
Curcuma_longa_L._mt1	Curcuma_kwangsiensis_mt1	99.54	4128	10	2	1745076	1749194	3752414	3748287	0	7509
Curcuma_longa_L._mt1	Curcuma_kwangsiensis_mt1	98.86	4122	9	13	4469878	4473989	755556	751463	0	7317
Curcuma_longa_L._mt1	Curcuma_kwangsiensis_mt1	98.25	4115	9	10	5440758	5444866	4869760	4865703	0	7142
Curcuma_longa_L._mt1	Curcuma_kwangsiensis_mt5	98.271	4107	22	16	586297	590396	108963	104899	0	7145
Curcuma_longa_L._mt1	Curcuma_kwangsiensis_mt1	98.903	4102	8	9	4170781	4174873	3492732	3488659	0	7291
Curcuma_longa_L._mt1	Curcuma_kwangsiensis_mt3	98.779	4094	10	15	1019785	1023861	640872	636802	0	7247
Curcuma_longa_L._mt1	Curcuma_kwangsiensis_mt1	99.312	4070	9	5	5222288	5226352	5513302	5509247	0	7343
Curcuma_longa_L._mt1	Curcuma_kwangsiensis_mt2	99.115	4069	7	9	4545909	4549976	434795	430755	0	7287
Curcuma_longa_L._mt1	Curcuma_kwangsiensis_mt4	99.066	4068	11	15	4055587	4059647	333855	329808	0	7276
Curcuma_longa_L._mt1	Curcuma_kwangsiensis_mt1	98.573	4065	19	9	6319807	6323861	1475850	1471815	0	7149
Curcuma_longa_L._mt1	Curcuma_kwangsiensis_mt1	98.868	4064	29	11	1512042	1516093	3048288	3044230	0	7234
Curcuma_longa_L._mt1	Curcuma_kwangsiensis_mt1	98.523	4062	13	16	4390421	4394470	1718134	1714108	0	7125
Curcuma_longa_L._mt1	Curcuma_kwangsiensis_mt1	97.574	4040	20	18	532107	536138	3829204	3825235	0	6846
Curcuma_longa_L._mt1	Curcuma_kwangsiensis_mt3	97.297	4032	33	27	4575401	4579421	582881	578915	0	6772
Curcuma_longa_L._mt1	Curcuma_kwangsiensis_mt1	99.379	4027	9	6	6002916	6006937	4498375	4502390	0	7284
Curcuma_longa_L._mt1	Curcuma_kwangsiensis_mt4	99.403	4023	8	4	879584	883605	115910	119917	0	7282
Curcuma_longa_L._mt1	Curcuma_kwangsiensis_mt1	97.688	4023	34	24	1909162	1913160	4186954	4190941	0	6859
Curcuma_longa_L._mt1	Curcuma_kwangsiensis_mt1	99.129	4017	8	9	6547258	6551264	1166744	1170743	0	7199
Curcuma_longa_L._mt1	Curcuma_kwangsiensis_mt1	99.801	4013	3	2	5720342	5724354	554266	558273	0	7361
Curcuma_longa_L._mt1	Curcuma_kwangsiensis_mt1	97.027	4003	36	31	2584082	2588079	5047616	5051540	0	6656
Curcuma_longa_L._mt1	Curcuma_kwangsiensis_mt4	99.475	4001	7	3	333188	337188	476359	480345	0	7260
Curcuma_longa_L._mt1	Curcuma_kwangsiensis_mt1	98.524	3997	16	14	1524575	1528558	3972047	3968081	0	7014
Curcuma_longa_L._mt1	Curcuma_kwangsiensis_mt2	98.866	3970	9	8	5839324	5843276	680397	684347	0	7049
Curcuma_longa_L._mt1	Curcuma_kwangsiensis_mt1	98.713	3963	8	11	5552141	5556102	2173734	2177654	0	6996
Curcuma_longa_L._mt1	Curcuma_kwangsiensis_mt1	96.993	3958	46	35	621414	625329	4296650	4300576	0	6582
Curcuma_longa_L._mt2	Curcuma_kwangsiensis_mt2	98.356	3954	10	4	140445	144365	585556	589487	0	6890
Curcuma_longa_L._mt1	Curcuma_kwangsiensis_mt1	98.609	3954	21	9	3495727	3499676	924452	920529	0	6966
Curcuma_longa_L._mt2	Curcuma_kwangsiensis_mt1	99.848	3947	6	0	214696	218642	4491821	4487875	0	7256
Curcuma_longa_L._mt1	Curcuma_kwangsiensis_mt1	98.984	3937	8	8	4906585	4910505	5479410	5483330	0	7020
Curcuma_longa_L._mt1	Curcuma_kwangsiensis_mt1	97.633	3929	32	16	6095063	6098984	4869701	4873575	0	6684
Curcuma_longa_L._mt1	Curcuma_kwangsiensis_mt1	99.003	3912	8	11	1564486	1568391	1668456	1664570	0	6979
Curcuma_longa_L._mt1	Curcuma_kwangsiensis_mt1	99.028	3908	14	8	1247389	1251280	985185	989084	0	6985
Curcuma_longa_L._mt2	Curcuma_kwangsiensis_mt1	98.668	3904	12	9	388096	391966	2224764	2228660	0	6885
Curcuma_longa_L._mt1	Curcuma_kwangsiensis_mt1	97.438	3903	20	23	4670422	4674272	5333636	5329762	0	6580
Curcuma_longa_L._mt1	Curcuma_kwangsiensis_mt1	99.433	3878	6	4	5627142	5631003	4861360	4857483	0	7025
Curcuma_longa_L._mt1	Curcuma_kwangsiensis_mt4	98.188	3864	40	9	2595493	2599339	374907	378757	0	6721
Curcuma_longa_L._mt1	Curcuma_kwangsiensis_mt1	98.99	3863	10	7	467936	471797	4797945	4801779	0	6890
Curcuma_longa_L._mt1	Curcuma_kwangsiensis_mt3	97.786	3840	20	29	5804177	5807983	593818	590011	0	6560
Curcuma_longa_L._mt1	Curcuma_kwangsiensis_mt3	98.488	3835	29	12	3124406	3128233	618101	614289	0	6734
Curcuma_longa_L._mt1	Curcuma_kwangsiensis_mt1	98.201	3835	20	14	1373800	1377618	2007823	2011624	0	6654
Curcuma_longa_L._mt1	Curcuma_kwangsiensis_mt1	98.747	3831	6	19	3582303	3586120	1310682	1306881	0	6770
Curcuma_longa_L._mt1	Curcuma_kwangsiensis_mt1	98.399	3811	13	17	3248746	3252536	5628184	5624402	0	6656
Curcuma_longa_L._mt1	Curcuma_kwangsiensis_mt4	99.422	3808	8	4	174869	178668	201813	198012	0	6898
Curcuma_longa_L._mt1	Curcuma_kwangsiensis_mt1	98.057	3808	24	22	424855	428645	3956866	3960640	0	6577
Curcuma_longa_L._mt1	Curcuma_kwangsiensis_mt2	96.533	3807	107	8	5768720	5772513	454423	450629	0	6276
Curcuma_longa_L._mt3	Curcuma_kwangsiensis_mt1	98.868	3798	14	8	77249	81030	3042183	3038399	0	6748
Curcuma_longa_L._mt1	Curcuma_kwangsiensis_mt4	99.131	3798	14	6	3822980	3826776	159292	163071	0	6813
Curcuma_longa_L._mt1	Curcuma_kwangsiensis_mt2	99.236	3796	15	4	1450556	1454337	282894	286689	0	6837
Curcuma_longa_L._mt1	Curcuma_kwangsiensis_mt1	98.525	3796	11	18	6626724	6630514	3124349	3120594	0	6658
Curcuma_longa_L._mt1	Curcuma_kwangsiensis_mt5	99.604	3789	7	3	1967518	1971306	108814	112594	0	6907
Curcuma_longa_L._mt1	Curcuma_kwangsiensis_mt1	98.333	3779	10	17	1642787	1646558	4152978	4149246	0	6580
Curcuma_longa_L._mt1	Curcuma_kwangsiensis_mt1	98.094	3777	20	23	6925067	6928841	4056810	4053084	0	6529
Curcuma_longa_L._mt1	Curcuma_kwangsiensis_mt1	97.401	3770	26	18	3177176	3180929	1302038	1298325	0	6353
Curcuma_longa_L._mt1	Curcuma_kwangsiensis_mt1	97.77	3767	25	20	6326697	6330459	5546107	5542396	0	6436
Curcuma_longa_L._mt1	Curcuma_kwangsiensis_mt1	98.247	3765	19	13	4971829	4975591	2569682	2573401	0	6543
Curcuma_longa_L._mt1	Curcuma_kwangsiensis_mt1	99.016	3761	23	10	5414475	5418229	1512960	1509208	0	6728
Curcuma_longa_L._mt1	Curcuma_kwangsiensis_mt1	98.803	3759	27	7	4241276	4245024	1159572	1163322	0	6676
Curcuma_longa_L._mt2	Curcuma_kwangsiensis_mt1	97.951	3758	21	21	413656	417390	4249378	4253102	0	6462
Curcuma_longa_L._mt1	Curcuma_kwangsiensis_mt1	99.681	3757	6	3	5462290	5466041	4744450	4748205	0	6866
Curcuma_longa_L._mt1	Curcuma_kwangsiensis_mt4	98.455	3754	9	14	170383	174134	54431	58137	0	6565
Curcuma_longa_L._mt1	Curcuma_kwangsiensis_mt1	98.799	3747	14	11	2548855	2552574	9019	12761	0	6641
Curcuma_longa_L._mt1	Curcuma_kwangsiensis_mt1	98.185	3746	11	14	3696464	3700190	2391734	2395441	0	6488
Curcuma_longa_L._mt1	Curcuma_kwangsiensis_mt1	98.368	3737	20	13	2351486	2355183	833297	829563	0	6525
Curcuma_longa_L._mt1	Curcuma_kwangsiensis_mt3	98.204	3731	30	7	1261643	1265360	442341	446047	0	6484
Curcuma_longa_L._mt1	Curcuma_kwangsiensis_mt5	98.846	3725	12	12	5365495	5369194	20941	24659	0	6612
Curcuma_longa_L._mt1	Curcuma_kwangsiensis_mt3	98.576	3722	14	8	578771	582486	475134	478822	0	6543
Curcuma_longa_L._mt2	Curcuma_kwangsiensis_mt1	98.786	3708	10	7	128087	131793	954046	950373	0	6565
Curcuma_longa_L._mt1	Curcuma_kwangsiensis_mt1	98.948	3707	5	11	690463	694150	3171871	3168180	0	6599
Curcuma_longa_L._mt2	Curcuma_kwangsiensis_mt1	99.757	3706	7	2	42882	46586	5214135	5217839	0	6793
Curcuma_longa_L._mt1	Curcuma_kwangsiensis_mt1	99.271	3703	8	4	1215288	1218986	264739	261052	0	6671
Curcuma_longa_L._mt1	Curcuma_kwangsiensis_mt1	98.51	3692	8	9	5830837	5834528	2925614	2929258	0	6469
Curcuma_longa_L._mt1	Curcuma_kwangsiensis_mt2	98.97	3689	8	10	3352699	3356376	168753	165084	0	6575
Curcuma_longa_L._mt1	Curcuma_kwangsiensis_mt2	98.97	3689	8	10	1832647	1836324	165084	168753	0	6575
Curcuma_longa_L._mt1	Curcuma_kwangsiensis_mt1	98.532	3679	17	17	2359015	2362685	3200098	3196449	0	6460
Curcuma_longa_L._mt1	Curcuma_kwangsiensis_mt1	99.375	3678	2	8	6156563	6160235	4834508	4838169	0	6645
Curcuma_longa_L._mt1	Curcuma_kwangsiensis_mt1	98.448	3673	41	6	4175637	4179304	5726892	5730553	0	6453
Curcuma_longa_L._mt1	Curcuma_kwangsiensis_mt1	99.209	3667	4	9	3922354	3926008	2844994	2841341	0	6588
Curcuma_longa_L._mt1	Curcuma_kwangsiensis_mt4	98.166	3653	10	16	3510100	3513715	215470	219102	0	6322
Curcuma_longa_L._mt1	Curcuma_kwangsiensis_mt1	97.172	3642	18	28	3603710	3607317	297930	301520	0	6076
Curcuma_longa_L._mt1	Curcuma_kwangsiensis_mt1	99.588	3638	7	3	2398312	2401942	2497806	2494170	0	6628
Curcuma_longa_L._mt1	Curcuma_kwangsiensis_mt1	99.835	3631	4	1	1506809	1510439	3055370	3051742	0	6671
Curcuma_longa_L._mt2	Curcuma_kwangsiensis_mt4	98.785	3621	6	5	63961	67543	280804	284424	0	6408
Curcuma_longa_L._mt1	Curcuma_kwangsiensis_mt1	98.038	3618	21	14	732152	735747	3222884	3219295	0	6242
Curcuma_longa_L._mt1	Curcuma_kwangsiensis_mt3	98.618	3617	5	9	1603254	1606850	50317	46726	0	6360
Curcuma_longa_L._mt1	Curcuma_kwangsiensis_mt3	98.892	3611	8	5	716177	719782	396923	393340	0	6418
Curcuma_longa_L._mt1	Curcuma_kwangsiensis_mt1	99.446	3608	3	5	6309550	6313157	2063536	2059946	0	6536
Curcuma_longa_L._mt1	Curcuma_kwangsiensis_mt5	98.336	3606	8	16	4460621	4464208	90342	93913	0	6279
Curcuma_longa_L._mt1	Curcuma_kwangsiensis_mt1	98.636	3593	13	10	2506971	2510545	307853	311427	0	6331
Curcuma_longa_L._mt1	Curcuma_kwangsiensis_mt1	98.969	3590	9	3	2254502	2258090	1213249	1209687	0	6399
Curcuma_longa_L._mt1	Curcuma_kwangsiensis_mt2	98.771	3579	14	8	6999614	7003192	124851	128399	0	6338
Curcuma_longa_L._mt1	Curcuma_kwangsiensis_mt4	99.105	3575	7	5	6636709	6640283	303818	300269	0	6401
Curcuma_longa_L._mt1	Curcuma_kwangsiensis_mt1	95.657	3569	61	43	474035	477552	4802675	4806200	0	5646
Curcuma_longa_L._mt1	Curcuma_kwangsiensis_mt1	98.254	3550	12	17	1254361	1257887	2262443	2265965	0	6167
Curcuma_longa_L._mt1	Curcuma_kwangsiensis_mt1	99.605	3544	4	1	6621117	6624660	4134408	4130875	0	6458
Curcuma_longa_L._mt1	Curcuma_kwangsiensis_mt1	97.429	3539	18	20	4345219	4348753	5391044	5394513	0	5963
Curcuma_longa_L._mt1	Curcuma_kwangsiensis_mt1	98.924	3531	12	8	2041324	2044841	183956	187473	0	6287
Curcuma_longa_L._mt1	Curcuma_kwangsiensis_mt1	99.457	3499	9	5	1905774	1909263	4183513	4187010	0	6348
Curcuma_longa_L._mt1	Curcuma_kwangsiensis_mt1	99.371	3498	2	8	6722280	6725777	1985654	1989131	0	6320
Curcuma_longa_L._mt1	Curcuma_kwangsiensis_mt3	97.91	3492	15	20	4271323	4274813	567410	570844	0	5991
Curcuma_longa_L._mt1	Curcuma_kwangsiensis_mt1	98.367	3491	12	10	3074356	3077846	715212	718657	0	6089
Curcuma_longa_L._mt1	Curcuma_kwangsiensis_mt2	98.997	3489	7	9	655931	659410	435452	438921	0	6224
Curcuma_longa_L._mt1	Curcuma_kwangsiensis_mt4	97.384	3479	25	20	2680278	2683747	335257	338678	0	5860
Curcuma_longa_L._mt1	Curcuma_kwangsiensis_mt1	99.626	3479	3	4	6756255	6759732	618363	621832	0	6344
Curcuma_longa_L._mt1	Curcuma_kwangsiensis_mt1	99.596	3467	10	4	6895304	6898768	4088035	4084571	0	6322
Curcuma_longa_L._mt1	Curcuma_kwangsiensis_mt1	97.969	3446	18	19	5619250	5622681	307405	303998	0	5928
Curcuma_longa_L._mt1	Curcuma_kwangsiensis_mt1	94.208	3436	16	24	2477946	2481260	705352	701979	0	5073
Curcuma_longa_L._mt1	Curcuma_kwangsiensis_mt1	98.629	3428	8	9	5140695	5144116	5697727	5694333	0	6034
Curcuma_longa_L._mt2	Curcuma_kwangsiensis_mt1	99.708	3427	3	2	164399	167825	2413106	2409687	0	6266
Curcuma_longa_L._mt1	Curcuma_kwangsiensis_mt1	98.92	3425	14	7	3242952	3246376	808630	805229	0	6098
Curcuma_longa_L._mt1	Curcuma_kwangsiensis_mt3	99.181	3420	5	9	4520957	4524370	301419	304821	0	6139
Curcuma_longa_L._mt1	Curcuma_kwangsiensis_mt3	96.313	3417	26	32	640885	644299	121759	118441	0	5520
Curcuma_longa_L._mt1	Curcuma_kwangsiensis_mt1	97.19	3416	19	20	490659	494058	4270633	4267279	0	5705
Curcuma_longa_L._mt1	Curcuma_kwangsiensis_mt1	98.652	3413	14	8	2687900	2691309	2666029	2662646	0	6019
Curcuma_longa_L._mt1	Curcuma_kwangsiensis_mt3	97.565	3409	19	21	1053510	1056913	211093	207744	0	5777
Curcuma_longa_L._mt1	Curcuma_kwangsiensis_mt1	99.53	3407	6	5	3994259	3997660	1060715	1064116	0	6194
Curcuma_longa_L._mt1	Curcuma_kwangsiensis_mt1	98.824	3402	20	10	2738787	2742187	911359	914741	0	6043
Curcuma_longa_L._mt1	Curcuma_kwangsiensis_mt4	99.527	3385	7	3	4529315	4532690	54325	50941	0	6154
Curcuma_longa_L._mt1	Curcuma_kwangsiensis_mt4	97.752	3381	10	14	4209479	4212856	511059	507742	0	5762
Curcuma_longa_L._mt1	Curcuma_kwangsiensis_mt1	98.077	3380	15	14	3690491	3693845	2385928	2389282	0	5836
Curcuma_longa_L._mt3	Curcuma_kwangsiensis_mt1	96.682	3376	17	18	36899	40264	4722455	4725745	0	5526
Curcuma_longa_L._mt1	Curcuma_kwangsiensis_mt1	98.519	3375	17	18	2402613	2405964	5248367	5251731	0	5925
Curcuma_longa_L._mt1	Curcuma_kwangsiensis_mt4	99.466	3373	5	6	6511911	6515277	164760	168125	0	6117
Curcuma_longa_L._mt1	Curcuma_kwangsiensis_mt1	98.28	3372	16	12	3112548	3115906	1909661	1906319	0	5867
Curcuma_longa_L._mt1	Curcuma_kwangsiensis_mt1	98.244	3359	29	11	2544324	2547673	1260047	1263384	0	5849
Curcuma_longa_L._mt1	Curcuma_kwangsiensis_mt1	97.529	3359	40	20	4016882	4020226	2877258	2880587	0	5703
Curcuma_longa_L._mt1	Curcuma_kwangsiensis_mt4	98.6	3356	12	8	6464056	6467406	465344	462019	0	5904
Curcuma_longa_L._mt1	Curcuma_kwangsiensis_mt1	99.164	3351	18	5	726546	729887	3228960	3225611	0	6024
Curcuma_longa_L._mt1	Curcuma_kwangsiensis_mt3	95.786	3346	46	25	4729056	4732344	363299	359992	0	5310
Curcuma_longa_L._mt1	Curcuma_kwangsiensis_mt1	99.222	3344	16	7	1609834	1613174	87084	90420	0	6023
Curcuma_longa_L._mt1	Curcuma_kwangsiensis_mt1	98.862	3340	12	10	4976543	4979881	5803952	5807266	0	5934
Curcuma_longa_L._mt1	Curcuma_kwangsiensis_mt1	99.431	3339	6	2	105161	108499	5114019	5110694	0	6048
Curcuma_longa_L._mt2	Curcuma_kwangsiensis_mt1	97.361	3335	23	22	255088	258399	3838721	3842013	0	5611
Curcuma_longa_L._mt1	Curcuma_kwangsiensis_mt1	97.361	3335	23	22	4481699	4485010	3838721	3842013	0	5611
Curcuma_longa_L._mt1	Curcuma_kwangsiensis_mt4	98.739	3331	6	8	1383547	1386876	371617	374912	0	5886
Curcuma_longa_L._mt1	Curcuma_kwangsiensis_mt1	98.134	3322	25	9	1458245	1461558	166906	170198	0	5757
Curcuma_longa_L._mt1	Curcuma_kwangsiensis_mt1	99.94	3318	2	0	3310830	3314147	4200368	4203685	0	6117
Curcuma_longa_L._mt1	Curcuma_kwangsiensis_mt1	99.94	3318	2	0	1874876	1878193	4203685	4200368	0	6117
Curcuma_longa_L._mt1	Curcuma_kwangsiensis_mt1	99.005	3318	7	7	3068573	3071877	706021	709325	0	5921
Curcuma_longa_L._mt1	Curcuma_kwangsiensis_mt3	99.004	3314	12	5	4136887	4140196	98886	102182	0	5917
Curcuma_longa_L._mt1	Curcuma_kwangsiensis_mt1	99.214	3309	8	13	2926947	2930251	3312765	3316059	0	5951
Curcuma_longa_L._mt1	Curcuma_kwangsiensis_mt1	98.609	3307	14	11	5008247	5011552	5161792	5165067	0	5823
Curcuma_longa_L._mt3	Curcuma_kwangsiensis_mt1	96.333	3300	52	27	33285	36573	4719201	4722442	0	5360
Curcuma_longa_L._mt1	Curcuma_kwangsiensis_mt1	97.907	3297	10	21	1211955	1215247	267995	264754	0	5651
Curcuma_longa_L._mt1	Curcuma_kwangsiensis_mt1	98.635	3296	12	11	2377078	2380343	4320437	4323729	0	5806
Curcuma_longa_L._mt1	Curcuma_kwangsiensis_mt1	99.059	3295	18	2	6113687	6116981	4881456	4884737	0	5901
Curcuma_longa_L._mt1	Curcuma_kwangsiensis_mt2	99.117	3286	9	5	3273678	3276963	396588	393323	0	5890
Curcuma_longa_L._mt1	Curcuma_kwangsiensis_mt2	99.482	3280	7	3	1443156	1446425	296186	299465	0	5954
Curcuma_longa_L._mt1	Curcuma_kwangsiensis_mt1	98.962	3277	9	4	1423293	1426553	3623253	3626520	0	5840
Curcuma_longa_L._mt1	Curcuma_kwangsiensis_mt1	98.351	3275	9	15	4674278	4677526	5329550	5326295	0	5707
Curcuma_longa_L._mt1	Curcuma_kwangsiensis_mt4	97.74	3274	22	12	6641962	6645226	298090	294860	0	5589
Curcuma_longa_L._mt1	Curcuma_kwangsiensis_mt1	98.833	3255	21	7	3853357	3856605	1271861	1275104	0	5784
Curcuma_longa_L._mt1	Curcuma_kwangsiensis_mt1	99.569	3252	5	2	6972924	6976166	3596048	3592797	0	5919
Curcuma_longa_L._mt1	Curcuma_kwangsiensis_mt1	98.339	3251	9	20	5651245	5654489	1749228	1746017	0	5662
Curcuma_longa_L._mt1	Curcuma_kwangsiensis_mt1	97.847	3251	24	22	2510810	2514054	313496	316706	0	5574
Curcuma_longa_L._mt1	Curcuma_kwangsiensis_mt4	99.569	3250	5	3	887177	890422	122404	125648	0	5915
Curcuma_longa_L._mt1	Curcuma_kwangsiensis_mt3	99.261	3246	7	4	4957991	4961235	155445	152216	0	5845
Curcuma_longa_L._mt1	Curcuma_kwangsiensis_mt1	99.229	3242	8	6	1964294	1967525	5373856	5377090	0	5832
Curcuma_longa_L._mt1	Curcuma_kwangsiensis_mt1	96.821	3240	18	27	818770	821994	4220851	4224020	0	5334
Curcuma_longa_L._mt1	Curcuma_kwangsiensis_mt1	99.444	3238	2	6	3131508	3134744	525576	522354	0	5866
Curcuma_longa_L._mt1	Curcuma_kwangsiensis_mt1	98.424	3236	8	14	4433122	4436333	1435675	1438891	0	5653
Curcuma_longa_L._mt1	Curcuma_kwangsiensis_mt1	99.381	3232	5	4	1398306	1401532	1183681	1180460	0	5843
Curcuma_longa_L._mt1	Curcuma_kwangsiensis_mt3	97.306	3229	23	25	1091107	1094324	250960	247785	0	5422
Curcuma_longa_L._mt1	Curcuma_kwangsiensis_mt1	95.565	3224	89	32	4179089	4182283	5730443	5733641	0	5112
Curcuma_longa_L._mt1	Curcuma_kwangsiensis_mt1	97.852	3212	21	15	3730727	3733927	2254188	2251014	0	5505
Curcuma_longa_L._mt1	Curcuma_kwangsiensis_mt1	99.033	3206	20	5	4748829	4752032	1206230	1203034	0	5738
Curcuma_longa_L._mt1	Curcuma_kwangsiensis_mt2	98.783	3205	9	8	3059993	3063196	222788	225963	0	5675
Curcuma_longa_L._mt1	Curcuma_kwangsiensis_mt1	99.063	3201	12	5	3180941	3184141	219483	222665	0	5729
Curcuma_longa_L._mt1	Curcuma_kwangsiensis_mt1	98.125	3200	17	14	3931825	3935021	1846718	1843559	0	5537
Curcuma_longa_L._mt1	Curcuma_kwangsiensis_mt1	99.562	3193	12	1	1944218	1947408	979003	982195	0	5818
Curcuma_longa_L._mt1	Curcuma_kwangsiensis_mt1	99.467	3189	4	7	3252766	3255952	2301162	2297985	0	5782
Curcuma_longa_L._mt1	Curcuma_kwangsiensis_mt1	98.303	3183	20	12	4894034	4897186	5422398	5425576	0	5548
Curcuma_longa_L._mt1	Curcuma_kwangsiensis_mt3	98.3	3177	16	18	5637231	5640407	330284	333422	0	5533
Curcuma_longa_L._mt1	Curcuma_kwangsiensis_mt1	99.213	3176	11	9	6891026	6894198	3232287	3235451	0	5714
Curcuma_longa_L._mt1	Curcuma_kwangsiensis_mt1	98.076	3171	10	12	6476930	6480090	5023816	5020687	0	5470
Curcuma_longa_L._mt1	Curcuma_kwangsiensis_mt4	98.67	3158	11	11	1219357	1222493	400929	404076	0	5570
Curcuma_longa_L._mt1	Curcuma_kwangsiensis_mt1	98.163	3158	28	12	3916663	3919811	4043663	4040527	0	5483
Curcuma_longa_L._mt1	Curcuma_kwangsiensis_mt1	98.7	3154	9	17	147845	150987	3395705	3398837	0	5568
Curcuma_longa_L._mt1	Curcuma_kwangsiensis_mt1	98.415	3154	15	15	1231967	1235108	1226492	1223362	0	5515
Curcuma_longa_L._mt1	Curcuma_kwangsiensis_mt1	97.424	3144	13	19	4415988	4419090	412643	409527	0	5295
Curcuma_longa_L._mt1	Curcuma_kwangsiensis_mt1	99.455	3119	9	4	1175295	1178406	2838129	2835012	0	5659
Curcuma_longa_L._mt1	Curcuma_kwangsiensis_mt3	97.781	3110	14	22	4834876	4837980	545448	542389	0	5310
Curcuma_longa_L._mt1	Curcuma_kwangsiensis_mt5	99.388	3107	5	7	4100585	4103686	58804	61901	0	5620
Curcuma_longa_L._mt2	Curcuma_kwangsiensis_mt1	98.968	3100	8	5	235103	238182	2315656	2318751	0	5526
Curcuma_longa_L._mt1	Curcuma_kwangsiensis_mt1	98.355	3100	4	12	7029217	7032272	3856974	3853878	0	5398
Curcuma_longa_L._mt1	Curcuma_kwangsiensis_mt1	97.542	3092	29	18	6592628	6595719	1621208	1618164	0	5245
Curcuma_longa_L._mt1	Curcuma_kwangsiensis_mt1	97.991	3086	13	12	2202996	2206062	2676896	2673841	0	5310
Curcuma_longa_L._mt1	Curcuma_kwangsiensis_mt4	99.318	3080	8	3	6515545	6518624	168149	171215	0	5559
Curcuma_longa_L._mt1	Curcuma_kwangsiensis_mt3	98.762	3070	28	7	4831810	4834877	548403	545342	0	5450
Curcuma_longa_L._mt1	Curcuma_kwangsiensis_mt1	99.316	3069	9	5	2898298	2901365	1424524	1427581	0	5541
Curcuma_longa_L._mt1	Curcuma_kwangsiensis_mt4	99.085	3061	5	8	3775555	3778614	11907	14945	0	5476
Curcuma_longa_L._mt1	Curcuma_kwangsiensis_mt1	98.234	3058	12	12	4784013	4787056	53313	50284	0	5310
Curcuma_longa_L._mt1	Curcuma_kwangsiensis_mt1	99.639	3045	9	1	2438427	2441471	3690789	3693831	0	5561
Curcuma_longa_L._mt1	Curcuma_kwangsiensis_mt1	99.507	3044	8	4	3317792	3320834	2782003	2778966	0	5531
Curcuma_longa_L._mt1	Curcuma_kwangsiensis_mt1	99.507	3044	8	4	1868189	1871231	2778966	2782003	0	5531
Curcuma_longa_L._mt1	Curcuma_kwangsiensis_mt1	99.08	3043	5	3	5986837	5989879	3801981	3798962	0	5443
Curcuma_longa_L._mt1	Curcuma_kwangsiensis_mt1	97.924	3035	27	12	4922922	4925952	996633	993631	0	5223
Curcuma_longa_L._mt1	Curcuma_kwangsiensis_mt3	99.208	3032	5	6	1600229	1603248	53560	50536	0	5448
Curcuma_longa_L._mt1	Curcuma_kwangsiensis_mt1	98.251	3031	14	11	5294822	5297831	1954342	1957354	0	5267
Curcuma_longa_L._mt1	Curcuma_kwangsiensis_mt1	98.91	3027	14	4	2305681	2308706	5336932	5339940	0	5389
Curcuma_longa_L._mt1	Curcuma_kwangsiensis_mt1	98.149	3026	11	13	3630135	3633146	2542629	2545623	0	5236
Curcuma_longa_L._mt1	Curcuma_kwangsiensis_mt1	98.775	3020	6	10	3003336	3006350	588375	591368	0	5343
Curcuma_longa_L._mt1	Curcuma_kwangsiensis_mt2	95.296	3019	86	23	5572537	5575538	385184	388163	0	4737
Curcuma_longa_L._mt1	Curcuma_kwangsiensis_mt1	97.647	3017	29	22	3449712	3452717	3527444	3530429	0	5140
Curcuma_longa_L._mt3	Curcuma_kwangsiensis_mt1	99.067	3000	11	7	59531	62529	5635417	5638400	0	5369
Curcuma_longa_L._mt1	Curcuma_kwangsiensis_mt4	97.932	2998	14	13	7003566	7006534	528551	531529	0	5149
Curcuma_longa_L._mt1	Curcuma_kwangsiensis_mt1	98.732	2997	9	9	6579309	6582288	3939165	3936181	0	5297
Curcuma_longa_L._mt1	Curcuma_kwangsiensis_mt1	99.566	2995	0	6	3192383	3195367	3611370	3614361	0	5446
Curcuma_longa_L._mt1	Curcuma_kwangsiensis_mt1	99.431	2987	1	3	5279790	5282766	4965370	4962390	0	5408
Curcuma_longa_L._mt1	Curcuma_kwangsiensis_mt2	98.992	2975	7	8	4238352	4241318	341311	344270	0	5306
Curcuma_longa_L._mt1	Curcuma_kwangsiensis_mt1	98.114	2970	18	10	4475097	4478056	747068	744127	0	5140
Curcuma_longa_L._mt3	Curcuma_kwangsiensis_mt1	97.574	2968	13	12	8151	11109	4459176	4462093	0	5027
Curcuma_longa_L._mt1	Curcuma_kwangsiensis_mt1	99.392	2959	9	6	4725475	4728432	3331561	3328611	0	5356
Curcuma_longa_L._mt1	Curcuma_kwangsiensis_mt1	98.919	2959	18	6	572826	575784	5454048	5456992	0	5275
Curcuma_longa_L._mt1	Curcuma_kwangsiensis_mt1	98.575	2948	20	11	977928	980870	2493281	2490351	0	5192
Curcuma_longa_L._mt2	Curcuma_kwangsiensis_mt4	98.47	2942	3	5	63857	66756	280669	283610	0	5145
Curcuma_longa_L._mt1	Curcuma_kwangsiensis_mt1	98.094	2938	18	20	1977593	1980522	826146	823239	0	5081
Curcuma_longa_L._mt1	Curcuma_kwangsiensis_mt1	99.079	2933	15	4	6042398	6045326	1711825	1708901	0	5256
Curcuma_longa_L._mt1	Curcuma_kwangsiensis_mt1	98.327	2929	17	8	735667	738587	3219327	3216423	0	5108
Curcuma_longa_L._mt2	Curcuma_kwangsiensis_mt1	92.679	2923	68	40	76394	79183	2795531	2798440	0	4078
Curcuma_longa_L._mt1	Curcuma_kwangsiensis_mt1	98.289	2923	17	7	3735727	3738648	2247662	2244772	0	5090
Curcuma_longa_L._mt1	Curcuma_kwangsiensis_mt1	98.046	2917	14	5	4143658	4146549	4484125	4481227	0	5031
Curcuma_longa_L._mt1	Curcuma_kwangsiensis_mt1	97.153	2915	18	15	5641691	5644588	1759240	1756374	0	4863
Curcuma_longa_L._mt1	Curcuma_kwangsiensis_mt1	98.385	2911	10	11	1673001	1675911	1137980	1135107	0	5081
Curcuma_longa_L._mt1	Curcuma_kwangsiensis_mt1	96.838	2910	25	24	6332862	6335744	4578498	4581367	0	4802
Curcuma_longa_L._mt1	Curcuma_kwangsiensis_mt1	99.036	2904	11	5	6836267	6839167	771666	774555	0	5192
Curcuma_longa_L._mt1	Curcuma_kwangsiensis_mt1	98.825	2893	7	9	4968452	4971344	2566798	2569663	0	5129
Curcuma_longa_L._mt1	Curcuma_kwangsiensis_mt1	99.377	2888	5	6	6390211	6393093	1393273	1396152	0	5221
Curcuma_longa_L._mt1	Curcuma_kwangsiensis_mt1	99.203	2887	7	7	2364244	2367115	4246288	4243403	0	5190
Curcuma_longa_L._mt1	Curcuma_kwangsiensis_mt1	98.126	2881	16	9	5232088	5234943	4332354	4329487	0	4987
Curcuma_longa_L._mt1	Curcuma_kwangsiensis_mt1	98.09	2880	14	15	4979893	4982747	234164	237027	0	4975
Curcuma_longa_L._mt1	Curcuma_kwangsiensis_mt1	99.583	2878	2	2	392872	395739	4118164	4121041	0	5240
Curcuma_longa_L._mt1	Curcuma_kwangsiensis_mt3	97.353	2871	64	7	5769375	5772242	350487	353348	0	4870
Curcuma_longa_L._mt1	Curcuma_kwangsiensis_mt1	97.353	2871	64	6	5769375	5772242	1633727	1630866	0	4870
Curcuma_longa_L._mt1	Curcuma_kwangsiensis_mt1	97.873	2868	23	10	4824671	4827532	1686957	1689792	0	4924
Curcuma_longa_L._mt1	Curcuma_kwangsiensis_mt1	98.535	2866	4	9	3869924	3872780	755742	758578	0	5025
Curcuma_longa_L._mt1	Curcuma_kwangsiensis_mt1	98.778	2865	2	6	5920298	5923146	4762902	4765749	0	5066
Curcuma_longa_L._mt3	Curcuma_kwangsiensis_mt1	98.633	2852	10	2	63880	66702	2095032	2097883	0	5024
Curcuma_longa_L._mt1	Curcuma_kwangsiensis_mt1	98.418	2845	13	10	5275347	5278172	4969863	4967032	0	4975
Curcuma_longa_L._mt1	Curcuma_kwangsiensis_mt1	97.43	2840	19	12	2691333	2694137	882628	879808	0	4791
Curcuma_longa_L._mt1	Curcuma_kwangsiensis_mt4	96.616	2837	18	19	4289386	4292197	322748	319965	0	4636
Curcuma_longa_L._mt1	Curcuma_kwangsiensis_mt1	97.634	2832	21	12	6849266	6852082	496503	499303	0	4817
Curcuma_longa_L._mt1	Curcuma_kwangsiensis_mt3	98.586	2828	14	10	5377279	5380103	168791	165987	0	4977
Curcuma_longa_L._mt1	Curcuma_kwangsiensis_mt1	95.397	2824	38	32	3814322	3817135	5009074	5011815	0	4410
Curcuma_longa_L._mt1	Curcuma_kwangsiensis_mt5	99.112	2816	6	4	6192913	6195710	127795	124981	0	5044
Curcuma_longa_L._mt1	Curcuma_kwangsiensis_mt2	99.645	2815	3	4	2115419	2118228	326900	329712	0	5136
Curcuma_longa_L._mt1	Curcuma_kwangsiensis_mt1	99.218	2813	10	5	6501547	6504359	2517923	2515123	0	5062
Curcuma_longa_L._mt1	Curcuma_kwangsiensis_mt2	98.791	2812	3	4	4541415	4544203	441634	438831	0	4975
Curcuma_longa_L._mt1	Curcuma_kwangsiensis_mt1	99.609	2812	4	4	6338225	6341031	3152425	3149616	0	5125
Curcuma_longa_L._mt1	Curcuma_kwangsiensis_mt3	97.11	2803	17	18	4274907	4277705	570895	573637	0	4669
Curcuma_longa_L._mt1	Curcuma_kwangsiensis_mt3	96.325	2803	22	28	329293	332074	130599	127857	0	4530
Curcuma_longa_L._mt1	Curcuma_kwangsiensis_mt1	99.429	2803	4	7	6110826	6113626	4878637	4881429	0	5077
Curcuma_longa_L._mt1	Curcuma_kwangsiensis_mt1	97.859	2802	3	7	4606708	4609507	5635404	5632658	0	4789
Curcuma_longa_L._mt1	Curcuma_kwangsiensis_mt3	98.676	2795	9	9	1475380	1478170	454112	456882	0	4931
Curcuma_longa_L._mt1	Curcuma_kwangsiensis_mt1	97.705	2789	2	4	3659849	3662598	3353433	3350668	0	4739
Curcuma_longa_L._mt1	Curcuma_kwangsiensis_mt3	98.634	2781	20	16	2831396	2834167	471471	474242	0	4909
Curcuma_longa_L._mt1	Curcuma_kwangsiensis_mt1	94.93	2781	84	34	6190155	6192915	1918450	1921193	0	4301
Curcuma_longa_L._mt1	Curcuma_kwangsiensis_mt2	99.1	2778	4	5	824425	827181	75256	78033	0	4972
Curcuma_longa_L._mt1	Curcuma_kwangsiensis_mt5	97.649	2765	12	11	1951227	1953988	27457	30171	0	4697
Curcuma_longa_L._mt1	Curcuma_kwangsiensis_mt1	99.276	2764	2	9	5949790	5952535	1708122	1705359	0	4977
Curcuma_longa_L._mt1	Curcuma_kwangsiensis_mt3	99.312	2763	10	4	3369665	3372427	193682	196435	0	4988
Curcuma_longa_L._mt1	Curcuma_kwangsiensis_mt3	97.97	2759	11	22	1359669	1362405	289100	286365	0	4743
Curcuma_longa_L._mt1	Curcuma_kwangsiensis_mt1	96.484	2759	28	25	2901327	2904045	1427592	1430321	0	4494
Curcuma_longa_L._mt1	Curcuma_kwangsiensis_mt1	98.368	2757	11	10	308023	310777	2689064	2691788	0	4811
Curcuma_longa_L._mt1	Curcuma_kwangsiensis_mt1	97.496	2756	18	18	2904906	2907645	2654276	2651556	0	4660
Curcuma_longa_L._mt1	Curcuma_kwangsiensis_mt3	99.347	2755	3	3	1597567	1600311	56152	53403	0	4974
Curcuma_longa_L._mt3	Curcuma_kwangsiensis_mt1	97.525	2747	11	25	83888	86621	4124917	4127619	0	4643
Curcuma_longa_L._mt1	Curcuma_kwangsiensis_mt4	98.795	2739	8	8	6952892	6955619	397390	400114	0	4852
Curcuma_longa_L._mt1	Curcuma_kwangsiensis_mt2	98.173	2736	18	10	1529367	1532082	562940	565663	0	4747
Curcuma_longa_L._mt2	Curcuma_kwangsiensis_mt1	98.793	2733	5	10	199471	202202	2810489	2813194	0	4839
Curcuma_longa_L._mt1	Curcuma_kwangsiensis_mt1	98.829	2733	10	7	6586906	6589627	586372	583651	0	4850
Curcuma_longa_L._mt2	Curcuma_kwangsiensis_mt1	97.986	2731	12	6	438	3163	2201132	2198440	0	4698
Curcuma_longa_L._mt1	Curcuma_kwangsiensis_mt3	99.011	2731	6	7	1100820	1103549	241007	238297	0	4874
Curcuma_longa_L._mt1	Curcuma_kwangsiensis_mt3	98.388	2729	13	10	6134717	6137443	512217	509518	0	4767
Curcuma_longa_L._mt1	Curcuma_kwangsiensis_mt1	99.34	2727	9	3	2762410	2765136	4861361	4864078	0	4927
Curcuma_longa_L._mt1	Curcuma_kwangsiensis_mt4	99.376	2725	3	1	2273252	2275962	78799	76075	0	4926
Curcuma_longa_L._mt1	Curcuma_kwangsiensis_mt1	99.301	2719	3	6	5151023	5153737	5278742	5281448	0	4902
Curcuma_longa_L._mt1	Curcuma_kwangsiensis_mt1	99.117	2717	13	6	6422294	6424999	5503524	5500808	0	4874
Curcuma_longa_L._mt1	Curcuma_kwangsiensis_mt1	98.598	2710	4	11	2037484	2040167	3020392	3023093	0	4763
Curcuma_longa_L._mt2	Curcuma_kwangsiensis_mt1	98.523	2709	6	12	357263	359951	4478237	4480931	0	4750
Curcuma_longa_L._mt1	Curcuma_kwangsiensis_mt1	98.523	2709	6	12	6174899	6177587	4480931	4478237	0	4750
Curcuma_longa_L._mt1	Curcuma_kwangsiensis_mt1	96.564	2707	30	24	4931	7628	4213808	4216460	0	4425
Curcuma_longa_L._mt1	Curcuma_kwangsiensis_mt1	98.89	2702	12	5	5663509	5666194	504693	507392	0	4807
Curcuma_longa_L._mt2	Curcuma_kwangsiensis_mt1	98.259	2700	16	16	51458	54130	5222888	5225583	0	4697
Curcuma_longa_L._mt1	Curcuma_kwangsiensis_mt1	98.851	2699	3	9	795470	798154	1659742	1657058	0	4787
Curcuma_longa_L._mt1	Curcuma_kwangsiensis_mt4	98.888	2698	8	7	1290935	1293621	176497	173811	0	4796
Curcuma_longa_L._mt1	Curcuma_kwangsiensis_mt1	98.406	2697	5	7	4900691	4903368	424256	421579	0	4708
Curcuma_longa_L._mt3	Curcuma_kwangsiensis_mt1	98.181	2694	14	7	74572	77253	2159904	2157234	0	4671
Curcuma_longa_L._mt1	Curcuma_kwangsiensis_mt2	96.678	2679	42	22	837971	840640	517261	514621	0	4410
Curcuma_longa_L._mt2	Curcuma_kwangsiensis_mt3	98.578	2673	6	8	23796	26463	175562	178207	0	4697
Curcuma_longa_L._mt1	Curcuma_kwangsiensis_mt1	98.576	2669	6	11	5679886	5682550	3675835	3673195	0	4689
Curcuma_longa_L._mt1	Curcuma_kwangsiensis_mt1	98.911	2664	3	11	6845562	6848224	781154	783792	0	4735
Curcuma_longa_L._mt1	Curcuma_kwangsiensis_mt4	98.081	2657	17	12	3137631	3140270	6187	8826	0	4593
Curcuma_longa_L._mt1	Curcuma_kwangsiensis_mt5	99.772	2636	5	1	1948437	1951071	24661	27296	0	4833
Curcuma_longa_L._mt1	Curcuma_kwangsiensis_mt1	97.457	2635	13	24	4695810	4698420	788708	786104	0	4446
Curcuma_longa_L._mt2	Curcuma_kwangsiensis_mt1	99.01	2625	6	6	366000	368623	5150971	5148366	0	4686
Curcuma_longa_L._mt1	Curcuma_kwangsiensis_mt3	98.473	2620	4	6	5879989	5882586	186866	189471	0	4584
Curcuma_longa_L._mt1	Curcuma_kwangsiensis_mt1	96.486	2618	20	21	6564733	6567338	4450925	4448368	0	4259
Curcuma_longa_L._mt1	Curcuma_kwangsiensis_mt2	98.814	2614	4	9	5836673	5839271	677789	680390	0	4630
Curcuma_longa_L._mt1	Curcuma_kwangsiensis_mt1	98.004	2605	8	16	5444861	5447463	697883	695321	0	4482
Curcuma_longa_L._mt2	Curcuma_kwangsiensis_mt1	99.193	2603	17	3	391897	394495	2228627	2231229	0	4687
Curcuma_longa_L._mt1	Curcuma_kwangsiensis_mt1	99.155	2603	6	6	4787873	4790463	4706983	4704385	0	4671
Curcuma_longa_L._mt1	Curcuma_kwangsiensis_mt1	97.962	2601	7	3	1299532	1302112	3521103	3518529	0	4468
Curcuma_longa_L._mt1	Curcuma_kwangsiensis_mt2	99.384	2599	4	3	1455597	1458183	288598	291196	0	4700
Curcuma_longa_L._mt1	Curcuma_kwangsiensis_mt5	99.692	2596	4	1	4090590	4093181	50485	53080	0	4747
Curcuma_longa_L._mt1	Curcuma_kwangsiensis_mt5	98.763	2587	10	10	4096299	4098878	54408	56979	0	4580
Curcuma_longa_L._mt1	Curcuma_kwangsiensis_mt1	98.568	2584	22	12	6151856	6154430	5385786	5388363	0	4553
Curcuma_longa_L._mt1	Curcuma_kwangsiensis_mt1	81.92	2583	365	66	6168112	6170623	2824739	2827290	0	2089
Curcuma_longa_L._mt1	Curcuma_kwangsiensis_mt2	99.146	2576	3	8	1038548	1041122	639262	641819	0	4617
Curcuma_longa_L._mt1	Curcuma_kwangsiensis_mt1	99.145	2572	7	6	6685762	6688329	5557232	5559792	0	4614
Curcuma_longa_L._mt1	Curcuma_kwangsiensis_mt1	99.025	2565	11	9	4715019	4717579	240627	243181	0	4586
Curcuma_longa_L._mt1	Curcuma_kwangsiensis_mt1	99.414	2559	10	3	6655034	6657588	3134435	3131878	0	4638
Curcuma_longa_L._mt1	Curcuma_kwangsiensis_mt1	99.491	2554	2	4	4167724	4170267	3495297	3492745	0	4634
Curcuma_longa_L._mt1	Curcuma_kwangsiensis_mt3	99.569	2553	0	4	647203	649747	116307	113758	0	4643
Curcuma_longa_L._mt1	Curcuma_kwangsiensis_mt2	99.099	2553	5	10	4456234	4458783	528048	525511	0	4571
Curcuma_longa_L._mt1	Curcuma_kwangsiensis_mt1	99.256	2553	9	5	5351842	5354386	2121097	2118547	0	4601
Curcuma_longa_L._mt1	Curcuma_kwangsiensis_mt1	98.706	2551	12	7	3693910	3696450	2389222	2391761	0	4508
Curcuma_longa_L._mt1	Curcuma_kwangsiensis_mt1	94.764	2540	32	38	6922040	6924551	4059158	4056692	0	3860
Curcuma_longa_L._mt1	Curcuma_kwangsiensis_mt3	99.212	2538	4	5	1366789	1369325	280366	277844	0	4562
Curcuma_longa_L._mt1	Curcuma_kwangsiensis_mt1	97.592	2533	13	16	5380248	5382741	3789963	3787440	0	4296
Curcuma_longa_L._mt1	Curcuma_kwangsiensis_mt1	97.431	2530	13	15	6767570	6770082	4209849	4207355	0	4265
Curcuma_longa_L._mt1	Curcuma_kwangsiensis_mt1	98.616	2528	7	9	2047733	2050247	287970	290482	0	4449
Curcuma_longa_L._mt1	Curcuma_kwangsiensis_mt2	99.683	2526	1	2	384586	387111	571677	574195	0	4614
Curcuma_longa_L._mt1	Curcuma_kwangsiensis_mt1	99.129	2526	8	3	3239578	3242103	1444178	1441667	0	4530
Curcuma_longa_L._mt1	Curcuma_kwangsiensis_mt2	98.728	2516	8	9	4877111	4879622	54439	51944	0	4447
Curcuma_longa_L._mt4	Curcuma_kwangsiensis_mt1	99.204	2512	3	5	49085	51590	4544841	4547341	0	4512
Curcuma_longa_L._mt2	Curcuma_kwangsiensis_mt1	99.562	2511	6	4	3144	5654	2198512	2196007	0	4571
Curcuma_longa_L._mt1	Curcuma_kwangsiensis_mt1	99.163	2509	1	5	3053736	3056225	1112363	1114870	0	4499
Curcuma_longa_L._mt4	Curcuma_kwangsiensis_mt1	98.961	2503	9	6	17011	19513	4510542	4513027	0	4462
Curcuma_longa_L._mt1	Curcuma_kwangsiensis_mt1	97.796	2496	13	7	6905685	6908169	4075965	4073501	0	4266
Curcuma_longa_L._mt1	Curcuma_kwangsiensis_mt1	98.236	2494	7	3	1827098	1829591	1777602	1775146	0	4327
Curcuma_longa_L._mt1	Curcuma_kwangsiensis_mt1	98.831	2480	4	5	3739491	3741954	2552627	2555097	0	4396
Curcuma_longa_L._mt1	Curcuma_kwangsiensis_mt1	74.879	2480	471	109	5910423	5912819	1008604	1011014	0	989
Curcuma_longa_L._mt1	Curcuma_kwangsiensis_mt4	96.407	2477	16	20	4903915	4906341	245491	247944	0	4013
Curcuma_longa_L._mt1	Curcuma_kwangsiensis_mt1	98.627	2477	13	7	6885331	6887805	2784303	2781846	0	4366
Curcuma_longa_L._mt1	Curcuma_kwangsiensis_mt1	97.295	2477	5	23	5826108	5828579	3430503	3428084	0	4146
Curcuma_longa_L._mt1	Curcuma_kwangsiensis_mt1	97.617	2476	18	13	6543110	6545560	438552	441011	0	4207
Curcuma_longa_L._mt1	Curcuma_kwangsiensis_mt1	97.937	2472	13	18	3348810	3351278	1251287	1248851	0	4248
Curcuma_longa_L._mt1	Curcuma_kwangsiensis_mt1	97.937	2472	13	18	1837745	1840213	1248851	1251287	0	4248
Curcuma_longa_L._mt1	Curcuma_kwangsiensis_mt1	75.334	2469	470	105	5675826	5678239	4274915	4277299	0	1057
Curcuma_longa_L._mt1	Curcuma_kwangsiensis_mt2	99.919	2467	2	0	5569764	5572230	382298	384764	0	4545
Curcuma_longa_L._mt1	Curcuma_kwangsiensis_mt1	94.884	2463	47	29	301424	303870	493557	495956	0	3777
Curcuma_longa_L._mt1	Curcuma_kwangsiensis_mt1	98.049	2460	12	5	1183463	1185886	2830721	2828262	0	4244
Curcuma_longa_L._mt1	Curcuma_kwangsiensis_mt1	97.354	2457	19	19	5926434	5928869	2976856	2974425	0	4135
Curcuma_longa_L._mt1	Curcuma_kwangsiensis_mt1	93.122	2457	40	38	6566730	6569165	5236991	5234643	0	3482
Curcuma_longa_L._mt1	Curcuma_kwangsiensis_mt1	98.901	2456	10	6	3301064	3303514	2931106	2933549	0	4370
Curcuma_longa_L._mt1	Curcuma_kwangsiensis_mt3	98.859	2453	6	5	2463115	2465545	632963	635415	0	4355
Curcuma_longa_L._mt1	Curcuma_kwangsiensis_mt2	96.529	2449	14	16	6372355	6374784	401067	403463	0	3986
Curcuma_longa_L._mt1	Curcuma_kwangsiensis_mt4	96.519	2442	30	26	5183018	5185446	232141	229742	0	3988
Curcuma_longa_L._mt1	Curcuma_kwangsiensis_mt1	99.303	2440	9	4	3363244	3365682	5741192	5738760	0	4405
Curcuma_longa_L._mt1	Curcuma_kwangsiensis_mt1	99.631	2439	5	1	1613176	1615610	90532	92970	0	4451
Curcuma_longa_L._mt1	Curcuma_kwangsiensis_mt1	99.836	2438	2	1	2380351	2382788	4324140	4326575	0	4479
Curcuma_longa_L._mt1	Curcuma_kwangsiensis_mt1	98.975	2438	10	7	815487	817910	4218345	4220781	0	4349
Curcuma_longa_L._mt2	Curcuma_kwangsiensis_mt1	97.698	2433	12	8	211476	213892	2821752	2824156	0	4143
Curcuma_longa_L._mt1	Curcuma_kwangsiensis_mt1	98.84	2414	14	3	1606862	1609275	84675	87074	0	4290
Curcuma_longa_L._mt1	Curcuma_kwangsiensis_mt1	98.757	2414	6	8	5955382	5957790	918100	915706	0	4270
Curcuma_longa_L._mt1	Curcuma_kwangsiensis_mt1	97.637	2412	7	6	1194570	1196944	3740997	3738599	0	4093
Curcuma_longa_L._mt1	Curcuma_kwangsiensis_mt1	98.88	2411	14	6	6855262	6857669	892170	894570	0	4290
Curcuma_longa_L._mt1	Curcuma_kwangsiensis_mt1	96.557	2411	32	12	2873177	2875575	3321861	3319490	0	3945
Curcuma_longa_L._mt1	Curcuma_kwangsiensis_mt1	97.34	2406	9	17	1144673	1147067	5518187	5515826	0	4037
Curcuma_longa_L._mt1	Curcuma_kwangsiensis_mt2	98.583	2399	10	7	3314661	3317046	647066	644679	0	4220
Curcuma_longa_L._mt1	Curcuma_kwangsiensis_mt2	98.583	2399	10	7	1871977	1874362	644679	647066	0	4220
Curcuma_longa_L._mt1	Curcuma_kwangsiensis_mt1	97.997	2396	23	6	2068889	2071264	5282423	5284813	0	4135
Curcuma_longa_L._mt1	Curcuma_kwangsiensis_mt1	95.973	2384	14	23	6450243	6452590	2522789	2520452	0	3795
Curcuma_longa_L._mt1	Curcuma_kwangsiensis_mt1	97.65	2383	13	16	6901296	6903675	4082348	4080006	0	4050
Curcuma_longa_L._mt1	Curcuma_kwangsiensis_mt2	98.991	2378	9	5	538238	540610	429136	426769	0	4244
Curcuma_longa_L._mt1	Curcuma_kwangsiensis_mt1	99.579	2377	5	5	4623685	4626059	4047007	4049380	0	4329
Curcuma_longa_L._mt2	Curcuma_kwangsiensis_mt1	99.453	2375	5	3	174580	176947	739983	737610	0	4307
Curcuma_longa_L._mt1	Curcuma_kwangsiensis_mt3	97.553	2370	14	21	3951434	3953788	97261	94921	0	4015
Curcuma_longa_L._mt1	Curcuma_kwangsiensis_mt1	97.002	2368	15	11	1740917	1743257	5823996	5826334	0	3928
Curcuma_longa_L._mt1	Curcuma_kwangsiensis_mt4	98.268	2367	8	8	2465725	2468087	394333	396670	0	4113
Curcuma_longa_L._mt1	Curcuma_kwangsiensis_mt1	98.049	2358	5	12	6301849	6304204	2071156	2068838	0	4061
Curcuma_longa_L._mt1	Curcuma_kwangsiensis_mt2	99.873	2357	3	0	800414	802770	701629	703985	0	4337
Curcuma_longa_L._mt1	Curcuma_kwangsiensis_mt1	97.241	2356	8	14	4525689	4528044	4344225	4341927	0	3938
Curcuma_longa_L._mt1	Curcuma_kwangsiensis_mt1	99.49	2351	6	6	3078915	3081262	720332	722679	0	4270
Curcuma_longa_L._mt1	Curcuma_kwangsiensis_mt1	97.568	2344	15	11	4610154	4612466	1543625	1541293	0	3975
Curcuma_longa_L._mt1	Curcuma_kwangsiensis_mt1	96.752	2340	16	17	762134	764472	4834163	4831883	0	3845
Curcuma_longa_L._mt1	Curcuma_kwangsiensis_mt1	99.743	2338	5	1	6347218	6349555	920472	918136	0	4283
Curcuma_longa_L._mt1	Curcuma_kwangsiensis_mt1	99.1	2334	11	3	1668901	1671230	1140298	1137971	0	4185
Curcuma_longa_L._mt1	Curcuma_kwangsiensis_mt3	99.483	2320	6	1	891058	893371	673593	675912	0	4213
Curcuma_longa_L._mt1	Curcuma_kwangsiensis_mt1	99.352	2315	5	5	3327358	3329672	1971970	1969666	0	4183
Curcuma_longa_L._mt1	Curcuma_kwangsiensis_mt1	99.352	2315	5	5	1859351	1861665	1969666	1971970	0	4183
Curcuma_longa_L._mt2	Curcuma_kwangsiensis_mt1	99.741	2313	4	2	145782	148093	2431701	2429390	0	4237
Curcuma_longa_L._mt1	Curcuma_kwangsiensis_mt1	99.438	2312	4	3	1981604	1983910	1334629	1332322	0	4189
Curcuma_longa_L._mt1	Curcuma_kwangsiensis_mt4	99.003	2308	7	4	7016435	7018742	176508	178799	0	4120
Curcuma_longa_L._mt1	Curcuma_kwangsiensis_mt2	99.435	2301	5	5	6706129	6708428	307902	310195	0	4170
Curcuma_longa_L._mt1	Curcuma_kwangsiensis_mt1	97.869	2299	7	8	6720059	6722357	1983446	1985702	0	3936
Curcuma_longa_L._mt1	Curcuma_kwangsiensis_mt2	99.172	2295	14	5	3208393	3210685	278357	280648	0	4128
Curcuma_longa_L._mt2	Curcuma_kwangsiensis_mt1	99.738	2294	6	0	377204	379497	5139170	5136877	0	4204
Curcuma_longa_L._mt1	Curcuma_kwangsiensis_mt2	98.517	2293	11	13	1988420	1990707	647966	650240	0	4024
Curcuma_longa_L._mt1	Curcuma_kwangsiensis_mt1	95.29	2293	57	23	4635567	4637837	2573647	2575910	0	3589
Curcuma_longa_L._mt2	Curcuma_kwangsiensis_mt1	96.107	2286	15	20	28213	30481	5466652	5468880	0	3661
Curcuma_longa_L._mt1	Curcuma_kwangsiensis_mt1	97.944	2286	12	8	5952711	5954984	3276001	3273739	0	3928
Curcuma_longa_L._mt2	Curcuma_kwangsiensis_mt3	98.903	2279	13	4	19663	21935	171719	173991	0	4060
Curcuma_longa_L._mt1	Curcuma_kwangsiensis_mt1	99.295	2268	2	1	4074662	4076915	868668	870935	0	4087
Curcuma_longa_L._mt1	Curcuma_kwangsiensis_mt3	99.029	2266	12	7	637842	640099	126984	124721	0	4054
Curcuma_longa_L._mt1	Curcuma_kwangsiensis_mt2	97.969	2265	11	13	4367166	4369410	571512	569263	0	3895
Curcuma_longa_L._mt1	Curcuma_kwangsiensis_mt2	99.779	2263	1	1	5518881	5521139	2263	1	0	4148
Curcuma_longa_L._mt1	Curcuma_kwangsiensis_mt4	96.681	2260	8	20	1334536	1336763	505805	508029	0	3696
Curcuma_longa_L._mt1	Curcuma_kwangsiensis_mt1	72.832	2260	453	111	5675836	5678003	2996248	2994058	1.18e-174	623
Curcuma_longa_L._mt1	Curcuma_kwangsiensis_mt1	99.512	2256	6	1	3303833	3306088	5363653	5365903	0	4100
Curcuma_longa_L._mt1	Curcuma_kwangsiensis_mt1	99.512	2256	6	1	1882935	1885190	5365903	5363653	0	4100
Curcuma_longa_L._mt1	Curcuma_kwangsiensis_mt1	98.138	2256	9	15	5272689	5274940	4973208	4970982	0	3903
Curcuma_longa_L._mt1	Curcuma_kwangsiensis_mt1	72.772	2255	463	101	4154828	4157018	1011007	1008840	1.18e-174	623
Curcuma_longa_L._mt1	Curcuma_kwangsiensis_mt1	96.849	2253	22	25	3456969	3459185	3534225	3536464	0	3722
Curcuma_longa_L._mt1	Curcuma_kwangsiensis_mt1	97.052	2239	7	11	6335992	6338230	4581383	4583562	0	3714
Curcuma_longa_L._mt2	Curcuma_kwangsiensis_mt1	99.195	2236	7	5	92384	94613	1599567	1601797	0	4019
Curcuma_longa_L._mt1	Curcuma_kwangsiensis_mt1	99.195	2236	7	5	4954014	4956243	1599567	1601797	0	4019
Curcuma_longa_L._mt1	Curcuma_kwangsiensis_mt1	98.748	2236	4	7	931189	933416	5790832	5788613	0	3952
Curcuma_longa_L._mt1	Curcuma_kwangsiensis_mt1	99.418	2235	5	3	1675948	1678182	1134657	1132431	0	4048
Curcuma_longa_L._mt1	Curcuma_kwangsiensis_mt1	99.507	2233	11	0	576011	578243	5457001	5459233	0	4063
Curcuma_longa_L._mt1	Curcuma_kwangsiensis_mt3	98.473	2227	9	5	6947546	6949762	659152	656941	0	3901
Curcuma_longa_L._mt1	Curcuma_kwangsiensis_mt2	98.33	2215	8	15	4069788	4071986	200542	202743	0	3858
Curcuma_longa_L._mt1	Curcuma_kwangsiensis_mt3	99.682	2204	2	1	1689224	1691422	496666	494463	0	4026
Curcuma_longa_L._mt1	Curcuma_kwangsiensis_mt1	74.852	2203	432	74	5675852	5677993	5552047	5554188	0	887
Curcuma_longa_L._mt1	Curcuma_kwangsiensis_mt1	74.75	2202	430	90	5760602	5762772	4837012	4834906	0	870
Curcuma_longa_L._mt1	Curcuma_kwangsiensis_mt3	97.773	2200	19	14	2875615	2877802	178773	180954	0	3764
Curcuma_longa_L._mt1	Curcuma_kwangsiensis_mt1	98.955	2200	9	2	6589546	6591745	583682	581497	0	3923
Curcuma_longa_L._mt1	Curcuma_kwangsiensis_mt1	80.318	2200	356	48	5910660	5912819	5554185	5552023	0	1592
Curcuma_longa_L._mt1	Curcuma_kwangsiensis_mt3	98.407	2197	6	5	1017073	1019252	643468	641284	0	3836
Curcuma_longa_L._mt1	Curcuma_kwangsiensis_mt1	99.272	2197	3	4	4583470	4585657	3832359	3830167	0	3956
Curcuma_longa_L._mt1	Curcuma_kwangsiensis_mt1	98.725	2196	10	3	3786796	3788991	686127	688304	0	3884
Curcuma_longa_L._mt1	Curcuma_kwangsiensis_mt1	82.748	2191	317	37	5910754	5912902	3038577	3040748	0	1895
Curcuma_longa_L._mt1	Curcuma_kwangsiensis_mt1	97.349	2188	14	6	858142	860295	4228482	4230659	0	3679
Curcuma_longa_L._mt1	Curcuma_kwangsiensis_mt1	99.311	2177	6	4	3507607	3509775	814642	816817	0	3928
Curcuma_longa_L._mt1	Curcuma_kwangsiensis_mt1	97.748	2176	6	3	3228951	3231121	681870	684007	0	3707
Curcuma_longa_L._mt1	Curcuma_kwangsiensis_mt1	98.345	2175	18	5	6941994	6944151	3146985	3149158	0	3801
Curcuma_longa_L._mt3	Curcuma_kwangsiensis_mt1	82.843	2174	316	34	78696	80852	4274835	4276968	0	1895
Curcuma_longa_L._mt1	Curcuma_kwangsiensis_mt2	98.482	2174	11	9	3057828	3059989	220583	222746	0	3812
Curcuma_longa_L._mt1	Curcuma_kwangsiensis_mt1	98.477	2167	4	2	4712554	4714691	5675969	5673803	0	3792
Curcuma_longa_L._mt1	Curcuma_kwangsiensis_mt1	97.321	2165	9	13	3422820	3424984	5592758	5590643	0	3631
Curcuma_longa_L._mt1	Curcuma_kwangsiensis_mt1	78.245	2165	429	39	6359260	6361405	1963040	1965181	0	1351
Curcuma_longa_L._mt1	Curcuma_kwangsiensis_mt1	72.286	2165	490	89	3759709	3761817	1965344	1963234	1.21e-159	573
Curcuma_longa_L._mt1	Curcuma_kwangsiensis_mt1	96.853	2161	14	11	5383379	5385526	189775	187656	0	3565
Curcuma_longa_L._mt1	Curcuma_kwangsiensis_mt1	83.989	2161	112	67	6525558	6527536	9584	11692	0	1858
Curcuma_longa_L._mt1	Curcuma_kwangsiensis_mt1	97.685	2160	10	10	4897105	4899239	5425577	5427721	0	3675
Curcuma_longa_L._mt1	Curcuma_kwangsiensis_mt1	99.397	2157	5	2	2260055	2262203	3374956	3377112	0	3904
Curcuma_longa_L._mt1	Curcuma_kwangsiensis_mt1	75.892	2157	407	77	5675802	5677892	3040691	3038582	0	998
Curcuma_longa_L._mt1	Curcuma_kwangsiensis_mt1	99.397	2156	7	6	1463833	1465986	4689164	4691315	0	3904
Curcuma_longa_L._mt1	Curcuma_kwangsiensis_mt1	98.84	2156	11	5	6812024	6814173	4777028	4779175	0	3831
Curcuma_longa_L._mt1	Curcuma_kwangsiensis_mt3	98.514	2154	8	6	5811290	5813438	88410	90544	0	3779
Curcuma_longa_L._mt1	Curcuma_kwangsiensis_mt1	97.346	2148	9	11	1756256	1758368	4434335	4436469	0	3607
Curcuma_longa_L._mt1	Curcuma_kwangsiensis_mt2	77.364	2147	379	64	6157136	6159214	76178	78285	0	1173
Curcuma_longa_L._mt1	Curcuma_kwangsiensis_mt1	84.537	2147	112	62	2549420	2551504	3390439	3388451	0	1923
Curcuma_longa_L._mt1	Curcuma_kwangsiensis_mt1	99.301	2145	11	4	6682870	6685013	1319375	1321516	0	3875
Curcuma_longa_L._mt1	Curcuma_kwangsiensis_mt1	95.385	2145	14	26	2494343	2496471	278594	276519	0	3334
Curcuma_longa_L._mt1	Curcuma_kwangsiensis_mt2	95.849	2144	15	20	5216975	5219085	47440	49542	0	3398
Curcuma_longa_L._mt1	Curcuma_kwangsiensis_mt1	99.72	2144	3	3	6919816	6921957	4061402	4059260	0	3923
Curcuma_longa_L._mt1	Curcuma_kwangsiensis_mt1	99.254	2144	9	3	4305883	4308025	2284558	2286695	0	3864
Curcuma_longa_L._mt1	Curcuma_kwangsiensis_mt1	98.41	2139	5	13	1768387	1770508	5474828	5476954	0	3735
Curcuma_longa_L._mt3	Curcuma_kwangsiensis_mt1	76.696	2137	410	64	78753	80847	1011041	1008951	0	1107
Curcuma_longa_L._mt1	Curcuma_kwangsiensis_mt1	99.766	2137	5	0	39102	41238	3156804	3158940	0	3919
Curcuma_longa_L._mt2	Curcuma_kwangsiensis_mt2	96.723	2136	16	26	169779	171906	491927	489838	0	3507
Curcuma_longa_L._mt1	Curcuma_kwangsiensis_mt1	72.8	2136	426	101	5910678	5912752	4343726	4341685	2.01e-162	582
Curcuma_longa_L._mt1	Curcuma_kwangsiensis_mt1	98.114	2121	6	9	4677632	4679752	5326290	5324204	0	3664
Curcuma_longa_L._mt1	Curcuma_kwangsiensis_mt3	99.15	2118	2	4	5337583	5339696	183497	181392	0	3797
Curcuma_longa_L._mt1	Curcuma_kwangsiensis_mt1	98.961	2117	8	7	2468271	2470378	5468775	5470886	0	3775
Curcuma_longa_L._mt3	Curcuma_kwangsiensis_mt1	82.526	2106	291	44	78786	80852	5552030	5554097	0	1779
Curcuma_longa_L._mt1	Curcuma_kwangsiensis_mt1	99.24	2106	1	6	2207132	2209223	2673161	2671057	0	3786
Curcuma_longa_L._mt1	Curcuma_kwangsiensis_mt4	99.477	2103	4	3	3818050	3820152	484701	486796	0	3816
Curcuma_longa_L._mt2	Curcuma_kwangsiensis_mt1	99.238	2101	8	4	379502	381595	5136473	5134374	0	3784
Curcuma_longa_L._mt1	Curcuma_kwangsiensis_mt4	97.426	2098	20	10	5185814	5187896	229399	227321	0	3544
Curcuma_longa_L._mt1	Curcuma_kwangsiensis_mt1	98.71	2093	12	7	6672553	6674643	5462155	5460076	0	3701
Curcuma_longa_L._mt1	Curcuma_kwangsiensis_mt3	99.57	2092	3	2	1446709	1448800	611988	614073	0	3808
Curcuma_longa_L._mt1	Curcuma_kwangsiensis_mt1	96.842	2090	9	19	6480592	6482671	5020596	5018554	0	3441
Curcuma_longa_L._mt1	Curcuma_kwangsiensis_mt1	77.203	2088	405	52	5675894	5677964	4341684	4343717	0	1153
Curcuma_longa_L._mt1	Curcuma_kwangsiensis_mt3	99.232	2082	5	4	4200096	4202177	661189	659119	0	3746
Curcuma_longa_L._mt1	Curcuma_kwangsiensis_mt1	98.271	2082	14	7	688407	690482	5738408	5736343	0	3626
Curcuma_longa_L._mt1	Curcuma_kwangsiensis_mt1	99.663	2077	4	3	3543133	3545207	5587931	5585856	0	3794
Curcuma_longa_L._mt1	Curcuma_kwangsiensis_mt2	96.965	2076	9	7	3205362	3207432	276322	278348	0	3435
Curcuma_longa_L._mt1	Curcuma_kwangsiensis_mt1	99.081	2068	5	5	3504116	3506176	2501711	2503771	0	3701
Curcuma_longa_L._mt1	Curcuma_kwangsiensis_mt4	96.904	2067	18	18	2219577	2221641	482589	484611	0	3421
Curcuma_longa_L._mt1	Curcuma_kwangsiensis_mt1	98.112	2066	4	10	5726270	5728334	3036107	3034076	0	3567
Curcuma_longa_L._mt1	Curcuma_kwangsiensis_mt1	94.867	2065	11	23	6908220	6910263	4071697	4069707	0	3138
Curcuma_longa_L._mt1	Curcuma_kwangsiensis_mt1	76.211	2064	394	69	5676165	5678183	3148656	3146645	0	1002
Curcuma_longa_L._mt1	Curcuma_kwangsiensis_mt5	96.983	2055	16	20	1542949	1544987	81155	83179	0	3410
Curcuma_longa_L._mt2	Curcuma_kwangsiensis_mt2	73.223	2054	441	78	166723	168723	78164	76167	0	645
Curcuma_longa_L._mt1	Curcuma_kwangsiensis_mt1	97.954	2053	14	8	3973486	3975534	4811920	4809892	0	3533
Curcuma_longa_L._mt3	Curcuma_kwangsiensis_mt1	73.35	2045	408	86	78850	80849	4341695	4343647	1.13e-178	630
Curcuma_longa_L._mt1	Curcuma_kwangsiensis_mt1	99.021	2043	4	6	2182005	2184047	354284	356310	0	3648
Curcuma_longa_L._mt1	Curcuma_kwangsiensis_mt2	97.696	2040	6	6	2111829	2113868	323144	325142	0	3469
Curcuma_longa_L._mt1	Curcuma_kwangsiensis_mt2	73.183	2036	437	81	5760620	5762622	78126	76167	5.47e-178	634
Curcuma_longa_L._mt2	Curcuma_kwangsiensis_mt1	96.497	2027	16	18	406109	408108	3640190	3642188	0	3299
Curcuma_longa_L._mt1	Curcuma_kwangsiensis_mt1	99.109	2021	2	6	2965907	2967927	3444126	3446130	0	3618
Curcuma_longa_L._mt1	Curcuma_kwangsiensis_mt1	97.081	2021	21	20	1318976	1320990	2011992	2013980	0	3371
Curcuma_longa_L._mt1	Curcuma_kwangsiensis_mt4	96.923	2015	9	7	5080626	5082603	365939	363941	0	3328
Curcuma_longa_L._mt1	Curcuma_kwangsiensis_mt1	86.567	2010	72	62	4014066	4016004	21276	23158	0	2034
Curcuma_longa_L._mt1	Curcuma_kwangsiensis_mt1	97.112	2008	21	16	6915095	6917092	4065757	4063777	0	3352
Curcuma_longa_L._mt1	Curcuma_kwangsiensis_mt1	73.891	2007	402	76	5910867	5912809	3838994	3837046	0	691
Curcuma_longa_L._mt1	Curcuma_kwangsiensis_mt1	98.055	2005	13	8	1556312	1558316	1676609	1674631	0	3463
Curcuma_longa_L._mt1	Curcuma_kwangsiensis_mt1	99.051	2002	6	7	626120	628119	4300595	4302585	0	3579
Curcuma_longa_L._mt4	Curcuma_kwangsiensis_mt1	98.243	1992	5	8	71687	73672	2973076	2971109	0	3458
Curcuma_longa_L._mt1	Curcuma_kwangsiensis_mt3	98.391	1989	8	8	702586	704567	409983	408012	0	3474
Curcuma_longa_L._mt3	Curcuma_kwangsiensis_mt2	99.596	1982	4	2	54086	56064	409919	411899	0	3613
Curcuma_longa_L._mt1	Curcuma_kwangsiensis_mt1	98.285	1982	13	9	4029948	4031916	3081426	3083399	0	3452
Curcuma_longa_L._mt1	Curcuma_kwangsiensis_mt1	72.323	1980	407	109	3759814	3761741	406733	404843	1.25e-134	490
Curcuma_longa_L._mt3	Curcuma_kwangsiensis_mt1	99.291	1976	3	5	98354	100329	867715	865751	0	3561
Curcuma_longa_L._mt1	Curcuma_kwangsiensis_mt1	82.606	1972	297	29	5675853	5677800	3837061	3839010	0	1700
Curcuma_longa_L._mt1	Curcuma_kwangsiensis_mt1	97.716	1970	9	15	1313960	1315901	1826277	1828238	0	3356
Curcuma_longa_L._mt1	Curcuma_kwangsiensis_mt1	95.279	1970	1	4	1818121	1820041	1786261	1784335	0	3038
Curcuma_longa_L._mt1	Curcuma_kwangsiensis_mt2	99.745	1963	5	0	1142161	1144123	108325	110287	0	3598
Curcuma_longa_L._mt1	Curcuma_kwangsiensis_mt1	99.847	1961	3	0	5786944	5788904	1379481	1381441	0	3605
Curcuma_longa_L._mt1	Curcuma_kwangsiensis_mt1	98.212	1958	4	3	1074239	1076192	5015263	5013333	0	3393
Curcuma_longa_L._mt3	Curcuma_kwangsiensis_mt1	76.159	1942	392	44	78849	80758	3837112	3839014	0	955
Curcuma_longa_L._mt1	Curcuma_kwangsiensis_mt1	99.484	1939	4	1	4420461	4422399	172426	174358	0	3520
Curcuma_longa_L._mt1	Curcuma_kwangsiensis_mt1	99.639	1937	5	2	5113705	5115640	3205948	3207883	0	3537
Curcuma_longa_L._mt1	Curcuma_kwangsiensis_mt2	95.598	1931	42	22	86751	88655	149897	147984	0	3055
Curcuma_longa_L._mt1	Curcuma_kwangsiensis_mt1	95.907	1930	18	16	3638795	3640713	5671109	5672988	0	3070
Curcuma_longa_L._mt1	Curcuma_kwangsiensis_mt4	97.045	1929	25	14	1885582	1887498	147422	145514	0	3217
Curcuma_longa_L._mt1	Curcuma_kwangsiensis_mt3	97.356	1929	11	11	1550714	1552604	104391	102465	0	3243
Curcuma_longa_L._mt1	Curcuma_kwangsiensis_mt1	98.752	1923	12	5	6349889	6351806	971206	973121	0	3408
Curcuma_longa_L._mt1	Curcuma_kwangsiensis_mt1	97.656	1920	3	15	4436638	4438548	1439745	1441631	0	3258
Curcuma_longa_L._mt1	Curcuma_kwangsiensis_mt1	98.122	1917	6	8	2483165	2485064	381716	379813	0	3314
Curcuma_longa_L._mt3	Curcuma_kwangsiensis_mt1	99.843	1915	3	0	81833	83747	4122966	4124880	0	3520
Curcuma_longa_L._mt1	Curcuma_kwangsiensis_mt1	97.806	1914	17	5	3325154	3327061	1215911	1214017	0	3278
Curcuma_longa_L._mt1	Curcuma_kwangsiensis_mt1	97.806	1914	17	5	1861962	1863869	1214017	1215911	0	3278
Curcuma_longa_L._mt1	Curcuma_kwangsiensis_mt1	99.111	1912	6	5	5648497	5650399	1752038	1750129	0	3426
Curcuma_longa_L._mt1	Curcuma_kwangsiensis_mt2	100	1909	0	0	5234901	5236809	659873	661781	0	3526
Curcuma_longa_L._mt1	Curcuma_kwangsiensis_mt1	98.845	1905	1	5	4028043	4029943	3079294	3081181	0	3376
Curcuma_longa_L._mt1	Curcuma_kwangsiensis_mt3	98.687	1904	4	11	1241654	1243555	668226	670110	0	3358
Curcuma_longa_L._mt1	Curcuma_kwangsiensis_mt1	99.684	1900	3	3	4331996	4333894	5272334	5274231	0	3472
Curcuma_longa_L._mt1	Curcuma_kwangsiensis_mt1	72.933	1899	423	66	3759809	3761667	2825052	2826899	3.36e-160	575
Curcuma_longa_L._mt1	Curcuma_kwangsiensis_mt1	95.712	1889	11	7	6928831	6930719	3662588	3664406	0	2976
Curcuma_longa_L._mt1	Curcuma_kwangsiensis_mt1	91.574	1887	27	42	6899205	6901054	4084145	4082354	0	2483
Curcuma_longa_L._mt1	Curcuma_kwangsiensis_mt2	95.917	1886	27	22	541755	543617	426030	424172	0	3011
Curcuma_longa_L._mt2	Curcuma_kwangsiensis_mt2	99.523	1885	5	2	400742	402623	539409	541292	0	3428
Curcuma_longa_L._mt1	Curcuma_kwangsiensis_mt1	73.447	1883	372	74	4526235	4528039	5554164	5552332	1.20e-164	590
Curcuma_longa_L._mt1	Curcuma_kwangsiensis_mt3	98.034	1882	6	13	5355625	5357499	256998	255141	0	3241
Curcuma_longa_L._mt1	Curcuma_kwangsiensis_mt1	96.546	1882	22	13	4637867	4639730	2576743	2578599	0	3075
Curcuma_longa_L._mt1	Curcuma_kwangsiensis_mt1	97.129	1881	25	14	567003	568880	1245951	1247805	0	3147
Curcuma_longa_L._mt1	Curcuma_kwangsiensis_mt2	98.399	1874	9	4	6022306	6024174	189936	188079	0	3275
Curcuma_longa_L._mt1	Curcuma_kwangsiensis_mt1	96.207	1872	9	16	2267618	2269461	3383193	3385030	0	3007
Curcuma_longa_L._mt1	Curcuma_kwangsiensis_mt1	84.27	1869	226	42	6944885	6946721	1872686	1874518	0	1760
Curcuma_longa_L._mt1	Curcuma_kwangsiensis_mt1	73.166	1867	396	68	4526235	4528044	4277041	4275223	3.36e-160	575
Curcuma_longa_L._mt1	Curcuma_kwangsiensis_mt1	71.329	1866	415	80	4155174	4156982	5552359	5554161	4.73e-99	372
Curcuma_longa_L._mt2	Curcuma_kwangsiensis_mt3	99.462	1859	7	2	185369	187226	262737	264593	0	3374
Curcuma_longa_L._mt1	Curcuma_kwangsiensis_mt1	71.729	1857	396	86	4526242	4528023	3146863	3148665	6.04e-108	401
Curcuma_longa_L._mt1	Curcuma_kwangsiensis_mt1	76.509	1856	362	47	4526238	4528044	1008876	1010706	0	944
Curcuma_longa_L._mt1	Curcuma_kwangsiensis_mt1	96.712	1855	11	11	190821	192661	4037740	4039558	0	3042
Curcuma_longa_L._mt1	Curcuma_kwangsiensis_mt1	99.569	1854	4	1	2265575	2267428	3381105	3382954	0	3376
Curcuma_longa_L._mt1	Curcuma_kwangsiensis_mt1	97.888	1847	7	14	3151226	3153070	3922614	3920798	0	3166
Curcuma_longa_L._mt1	Curcuma_kwangsiensis_mt1	97.396	1843	10	13	1758797	1760628	50284	48469	0	3103
Curcuma_longa_L._mt1	Curcuma_kwangsiensis_mt3	97.661	1838	9	13	1097588	1099422	244336	242530	0	3125
Curcuma_longa_L._mt1	Curcuma_kwangsiensis_mt1	99.129	1838	5	5	3588403	3590231	1306372	1304537	0	3295
Curcuma_longa_L._mt1	Curcuma_kwangsiensis_mt1	98.638	1836	9	3	5775185	5777006	2221156	2222989	0	3238
Curcuma_longa_L._mt1	Curcuma_kwangsiensis_mt1	96.29	1833	14	9	1773496	1775300	5477601	5479407	0	2959
Curcuma_longa_L._mt3	Curcuma_kwangsiensis_mt1	98.199	1832	13	7	13033	14856	690321	692140	0	3182
Curcuma_longa_L._mt1	Curcuma_kwangsiensis_mt1	98.307	1831	9	6	2794064	2795880	270725	272547	0	3190
Curcuma_longa_L._mt2	Curcuma_kwangsiensis_mt3	98.47	1830	6	3	59745	61568	271997	270184	0	3205
Curcuma_longa_L._mt1	Curcuma_kwangsiensis_mt1	97.922	1829	12	16	670998	672819	1650227	1652036	0	3144
Curcuma_longa_L._mt1	Curcuma_kwangsiensis_mt1	99.562	1826	8	0	4920257	4922082	217330	219155	0	3328
Curcuma_longa_L._mt1	Curcuma_kwangsiensis_mt1	96.274	1825	11	20	2735881	2737702	3887638	3889408	0	2940
Curcuma_longa_L._mt1	Curcuma_kwangsiensis_mt1	78.027	1825	318	49	825342	827131	4835070	4836846	0	1072
Curcuma_longa_L._mt1	Curcuma_kwangsiensis_mt4	99.338	1813	7	1	1892613	1894420	140310	138498	0	3277
Curcuma_longa_L._mt1	Curcuma_kwangsiensis_mt2	98.122	1810	13	7	5312764	5314570	228300	226509	0	3134
Curcuma_longa_L._mt1	Curcuma_kwangsiensis_mt2	98.782	1806	6	1	3271921	3273726	398266	396477	0	3199
Curcuma_longa_L._mt1	Curcuma_kwangsiensis_mt1	97.947	1802	7	4	3656849	3658621	3356315	3354515	0	3096
Curcuma_longa_L._mt1	Curcuma_kwangsiensis_mt1	98.223	1801	9	11	6860641	6862418	896374	894574	0	3127
Curcuma_longa_L._mt1	Curcuma_kwangsiensis_mt1	96.889	1800	14	8	741147	742904	2591153	2592952	0	2976
Curcuma_longa_L._mt1	Curcuma_kwangsiensis_mt1	99.166	1798	4	4	570603	572399	5654859	5656646	0	3227
Curcuma_longa_L._mt1	Curcuma_kwangsiensis_mt1	98.548	1791	5	4	4668900	4670685	3836635	3838409	0	3144
Curcuma_longa_L._mt1	Curcuma_kwangsiensis_mt1	73.702	1791	355	70	4526311	4528018	3038580	3040337	3.34e-165	592
Curcuma_longa_L._mt1	Curcuma_kwangsiensis_mt1	98.824	1786	4	4	4866632	4868400	5204692	5202907	0	3166
Curcuma_longa_L._mt2	Curcuma_kwangsiensis_mt1	98.039	1785	12	8	291469	293242	763035	761263	0	3081
Curcuma_longa_L._mt1	Curcuma_kwangsiensis_mt1	97.643	1782	12	13	1803037	1804817	669008	667256	0	3031
Curcuma_longa_L._mt1	Curcuma_kwangsiensis_mt1	96.009	1779	14	13	3472617	3474371	5431418	5433163	0	2839
Curcuma_longa_L._mt1	Curcuma_kwangsiensis_mt1	98.986	1775	8	6	3128481	3130253	1545691	1543925	0	3169
Curcuma_longa_L._mt1	Curcuma_kwangsiensis_mt1	97.233	1771	8	7	1823877	1825644	1780644	1778912	0	2961
Curcuma_longa_L._mt1	Curcuma_kwangsiensis_mt1	96.725	1771	25	15	4022187	4023929	2886605	2888370	0	2918
Curcuma_longa_L._mt1	Curcuma_kwangsiensis_mt3	98.756	1769	5	5	1595537	1597304	57967	56215	0	3129
Curcuma_longa_L._mt1	Curcuma_kwangsiensis_mt1	97.513	1769	22	13	3962735	3964485	1516366	1514602	0	3003
Curcuma_longa_L._mt1	Curcuma_kwangsiensis_mt1	95.93	1769	32	14	677830	679591	1654671	1656406	0	2832
Curcuma_longa_L._mt1	Curcuma_kwangsiensis_mt1	99.321	1768	4	3	5373342	5375109	2668704	2670463	0	3192
Curcuma_longa_L._mt1	Curcuma_kwangsiensis_mt1	74.022	1763	390	51	5770147	5771873	388569	386839	0	656
Curcuma_longa_L._mt1	Curcuma_kwangsiensis_mt1	71.299	1763	376	86	1201024	1202738	4591851	4593531	2.23e-87	333
Curcuma_longa_L._mt1	Curcuma_kwangsiensis_mt2	98.181	1759	8	8	1407081	1408829	175946	177690	0	3049
Curcuma_longa_L._mt1	Curcuma_kwangsiensis_mt1	98.406	1757	7	10	4934732	4936487	640711	638975	0	3070
Curcuma_longa_L._mt1	Curcuma_kwangsiensis_mt1	75.868	1757	211	94	1383944	1385554	2398419	2396730	0	699
Curcuma_longa_L._mt1	Curcuma_kwangsiensis_mt1	99.26	1756	6	4	6324911	6326664	5547849	5546099	0	3164
Curcuma_longa_L._mt1	Curcuma_kwangsiensis_mt4	75.67	1755	214	98	3701808	3703493	373620	372010	0	678
Curcuma_longa_L._mt1	Curcuma_kwangsiensis_mt1	97.778	1755	8	11	3197120	3198869	3615682	3617410	0	2996
Curcuma_longa_L._mt1	Curcuma_kwangsiensis_mt1	98.118	1753	15	5	746263	748009	2596297	2598037	0	3038
Curcuma_longa_L._mt1	Curcuma_kwangsiensis_mt4	99.886	1752	2	0	3742470	3744221	278171	276420	0	3225
Curcuma_longa_L._mt1	Curcuma_kwangsiensis_mt1	99.772	1751	3	1	5939815	5941564	1531175	1529425	0	3210
Curcuma_longa_L._mt1	Curcuma_kwangsiensis_mt1	98.858	1751	9	6	4024324	4026064	2889995	2891744	0	3112
Curcuma_longa_L._mt1	Curcuma_kwangsiensis_mt1	98.626	1747	12	3	724889	726629	3230649	3228909	0	3083
Curcuma_longa_L._mt1	Curcuma_kwangsiensis_mt1	96.451	1747	15	11	2426856	2428565	4337400	4335664	0	2839
Curcuma_longa_L._mt1	Curcuma_kwangsiensis_mt1	97.709	1746	7	3	2987452	2989197	3348600	3350312	0	2972
Curcuma_longa_L._mt1	Curcuma_kwangsiensis_mt1	97.765	1745	6	9	2441402	2443126	4218107	4216376	0	2976
Curcuma_longa_L._mt1	Curcuma_kwangsiensis_mt1	99.025	1743	2	4	1181113	1182840	2832887	2831145	0	3110
Curcuma_longa_L._mt1	Curcuma_kwangsiensis_mt1	98.68	1743	5	6	6692879	6694616	224362	222633	0	3075
Curcuma_longa_L._mt2	Curcuma_kwangsiensis_mt3	98.794	1742	9	3	419530	421261	157755	156016	0	3090
Curcuma_longa_L._mt1	Curcuma_kwangsiensis_mt5	99.483	1742	5	1	4361436	4363177	39433	41170	0	3164
Curcuma_longa_L._mt1	Curcuma_kwangsiensis_mt1	72.085	1741	357	85	6941994	6943663	5554036	5552354	1.68e-108	403
Curcuma_longa_L._mt1	Curcuma_kwangsiensis_mt1	99.942	1738	1	0	1805226	1806963	666909	665172	0	3205
Curcuma_longa_L._mt1	Curcuma_kwangsiensis_mt1	80.012	1736	318	26	379146	380864	1011083	1009360	0	1256
Curcuma_longa_L._mt2	Curcuma_kwangsiensis_mt1	82.075	1735	265	30	123702	125411	386981	388694	0	1439
Curcuma_longa_L._mt1	Curcuma_kwangsiensis_mt1	72.507	1735	370	78	6941994	6943660	3038638	3040333	2.73e-126	462
Curcuma_longa_L._mt1	Curcuma_kwangsiensis_mt1	97.168	1730	11	16	5724360	5726082	3037813	3036115	0	2889
Curcuma_longa_L._mt1	Curcuma_kwangsiensis_mt3	98.323	1729	7	2	705070	706780	407965	406241	0	3013
Curcuma_longa_L._mt1	Curcuma_kwangsiensis_mt1	98.554	1729	8	10	5314983	5316707	3994622	3992907	0	3038
Curcuma_longa_L._mt3	Curcuma_kwangsiensis_mt1	95.312	1728	29	23	72613	74318	1433968	1435665	0	2695
Curcuma_longa_L._mt1	Curcuma_kwangsiensis_mt2	95.428	1728	5	8	192661	194337	423484	421780	0	2686
Curcuma_longa_L._mt1	Curcuma_kwangsiensis_mt4	98.489	1721	9	5	3358072	3359782	385532	387245	0	3018
Curcuma_longa_L._mt1	Curcuma_kwangsiensis_mt3	75.087	1718	326	70	580646	582324	611158	609504	0	708
Curcuma_longa_L._mt1	Curcuma_kwangsiensis_mt1	99.184	1716	8	2	1311129	1312844	2804679	2806388	0	3086
Curcuma_longa_L._mt1	Curcuma_kwangsiensis_mt1	74.126	1716	246	85	1391699	1393357	1671469	1669895	9.55e-146	527
Curcuma_longa_L._mt1	Curcuma_kwangsiensis_mt4	99.3	1714	7	3	9137	10848	417847	419557	0	3094
Curcuma_longa_L._mt1	Curcuma_kwangsiensis_mt1	96.149	1714	26	18	4020190	4021898	2880656	2882334	0	2763
Curcuma_longa_L._mt1	Curcuma_kwangsiensis_mt1	75.613	1714	330	61	6941994	6943661	1009007	1010678	0	769
Curcuma_longa_L._mt1	Curcuma_kwangsiensis_mt3	97.782	1713	8	12	2829786	2831498	469815	471497	0	2926
Curcuma_longa_L._mt1	Curcuma_kwangsiensis_mt1	99.183	1713	2	3	583236	584941	14862	13155	0	3075
Curcuma_longa_L._mt2	Curcuma_kwangsiensis_mt1	99.123	1710	5	1	218642	220341	1176161	1174452	0	3066
Curcuma_longa_L._mt1	Curcuma_kwangsiensis_mt1	98.359	1706	8	6	2263404	2265104	3378278	3379968	0	2977
Curcuma_longa_L._mt1	Curcuma_kwangsiensis_mt1	98.238	1703	14	8	2318759	2320459	5353012	5354700	0	2964
Curcuma_longa_L._mt1	Curcuma_kwangsiensis_mt1	99.06	1702	2	3	1902907	1904594	3620850	3622551	0	3042
Curcuma_longa_L._mt1	Curcuma_kwangsiensis_mt1	76.661	1701	314	48	4526396	4528044	3839014	3837345	0	865
Curcuma_longa_L._mt1	Curcuma_kwangsiensis_mt1	74.118	1700	363	55	379213	380864	3040665	3038995	7.07e-177	630
Curcuma_longa_L._mt1	Curcuma_kwangsiensis_mt2	99.529	1697	4	1	4612467	4614159	179495	181191	0	3086
Curcuma_longa_L._mt1	Curcuma_kwangsiensis_mt1	98.821	1696	6	3	6344839	6346534	420265	418584	0	3009
Curcuma_longa_L._mt1	Curcuma_kwangsiensis_mt1	92.38	1693	36	30	3452724	3454388	3531459	3533086	0	2326
Curcuma_longa_L._mt1	Curcuma_kwangsiensis_mt1	72.104	1692	365	67	6942018	6943670	4343570	4341947	1.00e-110	411
Curcuma_longa_L._mt1	Curcuma_kwangsiensis_mt1	98.817	1690	7	3	388510	390199	2540096	2541772	0	2998
Curcuma_longa_L._mt1	Curcuma_kwangsiensis_mt1	94.431	1688	34	15	1495375	1497016	3063600	3061927	0	2542
Curcuma_longa_L._mt1	Curcuma_kwangsiensis_mt2	97.688	1687	6	7	3234801	3236473	583504	585171	0	2868
Curcuma_longa_L._mt1	Curcuma_kwangsiensis_mt1	98.992	1687	4	5	4745952	4747637	1207946	1206272	0	3009
Curcuma_longa_L._mt1	Curcuma_kwangsiensis_mt1	93.954	1687	26	34	3460342	3461994	3539162	3540806	0	2481
Curcuma_longa_L._mt1	Curcuma_kwangsiensis_mt1	74.941	1684	349	50	6942023	6943666	3839018	3837368	0	704
Curcuma_longa_L._mt1	Curcuma_kwangsiensis_mt1	97.799	1681	7	3	1829615	1831274	1775196	1773525	0	2872
Curcuma_longa_L._mt1	Curcuma_kwangsiensis_mt5	98.094	1679	5	14	4359568	4361238	37687	39346	0	2898
Curcuma_longa_L._mt1	Curcuma_kwangsiensis_mt1	99.222	1671	3	7	5654800	5656467	1745633	1743970	0	3005
Curcuma_longa_L._mt1	Curcuma_kwangsiensis_mt4	98.259	1666	9	2	2234996	2236657	312890	311241	0	2898
Curcuma_longa_L._mt1	Curcuma_kwangsiensis_mt2	99.519	1663	3	1	1520635	1522292	97592	99254	0	3022
Curcuma_longa_L._mt3	Curcuma_kwangsiensis_mt1	72.426	1661	361	77	79224	80851	3148521	3146925	2.04e-121	440
Curcuma_longa_L._mt1	Curcuma_kwangsiensis_mt1	75.906	1656	286	71	5675830	5677420	3900663	3899056	0	743
Curcuma_longa_L._mt1	Curcuma_kwangsiensis_mt1	73.671	1656	349	60	379207	380826	4274912	4276516	2.62e-156	562
Curcuma_longa_L._mt1	Curcuma_kwangsiensis_mt1	73.805	1653	351	62	379226	380829	5552037	5553656	2.60e-161	579
Curcuma_longa_L._mt1	Curcuma_kwangsiensis_mt1	79.237	1652	295	36	379238	380864	3837061	3838689	0	1107
Curcuma_longa_L._mt1	Curcuma_kwangsiensis_mt1	74.909	1650	311	63	379214	380802	3900663	3899056	0	658
Curcuma_longa_L._mt1	Curcuma_kwangsiensis_mt1	98.908	1649	13	2	4198213	4199857	4514921	4513274	0	2940
Curcuma_longa_L._mt1	Curcuma_kwangsiensis_mt3	99.333	1648	11	0	6949839	6951486	656904	655257	0	2983
Curcuma_longa_L._mt1	Curcuma_kwangsiensis_mt2	99.331	1644	6	5	381016	382654	38052	39695	0	2970
Curcuma_longa_L._mt1	Curcuma_kwangsiensis_mt1	98.173	1642	13	7	6725854	6727491	1989166	1990794	0	2850
Curcuma_longa_L._mt1	Curcuma_kwangsiensis_mt1	99.33	1641	2	2	3438091	3439731	936167	937798	0	2961
Curcuma_longa_L._mt1	Curcuma_kwangsiensis_mt3	96.766	1639	14	12	645306	646943	117915	116315	0	2697
Curcuma_longa_L._mt1	Curcuma_kwangsiensis_mt1	98.962	1638	8	5	2554563	2556195	1836245	1837878	0	2922
Curcuma_longa_L._mt2	Curcuma_kwangsiensis_mt1	99.143	1633	5	2	167831	169458	2409655	2408027	0	2929
Curcuma_longa_L._mt1	Curcuma_kwangsiensis_mt1	99.388	1633	2	2	5874153	5875777	3268464	3270096	0	2953
Curcuma_longa_L._mt1	Curcuma_kwangsiensis_mt2	99.261	1624	7	1	1371670	1373293	477554	475936	0	2928
Curcuma_longa_L._mt1	Curcuma_kwangsiensis_mt1	99.507	1622	6	2	5448184	5449805	694635	693016	0	2950
Curcuma_longa_L._mt1	Curcuma_kwangsiensis_mt1	97.954	1613	9	12	2556740	2558340	217339	215739	0	2774
Curcuma_longa_L._mt1	Curcuma_kwangsiensis_mt1	99.813	1605	2	1	6912473	6914076	4068273	4066669	0	2946
Curcuma_longa_L._mt1	Curcuma_kwangsiensis_mt4	98.129	1603	5	11	3568814	3570415	189837	191415	0	2771
Curcuma_longa_L._mt1	Curcuma_kwangsiensis_mt3	98.315	1602	11	8	1683622	1685220	501655	500067	0	2795
Curcuma_longa_L._mt1	Curcuma_kwangsiensis_mt4	98.247	1597	15	2	5042603	5044187	264127	265722	0	2782
Curcuma_longa_L._mt1	Curcuma_kwangsiensis_mt1	95.865	1596	15	17	2481826	2483394	4706990	4708561	0	2534
Curcuma_longa_L._mt1	Curcuma_kwangsiensis_mt5	95.48	1593	33	16	4364679	4366262	42468	44030	0	2507
Curcuma_longa_L._mt1	Curcuma_kwangsiensis_mt1	99.561	1593	4	3	2154683	2156273	1331051	1329460	0	2900
Curcuma_longa_L._mt1	Curcuma_kwangsiensis_mt1	96.987	1593	16	18	4938382	4939958	4045272	4046848	0	2647
Curcuma_longa_L._mt1	Curcuma_kwangsiensis_mt1	98.868	1590	6	3	4828838	4830427	4631738	4633315	0	2826
Curcuma_longa_L._mt1	Curcuma_kwangsiensis_mt1	98.364	1589	4	14	5925006	5926587	2978355	2976782	0	2771
Curcuma_longa_L._mt1	Curcuma_kwangsiensis_mt1	91.189	1589	71	26	3854224	3855791	4333950	4335490	0	2095
Curcuma_longa_L._mt1	Curcuma_kwangsiensis_mt2	98.671	1580	14	2	85254	86826	151858	150279	0	2795
Curcuma_longa_L._mt1	Curcuma_kwangsiensis_mt1	97.654	1577	13	7	2129773	2131336	335463	337028	0	2686
Curcuma_longa_L._mt1	Curcuma_kwangsiensis_mt1	77.148	1571	303	39	379280	380831	4341685	4343218	0	861
Curcuma_longa_L._mt1	Curcuma_kwangsiensis_mt1	98.533	1568	8	9	2418110	2419672	5204942	5206499	0	2754
Curcuma_longa_L._mt1	Curcuma_kwangsiensis_mt1	97.256	1567	3	4	729851	731411	3225605	3224073	0	2619
Curcuma_longa_L._mt1	Curcuma_kwangsiensis_mt1	96.865	1563	13	10	5298856	5300391	1957376	1958929	0	2582
Curcuma_longa_L._mt1	Curcuma_kwangsiensis_mt1	99.163	1553	9	1	5904752	5906300	210380	208828	0	2793
Curcuma_longa_L._mt1	Curcuma_kwangsiensis_mt1	99.033	1551	7	4	2990857	2992399	3642430	3643980	0	2774
Curcuma_longa_L._mt1	Curcuma_kwangsiensis_mt1	98.195	1551	5	1	739043	740570	3216029	3214479	0	2687
Curcuma_longa_L._mt1	Curcuma_kwangsiensis_mt1	99.608	1531	1	5	3718071	3719598	4241532	4243060	0	2789
Curcuma_longa_L._mt3	Curcuma_kwangsiensis_mt1	97.448	1528	19	6	16301	17828	2658598	2657091	0	2588
Curcuma_longa_L._mt2	Curcuma_kwangsiensis_mt1	95.144	1524	14	14	68598	70075	1764332	1765841	0	2350
Curcuma_longa_L._mt1	Curcuma_kwangsiensis_mt3	94.55	1523	40	20	1112080	1113591	230139	228649	0	2313
Curcuma_longa_L._mt1	Curcuma_kwangsiensis_mt1	98.946	1518	5	3	4079622	4081139	2125604	2127110	0	2704
Curcuma_longa_L._mt1	Curcuma_kwangsiensis_mt1	99.406	1515	4	1	6595828	6597337	1618114	1616600	0	2743
Curcuma_longa_L._mt1	Curcuma_kwangsiensis_mt1	99.009	1514	5	6	2108754	2110259	2016741	2015230	0	2704
Curcuma_longa_L._mt1	Curcuma_kwangsiensis_mt1	95.497	1510	9	13	3608978	3610470	2804162	2802695	0	2357
Curcuma_longa_L._mt1	Curcuma_kwangsiensis_mt1	95.295	1509	21	17	5646314	5647821	1754803	1753344	0	2348
Curcuma_longa_L._mt1	Curcuma_kwangsiensis_mt1	79.15	1506	254	32	4328817	4330300	3040231	3038764	0	987
Curcuma_longa_L._mt1	Curcuma_kwangsiensis_mt1	78.073	1505	250	47	4328817	4330300	5552465	5553910	0	878
Curcuma_longa_L._mt1	Curcuma_kwangsiensis_mt1	97.939	1504	3	8	4424737	4426240	4022316	4023791	0	2580
Curcuma_longa_L._mt2	Curcuma_kwangsiensis_mt1	98.061	1496	10	11	9709	11185	2191717	2190222	0	2584
Curcuma_longa_L._mt1	Curcuma_kwangsiensis_mt1	97.657	1494	14	8	3626610	3628082	16426	14933	0	2545
Curcuma_longa_L._mt1	Curcuma_kwangsiensis_mt1	99.799	1491	3	0	2057431	2058921	5649810	5651300	0	2737
Curcuma_longa_L._mt1	Curcuma_kwangsiensis_mt1	72.532	1489	323	53	4328842	4330304	3837496	3838924	4.67e-109	405
Curcuma_longa_L._mt1	Curcuma_kwangsiensis_mt1	91.661	1487	25	30	910016	911476	3971693	3973106	0	1967
Curcuma_longa_L._mt1	Curcuma_kwangsiensis_mt1	79.69	1482	236	44	142301	143748	987179	988629	0	1009
Curcuma_longa_L._mt1	Curcuma_kwangsiensis_mt1	79.878	1481	238	40	1249383	1250837	2786808	2788254	0	1029
Curcuma_longa_L._mt1	Curcuma_kwangsiensis_mt1	98.581	1480	5	5	1825643	1827114	1778987	1777516	0	2603
Curcuma_longa_L._mt1	Curcuma_kwangsiensis_mt3	98.778	1473	6	2	905902	907362	687624	689096	0	2610
Curcuma_longa_L._mt1	Curcuma_kwangsiensis_mt3	71.079	1473	330	70	6942117	6943526	321023	319584	4.94e-69	272
Curcuma_longa_L._mt3	Curcuma_kwangsiensis_mt3	80.123	1469	255	25	79213	80665	319573	321020	0	1061
Curcuma_longa_L._mt1	Curcuma_kwangsiensis_mt4	96.596	1469	11	20	2614587	2616048	328492	327056	0	2399
Curcuma_longa_L._mt1	Curcuma_kwangsiensis_mt1	96.664	1469	9	9	1210120	1211573	3724729	3723286	0	2405
Curcuma_longa_L._mt1	Curcuma_kwangsiensis_mt1	77.944	1469	241	51	4328843	4330290	4275365	4276771	0	841
Curcuma_longa_L._mt1	Curcuma_kwangsiensis_mt1	96.728	1467	14	12	3789059	3790507	5514979	5513529	0	2412
Curcuma_longa_L._mt2	Curcuma_kwangsiensis_mt1	98.02	1465	11	5	411656	413118	5622942	5624390	0	2529
Curcuma_longa_L._mt1	Curcuma_kwangsiensis_mt1	96.655	1465	6	9	2471830	2473274	1818261	1819702	0	2394
Curcuma_longa_L._mt1	Curcuma_kwangsiensis_mt3	74.317	1464	313	42	5676274	5677700	319573	321010	2.62e-156	562
Curcuma_longa_L._mt1	Curcuma_kwangsiensis_mt1	95.967	1463	10	6	2857119	2858581	3686751	3688164	0	2329
Curcuma_longa_L._mt1	Curcuma_kwangsiensis_mt3	98.358	1462	10	4	1297076	1298531	663885	665338	0	2555
Curcuma_longa_L._mt1	Curcuma_kwangsiensis_mt3	71.409	1462	353	51	1248428	1249852	353023	351590	1.34e-84	324
Curcuma_longa_L._mt1	Curcuma_kwangsiensis_mt1	71.409	1462	353	51	1248428	1249852	1631191	1632624	1.34e-84	324
Curcuma_longa_L._mt1	Curcuma_kwangsiensis_mt1	95.542	1458	17	14	2504739	2506160	1786281	1787726	0	2289
Curcuma_longa_L._mt1	Curcuma_kwangsiensis_mt1	71.811	1458	346	52	5770488	5771917	987644	986224	4.77e-94	355
Curcuma_longa_L._mt1	Curcuma_kwangsiensis_mt1	73.576	1457	299	56	4328861	4330290	1010540	1009143	2.71e-131	479
Curcuma_longa_L._mt1	Curcuma_kwangsiensis_mt3	97.657	1451	13	12	1094399	1095832	247633	246187	0	2471
Curcuma_longa_L._mt1	Curcuma_kwangsiensis_mt1	96.828	1450	4	7	6492174	6493619	2613764	2615175	0	2385
Curcuma_longa_L._mt1	Curcuma_kwangsiensis_mt1	98.412	1448	12	2	3426712	3428159	5589378	5587942	0	2536
Curcuma_longa_L._mt1	Curcuma_kwangsiensis_mt3	79.267	1447	240	39	5910951	5912357	321010	319584	0	955
Curcuma_longa_L._mt1	Curcuma_kwangsiensis_mt2	96.24	1436	4	12	2114009	2115410	325231	326650	0	2307
Curcuma_longa_L._mt1	Curcuma_kwangsiensis_mt4	97.906	1433	6	12	2714905	2716335	156061	154651	0	2459
Curcuma_longa_L._mt1	Curcuma_kwangsiensis_mt1	95.112	1432	20	21	1244970	1246388	982597	983991	0	2211
Curcuma_longa_L._mt1	Curcuma_kwangsiensis_mt3	97.484	1431	20	6	1686446	1687875	498119	496704	0	2429
Curcuma_longa_L._mt1	Curcuma_kwangsiensis_mt4	98.81	1429	1	6	5371915	5373342	324769	326182	0	2531
Curcuma_longa_L._mt1	Curcuma_kwangsiensis_mt2	99.579	1425	2	1	4071986	4073406	202712	204136	0	2595
Curcuma_longa_L._mt1	Curcuma_kwangsiensis_mt1	99.297	1423	3	2	3195743	3197164	3614342	3615758	0	2566
Curcuma_longa_L._mt1	Curcuma_kwangsiensis_mt1	97.961	1422	9	7	1317259	1318675	4768253	4766847	0	2447
Curcuma_longa_L._mt1	Curcuma_kwangsiensis_mt3	97.183	1420	5	11	4846565	4847978	643471	644861	0	2368
Curcuma_longa_L._mt1	Curcuma_kwangsiensis_mt1	96.192	1418	9	5	4582052	4583469	3834088	3832716	0	2278
Curcuma_longa_L._mt1	Curcuma_kwangsiensis_mt1	98.653	1411	5	2	6420066	6421462	4225812	4224402	0	2488
Curcuma_longa_L._mt1	Curcuma_kwangsiensis_mt1	99.432	1409	3	1	6852451	6853854	1382482	1383890	0	2553
Curcuma_longa_L._mt1	Curcuma_kwangsiensis_mt1	99.858	1406	1	1	6379517	6380921	2980333	2981738	0	2584
Curcuma_longa_L._mt1	Curcuma_kwangsiensis_mt1	98.578	1406	4	4	6917203	6918596	4063785	4062384	0	2471
Curcuma_longa_L._mt1	Curcuma_kwangsiensis_mt1	99.431	1405	7	1	1516173	1517577	3044198	3042795	0	2549
Curcuma_longa_L._mt1	Curcuma_kwangsiensis_mt4	99.43	1404	7	1	634594	635997	407115	408517	0	2547
Curcuma_longa_L._mt1	Curcuma_kwangsiensis_mt1	98.788	1403	13	2	2132390	2133792	338012	339410	0	2494
Curcuma_longa_L._mt1	Curcuma_kwangsiensis_mt1	95.225	1403	9	9	3425415	3426812	5590668	5589319	0	2167
Curcuma_longa_L._mt1	Curcuma_kwangsiensis_mt1	72.825	1402	268	75	4691386	4692717	4276035	4277393	1.32e-99	374
Curcuma_longa_L._mt1	Curcuma_kwangsiensis_mt1	70.172	1398	370	36	1248434	1249799	386801	388183	1.08e-55	228
Curcuma_longa_L._mt1	Curcuma_kwangsiensis_mt1	72.832	1395	282	79	5910367	5911712	3146538	3147884	1.69e-103	387
Curcuma_longa_L._mt1	Curcuma_kwangsiensis_mt1	94.971	1392	22	20	6520350	6521718	3395524	3394158	0	2139
Curcuma_longa_L._mt2	Curcuma_kwangsiensis_mt1	90.713	1389	39	33	396851	398229	2232701	2234009	0	1768
Curcuma_longa_L._mt1	Curcuma_kwangsiensis_mt4	99.856	1389	2	0	3821353	3822741	157892	159280	0	2555
Curcuma_longa_L._mt1	Curcuma_kwangsiensis_mt1	99.64	1389	5	0	6871785	6873173	5057515	5058903	0	2538
Curcuma_longa_L._mt1	Curcuma_kwangsiensis_mt1	96.256	1389	18	18	2748485	2749862	587994	586629	0	2246
Curcuma_longa_L._mt1	Curcuma_kwangsiensis_mt1	98.991	1388	2	3	1295387	1296774	2310462	2311837	0	2475
Curcuma_longa_L._mt1	Curcuma_kwangsiensis_mt1	98.052	1386	12	6	6060539	6061922	3790299	3791671	0	2396
Curcuma_longa_L._mt1	Curcuma_kwangsiensis_mt2	97.688	1384	10	10	6376812	6378189	399967	398600	0	2359
Curcuma_longa_L._mt1	Curcuma_kwangsiensis_mt1	98.482	1383	9	6	4438786	4440167	4249309	4247938	0	2427
Curcuma_longa_L._mt1	Curcuma_kwangsiensis_mt1	97.902	1382	15	6	2989480	2990860	882684	884052	0	2379
Curcuma_longa_L._mt1	Curcuma_kwangsiensis_mt1	99.203	1381	9	1	299997	301377	491778	493156	0	2488
Curcuma_longa_L._mt1	Curcuma_kwangsiensis_mt3	73.012	1371	292	56	4526586	4527906	320915	319573	1.00e-110	411
Curcuma_longa_L._mt2	Curcuma_kwangsiensis_mt2	74.526	1370	309	33	123732	125087	451445	452788	5.64e-157	560
Curcuma_longa_L._mt1	Curcuma_kwangsiensis_mt1	83.126	1369	195	24	4669337	4670688	1010990	1009641	0	1216
Curcuma_longa_L._mt1	Curcuma_kwangsiensis_mt1	98.904	1368	15	0	2033314	2034681	2752325	2753692	0	2444
Curcuma_longa_L._mt2	Curcuma_kwangsiensis_mt3	74.323	1367	317	26	123732	125087	352807	351464	1.22e-153	549
Curcuma_longa_L._mt2	Curcuma_kwangsiensis_mt1	74.323	1367	317	27	123732	125087	1631407	1632750	1.22e-153	549
Curcuma_longa_L._mt1	Curcuma_kwangsiensis_mt1	95.751	1365	33	6	5976569	5977931	2099164	2097823	0	2176
Curcuma_longa_L._mt1	Curcuma_kwangsiensis_mt1	76.285	1362	230	69	4669346	4670657	3900630	3899312	1.18e-179	640
Curcuma_longa_L._mt1	Curcuma_kwangsiensis_mt1	96.168	1357	20	14	5978100	5979443	3966693	3968030	0	2189
Curcuma_longa_L._mt3	Curcuma_kwangsiensis_mt1	72.935	1356	270	58	78755	80057	3900688	3899377	1.25e-103	381
Curcuma_longa_L._mt1	Curcuma_kwangsiensis_mt1	99.409	1353	4	1	3654502	3655854	3358536	3357188	0	2451
Curcuma_longa_L._mt1	Curcuma_kwangsiensis_mt1	96.958	1348	11	7	744279	745620	2594438	2595761	0	2235
Curcuma_longa_L._mt1	Curcuma_kwangsiensis_mt4	98.44	1346	7	5	883872	885204	120165	121509	0	2357
Curcuma_longa_L._mt1	Curcuma_kwangsiensis_mt1	96.131	1344	22	11	3688207	3689521	1528079	1529421	0	2167
Curcuma_longa_L._mt1	Curcuma_kwangsiensis_mt1	99.628	1343	3	2	5427406	5428747	3255448	3256789	0	2451
Curcuma_longa_L._mt1	Curcuma_kwangsiensis_mt1	96.493	1340	15	9	5923668	5924996	1446455	1447773	0	2185
Curcuma_longa_L._mt1	Curcuma_kwangsiensis_mt1	100	1339	0	0	6535608	6536946	1344772	1343434	0	2473
Curcuma_longa_L._mt1	Curcuma_kwangsiensis_mt1	97.751	1334	13	6	3551955	3553286	3897415	3898733	0	2281
Curcuma_longa_L._mt2	Curcuma_kwangsiensis_mt1	96.394	1331	7	11	258383	259712	3842102	3843392	0	2154
Curcuma_longa_L._mt1	Curcuma_kwangsiensis_mt1	96.394	1331	7	11	4484994	4486323	3842102	3843392	0	2154
Curcuma_longa_L._mt1	Curcuma_kwangsiensis_mt2	98.872	1330	2	6	850810	852138	506914	505597	0	2361
Curcuma_longa_L._mt1	Curcuma_kwangsiensis_mt1	97.669	1330	3	11	6313581	6314905	2056802	2055496	0	2259
Curcuma_longa_L._mt2	Curcuma_kwangsiensis_mt1	97.139	1328	7	6	6057	7384	2196059	2194763	0	2213
Curcuma_longa_L._mt2	Curcuma_kwangsiensis_mt1	79.563	1326	240	23	228688	229995	388029	386717	0	918
Curcuma_longa_L._mt1	Curcuma_kwangsiensis_mt1	98.944	1326	7	3	5187889	5189213	3144369	3145688	0	2364
Curcuma_longa_L._mt1	Curcuma_kwangsiensis_mt1	97.959	1323	9	13	5428820	5430140	3256731	3258037	0	2278
Curcuma_longa_L._mt1	Curcuma_kwangsiensis_mt1	95.843	1323	22	10	4395234	4396539	1714012	1712706	0	2108
Curcuma_longa_L._mt1	Curcuma_kwangsiensis_mt1	99.47	1322	2	1	6305307	6306628	2067346	2066030	0	2398
Curcuma_longa_L._mt1	Curcuma_kwangsiensis_mt2	98.864	1320	5	4	5508726	5510040	13269	11955	0	2346
Curcuma_longa_L._mt1	Curcuma_kwangsiensis_mt1	99.924	1319	1	0	1985151	1986469	5265885	5264567	0	2431
Curcuma_longa_L._mt1	Curcuma_kwangsiensis_mt1	75.569	1318	260	40	379547	380835	3148656	3147372	9.28e-166	593
Curcuma_longa_L._mt1	Curcuma_kwangsiensis_mt1	99.089	1317	8	1	5802864	5804180	820411	819099	0	2362
Curcuma_longa_L._mt1	Curcuma_kwangsiensis_mt1	99.848	1315	1	1	6133403	6134716	1818167	1816853	0	2416
Curcuma_longa_L._mt1	Curcuma_kwangsiensis_mt1	97.332	1312	25	3	5768717	5770028	2626454	2627755	0	2220
Curcuma_longa_L._mt1	Curcuma_kwangsiensis_mt1	76.829	1312	225	47	4669322	4670604	4274928	4276189	0	665
Curcuma_longa_L._mt1	Curcuma_kwangsiensis_mt1	98.78	1311	3	5	1179806	1181116	2834149	2832852	0	2320
Curcuma_longa_L._mt1	Curcuma_kwangsiensis_mt5	98.396	1309	6	7	4363130	4364437	41168	42462	0	2287
Curcuma_longa_L._mt1	Curcuma_kwangsiensis_mt1	97.475	1307	9	5	1956509	1957815	792079	793361	0	2209
Curcuma_longa_L._mt1	Curcuma_kwangsiensis_mt3	70.092	1304	308	63	3644334	3645602	120034	118778	5.15e-39	172
Curcuma_longa_L._mt1	Curcuma_kwangsiensis_mt1	98.232	1301	4	5	4598631	4599927	3034086	3032801	0	2257
Curcuma_longa_L._mt1	Curcuma_kwangsiensis_mt1	94.757	1297	27	16	3628859	3630151	818382	817123	0	1980
Curcuma_longa_L._mt1	Curcuma_kwangsiensis_mt2	72.467	1293	305	40	1248532	1249794	451333	452604	6.12e-98	368
Curcuma_longa_L._mt1	Curcuma_kwangsiensis_mt3	99.225	1291	10	0	666036	667326	337957	336667	0	2329
Curcuma_longa_L._mt1	Curcuma_kwangsiensis_mt1	99.225	1291	10	0	666036	667326	1646257	1647547	0	2329
Curcuma_longa_L._mt1	Curcuma_kwangsiensis_mt1	72.416	1287	263	68	5016806	5018027	2994989	2996248	3.74e-85	326
Curcuma_longa_L._mt1	Curcuma_kwangsiensis_mt1	72.664	1284	269	61	4154828	4156087	1587874	1589099	6.17e-93	351
Curcuma_longa_L._mt1	Curcuma_kwangsiensis_mt3	98.285	1283	15	7	2718047	2719326	92679	91401	0	2241
Curcuma_longa_L._mt1	Curcuma_kwangsiensis_mt1	99.844	1283	1	1	3052458	3053740	1109868	1111149	0	2357
Curcuma_longa_L._mt1	Curcuma_kwangsiensis_mt4	98.516	1280	4	4	290292	291563	383043	384315	0	2244
Curcuma_longa_L._mt4	Curcuma_kwangsiensis_mt1	90.454	1278	86	20	88594	89843	4211549	4210280	0	1652
Curcuma_longa_L._mt1	Curcuma_kwangsiensis_mt1	79.421	1278	218	29	4669379	4670643	4341685	4342930	0	861
Curcuma_longa_L._mt1	Curcuma_kwangsiensis_mt4	98.512	1277	8	2	2631656	2632932	21405	22670	0	2242
Curcuma_longa_L._mt1	Curcuma_kwangsiensis_mt2	97.572	1277	13	4	3277006	3278264	393312	392036	0	2170
Curcuma_longa_L._mt1	Curcuma_kwangsiensis_mt1	99.687	1277	1	3	6675033	6676308	1312344	1313618	0	2333
Curcuma_longa_L._mt1	Curcuma_kwangsiensis_mt1	69.866	1271	300	67	6359253	6360481	2827258	2826029	8.69e-32	148
Curcuma_longa_L._mt1	Curcuma_kwangsiensis_mt1	99.213	1270	4	3	4073394	4074663	879820	878557	0	2285
Curcuma_longa_L._mt1	Curcuma_kwangsiensis_mt1	97.24	1268	12	10	684351	685602	40911	42171	0	2126
Curcuma_longa_L._mt1	Curcuma_kwangsiensis_mt3	98.343	1267	5	3	3404642	3405908	41158	39908	0	2209
Curcuma_longa_L._mt1	Curcuma_kwangsiensis_mt1	97.472	1266	5	10	2374800	2376057	4318006	4319252	0	2135
Curcuma_longa_L._mt1	Curcuma_kwangsiensis_mt1	96.522	1265	7	7	5682649	5683902	2810226	2808988	0	2058
Curcuma_longa_L._mt1	Curcuma_kwangsiensis_mt1	75.633	1264	227	45	4669363	4670580	5552074	5553302	1.58e-153	553
Curcuma_longa_L._mt1	Curcuma_kwangsiensis_mt1	98.415	1262	5	2	6754957	6756218	1913831	1912585	0	2206
Curcuma_longa_L._mt1	Curcuma_kwangsiensis_mt1	78.617	1258	122	64	1957248	1958470	2874426	2875571	0	697
Curcuma_longa_L._mt1	Curcuma_kwangsiensis_mt1	97.129	1254	5	13	3356808	3358059	4831847	4830623	0	2087
Curcuma_longa_L._mt1	Curcuma_kwangsiensis_mt1	100	1254	0	0	1033765	1035018	5362687	5361434	0	2316
Curcuma_longa_L._mt1	Curcuma_kwangsiensis_mt1	99.282	1253	0	2	742876	744123	2593042	2594290	0	2255
Curcuma_longa_L._mt1	Curcuma_kwangsiensis_mt1	99.76	1252	3	0	4509323	4510574	5092864	5091613	0	2296
Curcuma_longa_L._mt1	Curcuma_kwangsiensis_mt1	99.279	1249	5	4	5536553	5537798	2344906	2343659	0	2254
Curcuma_longa_L._mt1	Curcuma_kwangsiensis_mt1	77.412	1244	221	32	4669388	4670592	3040595	3039373	0	686
Curcuma_longa_L._mt2	Curcuma_kwangsiensis_mt3	74.778	1237	281	21	228688	229915	351797	353011	5.72e-147	527
Curcuma_longa_L._mt2	Curcuma_kwangsiensis_mt2	74.535	1237	284	21	228688	229915	452455	451241	5.76e-142	510
Curcuma_longa_L._mt2	Curcuma_kwangsiensis_mt1	74.778	1237	281	21	228688	229915	1632417	1631203	5.72e-147	527
Curcuma_longa_L._mt2	Curcuma_kwangsiensis_mt1	86.246	1236	133	23	252811	254035	1998568	1999777	0	1306
Curcuma_longa_L._mt1	Curcuma_kwangsiensis_mt1	86.246	1236	133	23	4479422	4480646	1998568	1999777	0	1306
Curcuma_longa_L._mt1	Curcuma_kwangsiensis_mt1	74.757	1236	283	19	5770691	5771905	5612570	5613797	9.55e-146	527
Curcuma_longa_L._mt1	Curcuma_kwangsiensis_mt1	99.271	1234	4	1	3440668	3441901	3155588	3156816	0	2224
Curcuma_longa_L._mt1	Curcuma_kwangsiensis_mt1	98.703	1234	2	3	7012993	7014225	2509408	2508188	0	2178
Curcuma_longa_L._mt1	Curcuma_kwangsiensis_mt1	98.703	1234	2	3	2753671	2754903	2508188	2509408	0	2178
Curcuma_longa_L._mt1	Curcuma_kwangsiensis_mt4	93.491	1229	58	4	681585	682792	81328	80101	0	1807
Curcuma_longa_L._mt1	Curcuma_kwangsiensis_mt1	99.182	1223	2	3	1401532	1402754	1180412	1179198	0	2196
Curcuma_longa_L._mt1	Curcuma_kwangsiensis_mt4	99.673	1222	0	4	5348940	5350159	193786	192567	0	2231
Curcuma_longa_L._mt1	Curcuma_kwangsiensis_mt2	96.809	1222	6	8	673833	675044	107630	106432	0	2010
Curcuma_longa_L._mt1	Curcuma_kwangsiensis_mt3	96.97	1221	7	13	1110135	1111353	232646	231454	0	2023
Curcuma_longa_L._mt1	Curcuma_kwangsiensis_mt1	98.525	1220	6	4	4309417	4310631	1503726	1502514	0	2143
Curcuma_longa_L._mt1	Curcuma_kwangsiensis_mt4	99.426	1219	2	1	291718	292931	384311	385529	0	2207
Curcuma_longa_L._mt1	Curcuma_kwangsiensis_mt3	98.848	1215	5	3	5766037	5767247	347462	348671	0	2158
Curcuma_longa_L._mt1	Curcuma_kwangsiensis_mt1	98.848	1215	5	3	5766037	5767247	1636752	1635543	0	2158
Curcuma_longa_L._mt1	Curcuma_kwangsiensis_mt3	99.587	1211	4	1	2396814	2398023	340513	339303	0	2207
Curcuma_longa_L._mt1	Curcuma_kwangsiensis_mt1	99.587	1211	4	1	2396814	2398023	1643701	1644911	0	2207
Curcuma_longa_L._mt1	Curcuma_kwangsiensis_mt4	98.59	1206	5	5	2218397	2219595	481448	482648	0	2122
Curcuma_longa_L._mt1	Curcuma_kwangsiensis_mt1	95.771	1206	5	15	5303544	5304730	3665537	3666715	0	1903
Curcuma_longa_L._mt1	Curcuma_kwangsiensis_mt1	99.415	1197	2	1	5487250	5488441	1555797	1554601	0	2167
Curcuma_longa_L._mt1	Curcuma_kwangsiensis_mt1	84.448	1196	111	20	1549117	1550274	5020598	5019440	0	1109
Curcuma_longa_L._mt1	Curcuma_kwangsiensis_mt1	92.714	1194	66	11	681592	682782	35331	36506	0	1703
Curcuma_longa_L._mt1	Curcuma_kwangsiensis_mt1	86.851	1194	129	10	3840626	3841797	4280263	4281450	0	1310
Curcuma_longa_L._mt1	Curcuma_kwangsiensis_mt1	98.491	1193	3	4	6894269	6895456	3235483	3236665	0	2089
Curcuma_longa_L._mt1	Curcuma_kwangsiensis_mt1	96.888	1189	7	13	2061294	2062481	3402875	3404034	0	1964
Curcuma_longa_L._mt1	Curcuma_kwangsiensis_mt1	79.731	1189	153	36	6533302	6534479	2417424	2418535	0	780
Curcuma_longa_L._mt1	Curcuma_kwangsiensis_mt1	83.249	1188	149	24	5760534	5761708	2410837	2409687	0	1046
Curcuma_longa_L._mt1	Curcuma_kwangsiensis_mt1	99.158	1187	1	2	4964817	4965999	3174257	3175438	0	2128
Curcuma_longa_L._mt2	Curcuma_kwangsiensis_mt1	77.319	1186	220	37	166743	167909	4837012	4835857	0	654
Curcuma_longa_L._mt1	Curcuma_kwangsiensis_mt5	93.929	1186	16	16	4099273	4100447	57659	58799	0	1740
Curcuma_longa_L._mt1	Curcuma_kwangsiensis_mt1	98.731	1182	5	4	1765479	1766660	4328951	4327780	0	2091
Curcuma_longa_L._mt1	Curcuma_kwangsiensis_mt1	95.932	1180	17	10	1991370	1992522	272606	273781	0	1884
Curcuma_longa_L._mt1	Curcuma_kwangsiensis_mt1	97.876	1177	5	4	5972193	5973354	2093883	2095054	0	2017
Curcuma_longa_L._mt1	Curcuma_kwangsiensis_mt2	77.126	1176	131	66	382644	383785	229886	228815	4.38e-154	555
Curcuma_longa_L._mt1	Curcuma_kwangsiensis_mt2	95.23	1174	2	1	3203576	3204695	274475	275648	0	1808
Curcuma_longa_L._mt1	Curcuma_kwangsiensis_mt1	71.185	1173	226	63	4328879	4330006	3900161	3899056	1.42e-44	191
Curcuma_longa_L._mt1	Curcuma_kwangsiensis_mt1	95.901	1171	15	13	5862137	5863306	4667172	4668310	0	1866
Curcuma_longa_L._mt1	Curcuma_kwangsiensis_mt1	98.717	1169	10	2	961807	962974	1200632	1199468	0	2071
Curcuma_longa_L._mt1	Curcuma_kwangsiensis_mt1	86.741	1169	102	18	1547235	1548368	5021771	5020621	0	1251
Curcuma_longa_L._mt1	Curcuma_kwangsiensis_mt5	99.914	1167	1	0	1635065	1636231	120946	119780	0	2150
Curcuma_longa_L._mt2	Curcuma_kwangsiensis_mt1	98.628	1166	4	4	395665	396830	2231169	2232322	0	2054
Curcuma_longa_L._mt1	Curcuma_kwangsiensis_mt1	99.399	1165	3	1	4551795	4552955	1834382	1835546	0	2109
Curcuma_longa_L._mt1	Curcuma_kwangsiensis_mt1	96.738	1165	10	12	1370486	1371649	3240136	3238999	0	1916
Curcuma_longa_L._mt1	Curcuma_kwangsiensis_mt1	73.024	1164	209	75	6942414	6943510	3899056	3900181	2.91e-81	313
Curcuma_longa_L._mt4	Curcuma_kwangsiensis_mt1	80.879	1161	101	44	29500	30570	5552937	5551808	0	802
Curcuma_longa_L._mt1	Curcuma_kwangsiensis_mt1	99.655	1161	2	2	6137447	6138606	641612	642771	0	2121
Curcuma_longa_L._mt2	Curcuma_kwangsiensis_mt3	99.049	1157	9	2	22667	23822	174396	175551	0	2074
Curcuma_longa_L._mt1	Curcuma_kwangsiensis_mt1	96.453	1156	23	12	2765121	2766267	1973218	1972072	0	1892
Curcuma_longa_L._mt1	Curcuma_kwangsiensis_mt2	98.612	1153	2	4	4369755	4370907	568465	567327	0	2028
Curcuma_longa_L._mt1	Curcuma_kwangsiensis_mt1	99.913	1153	1	0	5875779	5876931	3270062	3271214	0	2124
Curcuma_longa_L._mt1	Curcuma_kwangsiensis_mt4	80.99	1152	122	31	6765018	6766111	205198	206310	0	824
Curcuma_longa_L._mt1	Curcuma_kwangsiensis_mt1	99.653	1152	3	1	5829059	5830209	3427693	3426542	0	2104
Curcuma_longa_L._mt1	Curcuma_kwangsiensis_mt1	81.25	1152	128	31	5360320	5361456	626842	625764	0	850
Curcuma_longa_L._mt1	Curcuma_kwangsiensis_mt1	98.089	1151	3	4	2826494	2827644	941109	939978	0	1986
Curcuma_longa_L._mt1	Curcuma_kwangsiensis_mt2	99.739	1149	3	0	5507345	5508493	14625	13477	0	2106
Curcuma_longa_L._mt1	Curcuma_kwangsiensis_mt4	99.039	1145	9	2	3972246	3973389	213573	214716	0	2052
Curcuma_longa_L._mt1	Curcuma_kwangsiensis_mt1	73.403	1143	199	58	4526762	4527844	3899049	3900146	2.89e-86	329
Curcuma_longa_L._mt1	Curcuma_kwangsiensis_mt4	95.083	1139	4	8	877917	879012	114334	115463	0	1746
Curcuma_longa_L._mt1	Curcuma_kwangsiensis_mt1	97.981	1139	6	3	1522960	1524098	3973639	3972518	0	1960
Curcuma_longa_L._mt1	Curcuma_kwangsiensis_mt2	94.987	1137	17	14	4718821	4719957	418273	419369	0	1748
Curcuma_longa_L._mt1	Curcuma_kwangsiensis_mt1	94.019	1137	7	13	1294221	1295353	2309377	2310456	0	1666
Curcuma_longa_L._mt1	Curcuma_kwangsiensis_mt1	74.537	1135	159	67	1627399	1628471	4578718	4577652	3.66e-100	375
Curcuma_longa_L._mt3	Curcuma_kwangsiensis_mt1	83.319	1133	96	41	68326	69401	1102856	1101760	0	959
Curcuma_longa_L._mt3	Curcuma_kwangsiensis_mt1	98.675	1132	10	1	62435	63561	5639102	5640233	0	2002
Curcuma_longa_L._mt1	Curcuma_kwangsiensis_mt1	98.233	1132	6	6	5426229	5427359	3254158	3255276	0	1967
Curcuma_longa_L._mt1	Curcuma_kwangsiensis_mt1	97.966	1131	12	4	6130852	6131982	3601391	3602510	0	1951
Curcuma_longa_L._mt1	Curcuma_kwangsiensis_mt4	96.368	1129	7	10	4550484	4551604	405966	407068	0	1827
Curcuma_longa_L._mt1	Curcuma_kwangsiensis_mt1	98.14	1129	7	2	1387607	1388735	1594937	1596051	0	1956
Curcuma_longa_L._mt1	Curcuma_kwangsiensis_mt1	97.242	1124	7	6	5965990	5967103	3412939	3411830	0	1882
Curcuma_longa_L._mt1	Curcuma_kwangsiensis_mt1	97.242	1124	21	5	1821486	1822604	1782907	1781789	0	1895
Curcuma_longa_L._mt1	Curcuma_kwangsiensis_mt2	96.972	1123	6	11	1785770	1786890	414259	413163	0	1860
Curcuma_longa_L._mt1	Curcuma_kwangsiensis_mt1	97.15	1123	4	12	1760645	1761761	48261	47161	0	1871
Curcuma_longa_L._mt2	Curcuma_kwangsiensis_mt2	99.643	1122	3	1	144366	145487	589436	590556	0	2049
Curcuma_longa_L._mt1	Curcuma_kwangsiensis_mt3	96.791	1122	14	7	1663293	1664409	163301	164405	0	1853
Curcuma_longa_L._mt1	Curcuma_kwangsiensis_mt1	98.03	1117	5	8	5301705	5302814	3664407	3665513	0	1925
Curcuma_longa_L._mt1	Curcuma_kwangsiensis_mt4	96.057	1116	4	12	337239	338343	480358	481444	0	1781
Curcuma_longa_L._mt1	Curcuma_kwangsiensis_mt4	94.514	1112	35	11	5181915	5183005	233872	232766	0	1692
Curcuma_longa_L._mt1	Curcuma_kwangsiensis_mt1	95.594	1112	4	12	1466941	1468051	3586459	3587526	0	1740
Curcuma_longa_L._mt2	Curcuma_kwangsiensis_mt1	79.441	1109	140	33	159080	160111	2767931	2766834	0	704
Curcuma_longa_L._mt1	Curcuma_kwangsiensis_mt1	94.139	1109	14	16	5744052	5745138	206976	205897	0	1640
Curcuma_longa_L._mt1	Curcuma_kwangsiensis_mt1	96.471	1105	18	9	4142176	4143278	4485190	4484105	0	1805
Curcuma_longa_L._mt1	Curcuma_kwangsiensis_mt2	77.384	1101	112	62	5633991	5635014	229098	230138	9.55e-146	527
Curcuma_longa_L._mt1	Curcuma_kwangsiensis_mt1	97.911	1101	8	6	2630227	2631325	1070610	1069523	0	1892
Curcuma_longa_L._mt1	Curcuma_kwangsiensis_mt1	77.091	1100	211	32	6158003	6159078	2409687	2410769	7.18e-167	597
Curcuma_longa_L._mt2	Curcuma_kwangsiensis_mt1	75.796	1099	110	66	408998	410025	1997654	1996641	1.67e-112	412
Curcuma_longa_L._mt1	Curcuma_kwangsiensis_mt2	95.355	1098	4	7	276148	277236	183662	182603	0	1701
Curcuma_longa_L._mt1	Curcuma_kwangsiensis_mt1	92.707	1097	43	20	4081164	4082240	2127269	2128348	0	1548
Curcuma_longa_L._mt1	Curcuma_kwangsiensis_mt2	98.813	1095	5	4	6375724	6376811	401025	399932	0	1943
Curcuma_longa_L._mt1	Curcuma_kwangsiensis_mt1	97.808	1095	5	8	2191843	2192936	2687608	2686532	0	1871
Curcuma_longa_L._mt1	Curcuma_kwangsiensis_mt1	74.68	1094	205	49	6976734	6977801	4837154	4836107	1.67e-113	420
Curcuma_longa_L._mt1	Curcuma_kwangsiensis_mt1	74.84	1093	205	50	6158169	6159220	3591363	3592426	7.70e-117	431
Curcuma_longa_L._mt1	Curcuma_kwangsiensis_mt2	73.626	1092	228	35	6976728	6977801	78297	77248	2.20e-97	366
Curcuma_longa_L._mt1	Curcuma_kwangsiensis_mt1	99.176	1092	3	1	2716735	2717820	5684448	5683357	0	1962
Curcuma_longa_L._mt1	Curcuma_kwangsiensis_mt1	97.159	1091	1	2	1820013	1821073	1784408	1783318	0	1816
Curcuma_longa_L._mt1	Curcuma_kwangsiensis_mt1	96.334	1091	7	9	1077479	1078562	1541038	1539974	0	1762
Curcuma_longa_L._mt1	Curcuma_kwangsiensis_mt1	69.917	1087	281	31	1248440	1249492	5613797	5612723	1.87e-33	154
Curcuma_longa_L._mt2	Curcuma_kwangsiensis_mt1	70.074	1086	281	30	228841	229915	987288	986236	5.17e-38	165
Curcuma_longa_L._mt1	Curcuma_kwangsiensis_mt1	99.446	1084	5	1	3920392	3921475	2514419	2513337	0	1967
Curcuma_longa_L._mt1	Curcuma_kwangsiensis_mt1	96.31	1084	4	4	2131390	2132458	337053	338115	0	1748
Curcuma_longa_L._mt4	Curcuma_kwangsiensis_mt1	71.099	1083	203	66	28470	29493	4277041	4276010	1.10e-38	165
Curcuma_longa_L._mt1	Curcuma_kwangsiensis_mt1	75.439	1083	140	64	2137746	2138787	203117	204114	1.00e-110	411
Curcuma_longa_L._mt1	Curcuma_kwangsiensis_mt1	96.944	1080	14	7	667515	668586	3145259	3144191	0	1794
Curcuma_longa_L._mt1	Curcuma_kwangsiensis_mt1	76.019	1080	147	56	4936947	4937968	3112964	3113989	1.27e-124	457
Curcuma_longa_L._mt3	Curcuma_kwangsiensis_mt2	97.59	1079	3	9	50860	51937	579460	580516	0	1827
Curcuma_longa_L._mt1	Curcuma_kwangsiensis_mt1	99.073	1079	0	2	1766678	1767746	5473253	5474331	0	1929
Curcuma_longa_L._mt1	Curcuma_kwangsiensis_mt1	98.98	1078	3	2	4474032	4475105	751448	750375	0	1923
Curcuma_longa_L._mt1	Curcuma_kwangsiensis_mt4	97.767	1075	5	6	1954901	1955975	192573	191518	0	1834
Curcuma_longa_L._mt1	Curcuma_kwangsiensis_mt2	98.419	1075	6	4	3211587	3212661	280571	281634	0	1881
Curcuma_longa_L._mt1	Curcuma_kwangsiensis_mt1	79.163	1075	99	70	423081	424115	3209950	3208961	2.54e-176	628
Curcuma_longa_L._mt4	Curcuma_kwangsiensis_mt1	87.139	1073	73	23	28470	29510	5554164	5553125	0	1157
Curcuma_longa_L._mt1	Curcuma_kwangsiensis_mt1	98.694	1072	10	4	2419601	2420670	2802767	2801698	0	1899
Curcuma_longa_L._mt1	Curcuma_kwangsiensis_mt1	81.623	1072	79	47	6981144	6982194	4729604	4728630	0	780
Curcuma_longa_L._mt1	Curcuma_kwangsiensis_mt1	77.052	1072	136	61	1627441	1628471	4021677	4020675	2.07e-142	516
Curcuma_longa_L._mt1	Curcuma_kwangsiensis_mt1	97.759	1071	4	7	1428896	1429947	1958953	1960022	0	1827
Curcuma_longa_L._mt1	Curcuma_kwangsiensis_mt1	99.813	1070	2	0	3440046	3441115	1978326	1979395	0	1965
Curcuma_longa_L._mt1	Curcuma_kwangsiensis_mt1	72.056	1070	176	64	1933168	1934195	3113880	3112892	5.08e-49	206
Curcuma_longa_L._mt1	Curcuma_kwangsiensis_mt1	71.776	1070	179	66	6132066	6133093	3112892	3113880	5.12e-44	189
Curcuma_longa_L._mt1	Curcuma_kwangsiensis_mt1	97.848	1069	3	4	5784793	5785855	1377396	1378450	0	1829
Curcuma_longa_L._mt1	Curcuma_kwangsiensis_mt4	98.408	1068	7	5	2423728	2424789	444641	445704	0	1869
Curcuma_longa_L._mt1	Curcuma_kwangsiensis_mt1	99.251	1068	4	1	2248250	2249317	4261106	4260043	0	1925
Curcuma_longa_L._mt1	Curcuma_kwangsiensis_mt1	99.157	1067	6	3	5678421	5679485	1008360	1007295	0	1917
Curcuma_longa_L._mt1	Curcuma_kwangsiensis_mt1	77.653	1065	94	50	2362763	2363738	437184	438193	2.07e-142	516
Curcuma_longa_L._mt1	Curcuma_kwangsiensis_mt1	76.995	1065	132	63	1627450	1628471	1842829	1841835	4.47e-139	505
Curcuma_longa_L._mt1	Curcuma_kwangsiensis_mt4	99.53	1063	4	1	4343806	4344867	350008	351070	0	1934
Curcuma_longa_L._mt3	Curcuma_kwangsiensis_mt1	74.294	1062	124	55	66668	67678	1462980	1462017	1.67e-82	311
Curcuma_longa_L._mt1	Curcuma_kwangsiensis_mt1	100	1060	0	0	2825390	2826449	942182	941123	0	1958
Curcuma_longa_L._mt1	Curcuma_kwangsiensis_mt3	96.789	1059	12	7	5765675	5766728	164405	163364	0	1748
Curcuma_longa_L._mt1	Curcuma_kwangsiensis_mt1	95.751	1059	5	15	2612062	2613120	5658917	5657899	0	1670
Curcuma_longa_L._mt1	Curcuma_kwangsiensis_mt1	77.526	1059	115	65	1570185	1571206	4076275	4077247	1.24e-144	523
Curcuma_longa_L._mt1	Curcuma_kwangsiensis_mt4	99.811	1058	2	0	6208327	6209384	257619	256562	0	1943
Curcuma_longa_L._mt1	Curcuma_kwangsiensis_mt1	85.336	1057	40	33	299997	301028	18723	19689	0	987
Curcuma_longa_L._mt1	Curcuma_kwangsiensis_mt1	96.205	1054	3	16	3729019	3730069	2257773	2256754	0	1690
Curcuma_longa_L._mt1	Curcuma_kwangsiensis_mt4	75.973	1053	108	58	2629263	2630263	196599	197558	3.61e-110	409
Curcuma_longa_L._mt1	Curcuma_kwangsiensis_mt1	75.119	1053	102	71	5492004	5492964	5699439	5698455	2.87e-91	346
Curcuma_longa_L._mt1	Curcuma_kwangsiensis_mt1	84.506	1052	85	36	6229665	6230669	1430726	1431746	0	968
Curcuma_longa_L._mt1	Curcuma_kwangsiensis_mt1	97.137	1048	30	0	6125079	6126126	4892943	4893990	0	1770
Curcuma_longa_L._mt1	Curcuma_kwangsiensis_mt1	96.75	1046	5	6	2859398	2860428	3688750	3689781	0	1716
Curcuma_longa_L._mt1	Curcuma_kwangsiensis_mt1	78.278	1045	99	52	5492004	5492961	747885	748888	4.38e-154	555
Curcuma_longa_L._mt1	Curcuma_kwangsiensis_mt1	99.33	1044	2	1	3553222	3554265	3898699	3899737	0	1884
Curcuma_longa_L._mt1	Curcuma_kwangsiensis_mt1	77.969	1044	123	37	3000213	3001235	2953244	2952287	4.38e-154	555
Curcuma_longa_L._mt1	Curcuma_kwangsiensis_mt1	77.011	1044	195	33	678192	679210	39625	38602	1.22e-154	556
Curcuma_longa_L._mt1	Curcuma_kwangsiensis_mt1	75.287	1044	206	33	4669647	4670665	3148658	3147642	5.91e-123	451
Curcuma_longa_L._mt1	Curcuma_kwangsiensis_mt1	98.073	1038	3	5	6556465	6557497	1086633	1085608	0	1790
Curcuma_longa_L._mt1	Curcuma_kwangsiensis_mt1	77.649	1038	92	60	5492008	5492964	2501506	2500528	1.61e-138	503
Curcuma_longa_L._mt1	Curcuma_kwangsiensis_mt1	75.145	1038	124	64	5492008	5492964	5420809	5419825	7.92e-97	364
Curcuma_longa_L._mt1	Curcuma_kwangsiensis_mt1	79.749	1037	176	21	5409953	5410969	1588131	1589153	0	721
Curcuma_longa_L._mt1	Curcuma_kwangsiensis_mt3	76.931	1036	107	66	5492004	5492964	29064	28086	5.87e-128	468
Curcuma_longa_L._mt1	Curcuma_kwangsiensis_mt2	78.764	1036	123	57	4349794	4350802	229649	228684	4.29e-169	604
Curcuma_longa_L._mt1	Curcuma_kwangsiensis_mt4	73.791	1034	140	69	2872114	2873079	196553	197523	1.76e-73	287
Curcuma_longa_L._mt1	Curcuma_kwangsiensis_mt3	98.549	1034	13	2	3541304	3542336	474105	475137	0	1825
Curcuma_longa_L._mt1	Curcuma_kwangsiensis_mt1	99.42	1034	1	2	12250	13283	2513028	2512000	0	1871
Curcuma_longa_L._mt1	Curcuma_kwangsiensis_mt1	73.598	1034	137	70	5492002	5492965	5367608	5368575	4.94e-69	272
Curcuma_longa_L._mt1	Curcuma_kwangsiensis_mt5	84.384	1031	94	36	6229718	6230709	48829	47827	0	950
Curcuma_longa_L._mt1	Curcuma_kwangsiensis_mt1	99.514	1029	5	0	1616731	1617759	92980	94008	0	1873
Curcuma_longa_L._mt1	Curcuma_kwangsiensis_mt1	79.572	1028	172	24	5016752	5017759	4311569	4312578	0	701
Curcuma_longa_L._mt3	Curcuma_kwangsiensis_mt1	75.828	1026	160	44	79867	80854	4526197	4525222	2.04e-121	440
Curcuma_longa_L._mt1	Curcuma_kwangsiensis_mt2	98.83	1026	7	2	2694122	2695142	204121	205146	0	1823
Curcuma_longa_L._mt2	Curcuma_kwangsiensis_mt1	84	1025	153	7	123732	124747	5613593	5612571	0	974
Curcuma_longa_L._mt1	Curcuma_kwangsiensis_mt1	75.317	1025	96	58	958897	959844	3240393	3241337	2.87e-91	346
Curcuma_longa_L._mt4	Curcuma_kwangsiensis_mt1	75.684	1024	169	45	28531	29510	3038575	3039562	5.88e-121	438
Curcuma_longa_L._mt1	Curcuma_kwangsiensis_mt2	74.609	1024	119	64	2676011	2676969	154179	153232	1.74e-83	320
Curcuma_longa_L._mt1	Curcuma_kwangsiensis_mt5	73.412	1023	137	66	1626841	1627794	48754	49710	1.38e-64	257
Curcuma_longa_L._mt1	Curcuma_kwangsiensis_mt2	75.66	1023	112	71	5311456	5312441	614894	615816	2.19e-102	383
Curcuma_longa_L._mt1	Curcuma_kwangsiensis_mt2	99.413	1022	0	2	1454577	1455594	287607	288626	0	1849
Curcuma_longa_L._mt1	Curcuma_kwangsiensis_mt4	82.826	1019	84	47	3915221	3916182	197583	196599	0	828
Curcuma_longa_L._mt1	Curcuma_kwangsiensis_mt1	95.682	1019	20	8	4619963	4620962	2151037	2152050	0	1616
Curcuma_longa_L._mt1	Curcuma_kwangsiensis_mt1	78.705	1019	105	58	422957	423946	2499960	2500895	9.35e-161	577
Curcuma_longa_L._mt1	Curcuma_kwangsiensis_mt1	72.424	1019	204	58	580232	581217	4274833	4275807	1.79e-63	254
Curcuma_longa_L._mt1	Curcuma_kwangsiensis_mt1	99.902	1017	1	0	2437130	2438146	3689748	3690764	0	1873
Curcuma_longa_L._mt1	Curcuma_kwangsiensis_mt1	97.05	1017	8	9	1076450	1077457	5013303	5012300	0	1692
Curcuma_longa_L._mt1	Curcuma_kwangsiensis_mt1	76.401	1017	112	63	958897	959844	5420911	5419954	7.70e-117	431
Curcuma_longa_L._mt1	Curcuma_kwangsiensis_mt1	96.063	1016	10	8	2536523	2537533	1468503	1469493	0	1628
Curcuma_longa_L._mt1	Curcuma_kwangsiensis_mt1	99.901	1015	1	0	5996738	5997752	3405887	3406901	0	1869
Curcuma_longa_L._mt1	Curcuma_kwangsiensis_mt1	99.113	1015	6	2	3072052	3073065	713271	714283	0	1821
Curcuma_longa_L._mt1	Curcuma_kwangsiensis_mt1	74.26	1014	189	38	4691386	4692363	5553167	5554144	1.02e-95	361
Curcuma_longa_L._mt1	Curcuma_kwangsiensis_mt1	86.871	1013	31	26	4274400	4275388	4283459	4282525	0	1040
Curcuma_longa_L._mt1	Curcuma_kwangsiensis_mt1	81.621	1012	119	27	2970804	2971800	4967567	4968526	0	776
Curcuma_longa_L._mt1	Curcuma_kwangsiensis_mt1	81.324	1012	122	27	5276678	5277637	3449962	3448966	0	760
Curcuma_longa_L._mt1	Curcuma_kwangsiensis_mt1	72.008	1011	210	48	4691389	4692355	1009882	1008901	8.38e-57	231
Curcuma_longa_L._mt1	Curcuma_kwangsiensis_mt1	76.238	1010	97	75	4580378	4581321	4204252	4205184	1.68e-108	403
Curcuma_longa_L._mt1	Curcuma_kwangsiensis_mt1	81.07	1009	77	53	3454347	3455307	4728605	4729547	0	701
Curcuma_longa_L._mt1	Curcuma_kwangsiensis_mt1	80.853	1008	106	45	5492008	5492965	1914877	1915847	0	712
Curcuma_longa_L._mt1	Curcuma_kwangsiensis_mt1	97.716	1007	5	9	3554685	3555689	3900101	3901091	0	1716
Curcuma_longa_L._mt1	Curcuma_kwangsiensis_mt1	98.907	1006	0	1	822167	823172	445087	444093	0	1786
Curcuma_longa_L._mt1	Curcuma_kwangsiensis_mt3	74.129	1005	208	36	379653	380628	319571	320552	6.12e-98	368
Curcuma_longa_L._mt1	Curcuma_kwangsiensis_mt1	78.905	1005	111	51	5492016	5492964	5699658	5698699	4.32e-164	588
Curcuma_longa_L._mt1	Curcuma_kwangsiensis_mt2	80.677	1004	86	41	3081952	3082896	229001	229955	0	680
Curcuma_longa_L._mt1	Curcuma_kwangsiensis_mt1	79.781	1004	101	46	5491994	5492961	759198	760135	1.52e-178	636
Curcuma_longa_L._mt1	Curcuma_kwangsiensis_mt1	81.555	1003	74	45	958882	959801	747995	748969	0	725
Curcuma_longa_L._mt1	Curcuma_kwangsiensis_mt2	77.545	1002	98	53	1503224	1504175	459062	458138	1.62e-133	486
Curcuma_longa_L._mt1	Curcuma_kwangsiensis_mt1	82.617	1001	67	46	2647681	2648625	2734489	2733540	0	785

## Sheet: Curcuma_amarissima-Curcuma_lo
subject acc.ver	subject acc.ver	% identity	alignment length	mismatches	gap opens	q. start	q. end	s. start	s. end	evalue	bit score
Curcuma_amarissima_PQ442964	Curcuma_longa_L._mt1	99.526	30815	45	30	215646	246407	4976543	5007309	0	56002
Curcuma_amarissima_PQ442970	Curcuma_longa_L._mt1	99.474	30213	45	33	11428	41586	1709468	1739620	0	54807
Curcuma_amarissima_PQ442979	Curcuma_longa_L._mt1	99.673	25044	19	21	694	25685	2905219	2930251	0	45735
Curcuma_amarissima_PQ442958	Curcuma_longa_L._mt4	99.35	23079	45	32	132245	155246	64213	41163	0	41691
Curcuma_amarissima_PQ442956	Curcuma_longa_L._mt1	99.372	21489	46	35	607328	628759	6467406	6445950	0	38852
Curcuma_amarissima_PQ442962	Curcuma_longa_L._mt1	99.303	21363	36	30	213068	234373	5103914	5082608	0	38520
Curcuma_amarissima_PQ442965	Curcuma_longa_L._mt1	99.612	21133	30	16	31951	53044	4321167	4342286	0	38524
Curcuma_amarissima_PQ442962	Curcuma_longa_L._mt1	99.278	20501	27	28	42509	62966	3033318	3053740	0	36926
Curcuma_amarissima_PQ442958	Curcuma_longa_L._mt1	99.395	20172	49	26	316027	336148	6250842	6230694	0	36507
Curcuma_amarissima_PQ442964	Curcuma_longa_L._mt1	99.691	20069	26	11	71777	91838	3912389	3892350	0	36684
Curcuma_amarissima_PQ442963	Curcuma_longa_L._mt1	99.577	19858	33	17	43841	63657	2985754	2965907	0	36158
Curcuma_amarissima_PQ442959	Curcuma_longa_L._mt1	99.389	19812	35	26	279673	299426	230618	250401	0	35837
Curcuma_amarissima_PQ442962	Curcuma_longa_L._mt1	99.777	19720	28	5	2121	21833	354001	373711	0	36158
Curcuma_amarissima_PQ442963	Curcuma_longa_L._mt1	99.57	19535	41	11	71583	91092	2348311	2328795	0	35569
Curcuma_amarissima_PQ442967	Curcuma_longa_L._mt1	99.651	19469	32	14	80212	99669	5040873	5021430	0	35543
Curcuma_amarissima_PQ442956	Curcuma_longa_L._mt1	99.63	19434	37	16	639089	658495	2834915	2854340	0	35456
Curcuma_amarissima_PQ442960	Curcuma_longa_L._mt1	99.072	19389	53	48	233091	252415	1215822	1235147	0	34690
Curcuma_amarissima_PQ442975	Curcuma_longa_L._mt1	99.541	19172	37	17	17925	37048	2768255	2787423	0	34869
Curcuma_amarissima_PQ442966	Curcuma_longa_L._mt2	99.48	19033	47	19	167140	186132	164503	145483	0	34551
Curcuma_amarissima_PQ442961	Curcuma_longa_L._mt1	98.656	18829	53	36	358409	377070	5426075	5444870	0	33185
Curcuma_amarissima_PQ442968	Curcuma_longa_L._mt1	99.586	18590	23	19	80945	99504	4073406	4054841	0	33853
Curcuma_amarissima_PQ442957	Curcuma_longa_L._mt1	99.348	18548	41	25	44684	63157	2670409	2651868	0	33508
Curcuma_amarissima_PQ442958	Curcuma_longa_L._mt1	99.422	18501	27	22	455160	473592	6970850	6952362	0	33499
Curcuma_amarissima_PQ442975	Curcuma_longa_L._mt1	99.561	18435	34	15	37398	55815	3380443	3398847	0	33551
Curcuma_amarissima_PQ442961	Curcuma_longa_L._mt1	99.509	18127	37	18	36183	54267	5251964	5270080	0	32934
Curcuma_amarissima_PQ442960	Curcuma_longa_L._mt1	99.581	17680	21	20	75118	92755	5538428	5520760	0	32190
Curcuma_amarissima_PQ442957	Curcuma_longa_L._mt1	99.154	17375	42	37	358828	376129	5714993	5697651	0	31174
Curcuma_amarissima_PQ442957	Curcuma_longa_L._mt1	99.157	17083	37	27	504973	521953	3279486	3296563	0	30649
Curcuma_amarissima_PQ442956	Curcuma_longa_L._mt1	98.711	17067	42	43	42554	59545	1068568	1051605	0	30134
Curcuma_amarissima_PQ442957	Curcuma_longa_L._mt1	99.251	16682	47	26	72291	88919	6981810	6998466	0	30042
Curcuma_amarissima_PQ442963	Curcuma_longa_L._mt1	99.496	16673	37	18	98677	115312	5335214	5318552	0	30280
Curcuma_amarissima_PQ442957	Curcuma_longa_L._mt1	99.647	16147	18	12	107148	123255	4569817	4553671	0	29466
Curcuma_amarissima_PQ442956	Curcuma_longa_L._mt1	99.542	15502	28	15	591145	606607	5205051	5189554	0	28193
Curcuma_amarissima_PQ442963	Curcuma_longa_L._mt1	99.454	15386	34	19	269193	284545	4693000	4677632	0	27902
Curcuma_amarissima_PQ442956	Curcuma_longa_L._mt1	99.05	15271	36	32	276313	291489	6110871	6126126	0	27296
Curcuma_amarissima_PQ442956	Curcuma_longa_L._mt1	99.324	15230	30	23	98795	113965	6722280	6737495	0	27486
Curcuma_amarissima_PQ442961	Curcuma_longa_L._mt1	99.027	15003	46	27	315980	330924	1494222	1479262	0	26805
Curcuma_amarissima_PQ442966	Curcuma_longa_L._mt1	99.331	14792	30	22	41892	56662	1349279	1334536	0	26703
Curcuma_amarissima_PQ442978	Curcuma_longa_L._mt1	99.147	14647	35	15	37970	52571	354003	339402	0	26273
Curcuma_amarissima_PQ442956	Curcuma_longa_L._mt1	99.515	14643	28	9	417464	432086	2735276	2720657	0	26607
Curcuma_amarissima_PQ442962	Curcuma_longa_L._mt1	99.207	14636	28	32	173228	187793	4753260	4767877	0	26304
Curcuma_amarissima_PQ442958	Curcuma_longa_L._mt1	99.378	14632	29	29	427304	441904	109002	123602	0	26459
Curcuma_amarissima_PQ442961	Curcuma_longa_L._mt1	99.514	14392	21	13	338687	353039	4033478	4047859	0	26144
Curcuma_amarissima_PQ442957	Curcuma_longa_L._mt1	99.428	13977	28	15	462114	476061	787332	773379	0	25320
Curcuma_amarissima_PQ442963	Curcuma_longa_L._mt1	99.555	13929	21	10	229747	243652	4868400	4854490	0	25340
Curcuma_amarissima_PQ442967	Curcuma_longa_L._mt1	99.557	13768	30	10	2213	15959	1289645	1275888	0	25058
Curcuma_amarissima_PQ442967	Curcuma_longa_L._mt1	99.018	13750	27	27	38879	52546	2291961	2305684	0	24544
Curcuma_amarissima_PQ442963	Curcuma_longa_L._mt1	99.563	13504	20	8	245133	258617	3006939	3020422	0	24574
Curcuma_amarissima_PQ442956	Curcuma_longa_L._mt1	99.377	13486	36	13	85383	98843	6708895	6722357	0	24395
Curcuma_amarissima_PQ442967	Curcuma_longa_L._mt3	98.974	13447	38	32	53097	66484	17821	31226	0	23976
Curcuma_amarissima_PQ442971	Curcuma_longa_L._mt1	99.282	13372	30	12	42414	55735	396732	410087	0	24101
Curcuma_amarissima_PQ442961	Curcuma_longa_L._mt1	99.343	13240	23	19	144948	158144	515035	501817	0	23909
Curcuma_amarissima_PQ442959	Curcuma_longa_L._mt1	99.606	13189	23	12	203524	216699	4797185	4784013	0	24040
Curcuma_amarissima_PQ442976	Curcuma_longa_L._mt1	99.643	12609	22	13	840	13429	2205954	2193350	0	23014
Curcuma_amarissima_PQ442967	Curcuma_longa_L._mt1	99.739	12275	19	6	108739	121012	3890844	3878582	0	22478
Curcuma_amarissima_PQ442965	Curcuma_longa_L._mt1	98.728	12266	34	26	94539	106706	620898	608657	0	21675
Curcuma_amarissima_PQ442959	Curcuma_longa_L._mt1	99.478	12264	13	6	108077	120323	1197636	1209865	0	22245
Curcuma_amarissima_PQ442957	Curcuma_longa_L._mt1	98.957	12171	40	24	294341	306448	6058426	6046280	0	21691
Curcuma_amarissima_PQ442962	Curcuma_longa_L._mt1	99.647	12170	18	8	98474	110643	6654023	6641879	0	22212
Curcuma_amarissima_PQ442958	Curcuma_longa_L._mt1	99.063	12165	36	38	486847	498986	2098418	2110529	0	21762
Curcuma_amarissima_PQ442974	Curcuma_longa_L._mt1	98.926	11643	29	21	55483	67065	5942040	5930434	0	20720
Curcuma_amarissima_PQ442968	Curcuma_longa_L._mt1	99.293	11604	22	20	153387	164953	3814070	3802490	0	20919
Curcuma_amarissima_PQ442956	Curcuma_longa_L._mt1	98.646	11524	40	39	210937	222386	971785	960304	0	20310
Curcuma_amarissima_PQ442956	Curcuma_longa_L._mt1	99.404	11246	16	23	579890	591104	5217073	5205848	0	20349
Curcuma_amarissima_PQ442957	Curcuma_longa_L._mt1	99.539	11071	11	9	223595	234654	2405963	2417004	0	20125
Curcuma_amarissima_PQ442959	Curcuma_longa_L._mt1	99.521	11069	14	6	459695	470729	5237056	5248119	0	20111
Curcuma_amarissima_PQ442969	Curcuma_longa_L._mt2	99.602	11063	11	9	66820	77879	225625	214593	0	20155
Curcuma_amarissima_PQ442968	Curcuma_longa_L._mt1	99.755	11038	16	3	69388	80419	2706306	2695274	0	20223
Curcuma_amarissima_PQ442962	Curcuma_longa_L._mt2	99.701	11030	8	5	301444	312468	131793	120784	0	20162
Curcuma_amarissima_PQ442958	Curcuma_longa_L._mt1	99.762	10942	7	15	511649	522579	6195695	6206628	0	20044
Curcuma_amarissima_PQ442961	Curcuma_longa_L._mt1	99.232	10939	19	12	158569	169484	501468	490572	0	19675
Curcuma_amarissima_PQ442966	Curcuma_longa_L._mt1	99.227	10871	22	18	203883	214719	151	10993	0	19553
Curcuma_amarissima_PQ442962	Curcuma_longa_L._mt1	99.687	10851	13	5	133812	144651	2573264	2584104	0	19830
Curcuma_amarissima_PQ442956	Curcuma_longa_L._mt1	99.277	10794	32	13	664324	675091	2152987	2142214	0	19459
Curcuma_amarissima_PQ442973	Curcuma_longa_L._mt1	99.099	10765	31	22	68685	79399	6605093	6615841	0	19281
Curcuma_amarissima_PQ442963	Curcuma_longa_L._mt1	99.023	10641	30	14	32044	42632	948451	959069	0	19006
Curcuma_amarissima_PQ442960	Curcuma_longa_L._mt1	99.125	10628	23	18	53593	64174	2823236	2812633	0	19047
Curcuma_amarissima_PQ442960	Curcuma_longa_L._mt1	98.765	10609	33	41	399611	410150	1175171	1164592	0	18776
Curcuma_amarissima_PQ442959	Curcuma_longa_L._mt4	99.365	10543	23	14	59579	70078	16944	27485	0	19058
Curcuma_amarissima_PQ442959	Curcuma_longa_L._mt1	97.884	10538	45	47	251959	262416	5272327	5282766	0	18061
Curcuma_amarissima_PQ442961	Curcuma_longa_L._mt1	99.346	10398	16	19	71064	81438	6045642	6035274	0	18777
Curcuma_amarissima_PQ442958	Curcuma_longa_L._mt1	99.469	10356	25	14	92269	102609	5450271	5460611	0	18792
Curcuma_amarissima_PQ442964	Curcuma_longa_L._mt1	99.105	10281	49	21	145242	155493	1785777	1775511	0	18436
Curcuma_amarissima_PQ442959	Curcuma_longa_L._mt1	98.677	10279	28	26	396585	406807	260905	250679	0	18129
Curcuma_amarissima_PQ442968	Curcuma_longa_L._mt1	99.415	10263	22	13	165376	175620	3802166	3791924	0	18585
Curcuma_amarissima_PQ442957	Curcuma_longa_L._mt1	99.589	10228	13	10	167917	178137	2221762	2211557	0	18628
Curcuma_amarissima_PQ442962	Curcuma_longa_L._mt1	99.494	10072	14	16	161556	171608	5068115	5058062	0	18282
Curcuma_amarissima_PQ442959	Curcuma_longa_L._mt1	99.49	10000	40	9	178301	188297	4107056	4117047	0	18173
Curcuma_amarissima_PQ442956	Curcuma_longa_L._mt1	99.177	9968	13	17	15862	25803	6291301	6301225	0	17889
Curcuma_amarissima_PQ442962	Curcuma_longa_L._mt1	99.829	9917	10	4	81541	91456	6669763	6659853	0	18212
Curcuma_amarissima_PQ442956	Curcuma_longa_L._mt2	98.806	9886	25	27	191373	201201	347413	357262	0	17516
Curcuma_amarissima_PQ442956	Curcuma_longa_L._mt1	98.806	9886	25	27	191373	201201	6187437	6177588	0	17516
Curcuma_amarissima_PQ442968	Curcuma_longa_L._mt1	99.501	9829	17	8	140477	150295	3828716	3838522	0	17850
Curcuma_amarissima_PQ442964	Curcuma_longa_L._mt2	99.613	9813	19	6	57614	67425	188165	197959	0	17893
Curcuma_amarissima_PQ442961	Curcuma_longa_L._mt1	99.059	9772	24	23	56742	66459	3150708	3140951	0	17474
Curcuma_amarissima_PQ442956	Curcuma_longa_L._mt1	99.467	9763	13	10	629238	638970	4388179	4378426	0	17704
Curcuma_amarissima_PQ442961	Curcuma_longa_L._mt1	99.023	9728	29	20	228641	238302	2537515	2527788	0	17378
Curcuma_amarissima_PQ442960	Curcuma_longa_L._mt1	99.463	9687	21	6	121588	131248	714700	705019	0	17571
Curcuma_amarissima_PQ442969	Curcuma_longa_L._mt1	99.337	9656	19	12	39818	49432	98042	88391	0	17435
Curcuma_amarissima_PQ442971	Curcuma_longa_L._mt1	99.316	9653	23	18	98887	108535	5673188	5663575	0	17420
Curcuma_amarissima_PQ442972	Curcuma_longa_L._mt1	99.313	9606	20	11	43290	52872	5550828	5541246	0	17331
Curcuma_amarissima_PQ442968	Curcuma_longa_L._mt1	97.918	9556	62	36	120912	130382	4019983	4010480	0	16417
Curcuma_amarissima_PQ442957	Curcuma_longa_L._mt1	99.548	9518	15	5	349414	358921	5724354	5714855	0	17313
Curcuma_amarissima_PQ442963	Curcuma_longa_L._mt1	99.641	9483	9	8	117938	127404	931189	940662	0	17300
Curcuma_amarissima_PQ442956	Curcuma_longa_L._mt1	99.407	9441	25	10	567266	576699	3214425	3223841	0	17095
Curcuma_amarissima_PQ442960	Curcuma_longa_L._mt1	98.993	9437	17	19	194767	204137	5872824	5863400	0	16829
Curcuma_amarissima_PQ442958	Curcuma_longa_L._mt4	99.214	9420	16	10	155308	164726	39947	30585	0	16933
Curcuma_amarissima_PQ442967	Curcuma_longa_L._mt1	99.405	9405	22	10	67212	76600	2515163	2524549	0	17027
Curcuma_amarissima_PQ442957	Curcuma_longa_L._mt1	99.477	9362	14	10	195942	205281	2628666	2619318	0	16984
Curcuma_amarissima_PQ442958	Curcuma_longa_L._mt1	99.549	9316	25	7	345419	354719	6388830	6379517	0	16955
Curcuma_amarissima_PQ442971	Curcuma_longa_L._mt1	99.451	9284	18	11	126287	135561	1125872	1116613	0	16831
Curcuma_amarissima_PQ442974	Curcuma_longa_L._mt1	99.223	9271	22	9	17457	26693	3530502	3539756	0	16676
Curcuma_amarissima_PQ442959	Curcuma_longa_L._mt1	98.504	9222	47	25	423440	432615	4727463	4736639	0	16181
Curcuma_amarissima_PQ442958	Curcuma_longa_L._mt1	99.696	9196	14	5	56916	66108	1331175	1321991	0	16814
Curcuma_amarissima_PQ442956	Curcuma_longa_L._mt1	99.368	9182	13	12	114805	123965	6739303	6748460	0	16593
Curcuma_amarissima_PQ442968	Curcuma_longa_L._mt2	99.782	9177	13	4	51123	60293	282362	273187	0	16829
Curcuma_amarissima_PQ442968	Curcuma_longa_L._mt1	99.782	9177	13	4	51123	60293	4508973	4499798	0	16829
Curcuma_amarissima_PQ442970	Curcuma_longa_L._mt1	99.421	9158	21	9	95319	104456	5387571	5396716	0	16589
Curcuma_amarissima_PQ442959	Curcuma_longa_L._mt1	98.962	9155	49	23	264082	273219	215978	225103	0	16338
Curcuma_amarissima_PQ442965	Curcuma_longa_L._mt1	99.076	9092	34	19	195122	204183	4478251	4469180	0	16279
Curcuma_amarissima_PQ442964	Curcuma_longa_L._mt1	97.686	9077	51	25	117536	126526	1922761	1913758	0	15452
Curcuma_amarissima_PQ442956	Curcuma_longa_L._mt1	99.657	9033	23	6	481393	490420	4879764	4888793	0	16502
Curcuma_amarissima_PQ442966	Curcuma_longa_L._mt1	98.381	9016	59	36	22553	31516	5177635	5168655	0	15760
Curcuma_amarissima_PQ442963	Curcuma_longa_L._mt1	99.201	9012	15	12	284550	293545	4677526	4668556	0	16190
Curcuma_amarissima_PQ442958	Curcuma_longa_L._mt1	99.254	8986	16	16	476209	485155	2087984	2096957	0	16175
Curcuma_amarissima_PQ442961	Curcuma_longa_L._mt1	99.575	8938	12	11	88188	97113	4710053	4701130	0	16271
Curcuma_amarissima_PQ442972	Curcuma_longa_L._mt1	98.63	8902	37	36	7224	16064	1094302	1085425	0	15684
Curcuma_amarissima_PQ442960	Curcuma_longa_L._mt2	99.202	8892	17	19	16084	24954	242775	251633	0	15978
Curcuma_amarissima_PQ442965	Curcuma_longa_L._mt2	98.882	8856	41	24	119831	128673	202418	211228	0	15753
Curcuma_amarissima_PQ442967	Curcuma_longa_L._mt1	99.003	8827	45	21	99692	108487	5021536	5012722	0	15773
Curcuma_amarissima_PQ442960	Curcuma_longa_L._mt1	99.728	8820	10	4	140558	149370	2171482	2162670	0	16142
Curcuma_amarissima_PQ442973	Curcuma_longa_L._mt1	99.829	8775	10	2	3463	12236	4254566	4263336	0	16116
Curcuma_amarissima_PQ442956	Curcuma_longa_L._mt1	98.643	8769	40	26	510060	518764	325803	317050	0	15461
Curcuma_amarissima_PQ442960	Curcuma_longa_L._mt1	98.87	8764	25	24	264664	273396	3591565	3600285	0	15568
Curcuma_amarissima_PQ442957	Curcuma_longa_L._mt1	98.558	8737	32	27	18298	26978	3170985	3162287	0	15350
Curcuma_amarissima_PQ442972	Curcuma_longa_L._mt1	99.392	8715	11	5	24470	33176	3344981	3336301	0	15762
Curcuma_amarissima_PQ442972	Curcuma_longa_L._mt1	99.392	8715	11	5	24470	33176	1844042	1852722	0	15762
Curcuma_amarissima_PQ442958	Curcuma_longa_L._mt1	99.518	8709	14	9	81835	90534	1008517	999828	0	15825
Curcuma_amarissima_PQ442968	Curcuma_longa_L._mt1	99.374	8620	16	20	131595	140196	4667469	4658870	0	15584
Curcuma_amarissima_PQ442959	Curcuma_longa_L._mt1	98.767	8596	28	34	375941	384499	6922772	6931326	0	15215
Curcuma_amarissima_PQ442964	Curcuma_longa_L._mt1	98.708	8593	15	14	179177	187723	3414450	3405908	0	15165
Curcuma_amarissima_PQ442972	Curcuma_longa_L._mt1	99.708	8557	16	6	114832	123384	2004062	1995511	0	15655
Curcuma_amarissima_PQ442966	Curcuma_longa_L._mt1	99.369	8553	12	10	31517	40046	6502590	6511123	0	15457
Curcuma_amarissima_PQ442958	Curcuma_longa_L._mt1	99.707	8530	6	5	258800	267315	5849673	5858197	0	15596
Curcuma_amarissima_PQ442978	Curcuma_longa_L._mt1	99.003	8528	32	10	23330	31823	2228149	2236657	0	15228
Curcuma_amarissima_PQ442974	Curcuma_longa_L._mt1	99.694	8503	14	6	44849	53350	844171	852662	0	15548
Curcuma_amarissima_PQ442974	Curcuma_longa_L._mt1	99.377	8503	18	10	95387	103855	6864654	6873155	0	15376
Curcuma_amarissima_PQ442960	Curcuma_longa_L._mt1	99.353	8495	30	11	287740	296217	159821	168307	0	15359
Curcuma_amarissima_PQ442973	Curcuma_longa_L._mt1	99.015	8427	15	10	81838	90225	2119533	2127930	0	15040
Curcuma_amarissima_PQ442957	Curcuma_longa_L._mt1	99.75	8395	13	4	274874	283268	441680	450066	0	15380
Curcuma_amarissima_PQ442965	Curcuma_longa_L._mt3	97.636	8375	45	47	23232	31516	73090	81401	0	14227
Curcuma_amarissima_PQ442960	Curcuma_longa_L._mt1	99.737	8354	15	5	300947	309297	4124722	4133071	0	15298
Curcuma_amarissima_PQ442957	Curcuma_longa_L._mt1	98.791	8354	23	28	394852	403146	3252831	3261165	0	14796
Curcuma_amarissima_PQ442962	Curcuma_longa_L._mt2	99.304	8330	15	6	312452	320751	120830	112514	0	15021
Curcuma_amarissima_PQ442963	Curcuma_longa_L._mt1	99.795	8310	10	3	317525	325828	4449976	4441668	0	15245
Curcuma_amarissima_PQ442957	Curcuma_longa_L._mt1	99.407	8260	19	13	26984	35228	3162018	3153774	0	14955
Curcuma_amarissima_PQ442956	Curcuma_longa_L._mt1	99.27	8218	10	13	318252	326429	664138	655931	0	14798
Curcuma_amarissima_PQ442970	Curcuma_longa_L._mt4	98.71	8215	56	29	135783	143990	81287	89458	0	14537
Curcuma_amarissima_PQ442987	Curcuma_longa_L._mt2	99.195	8201	22	17	1893	10072	325587	333764	0	14739
Curcuma_amarissima_PQ442956	Curcuma_longa_L._mt1	99.561	8199	18	4	328492	336690	2645799	2637619	0	14925
Curcuma_amarissima_PQ442956	Curcuma_longa_L._mt1	99.035	8186	23	19	291431	299589	1691431	1699587	0	14628
Curcuma_amarissima_PQ442959	Curcuma_longa_L._mt1	99.215	8156	22	9	385371	393490	6931502	6939651	0	14669
Curcuma_amarissima_PQ442957	Curcuma_longa_L._mt1	99.056	8154	24	13	436054	444188	6794097	6802216	0	14582
Curcuma_amarissima_PQ442970	Curcuma_longa_L._mt1	99.669	8152	9	8	67823	75973	5473232	5481366	0	14888
Curcuma_amarissima_PQ442957	Curcuma_longa_L._mt1	99.038	8110	16	18	126670	134749	1959448	1967525	0	14488
Curcuma_amarissima_PQ442962	Curcuma_longa_L._mt1	99.407	8089	8	12	321621	329672	4934038	4925953	0	14635
Curcuma_amarissima_PQ442956	Curcuma_longa_L._mt1	99.419	8084	6	13	222670	230722	1931827	1923754	0	14630
Curcuma_amarissima_PQ442959	Curcuma_longa_L._mt1	99.466	8048	19	11	225761	233794	6398216	6390179	0	14602
Curcuma_amarissima_PQ442965	Curcuma_longa_L._mt1	97.439	8044	43	38	167529	175505	2435819	2427872	0	13562
Curcuma_amarissima_PQ442959	Curcuma_longa_L._mt1	99.214	8013	18	15	145620	153609	1032346	1024356	0	14406
Curcuma_amarissima_PQ442957	Curcuma_longa_L._mt1	98.457	7908	33	19	6427	14279	6802372	6810245	0	13845
Curcuma_amarissima_PQ442957	Curcuma_longa_L._mt1	99.189	7894	22	15	485741	493597	2079924	2087812	0	14185
Curcuma_amarissima_PQ442962	Curcuma_longa_L._mt1	98.757	7885	36	25	245665	253531	2023481	2031321	0	13961
Curcuma_amarissima_PQ442962	Curcuma_longa_L._mt2	99.366	7883	19	8	293670	301521	139680	131798	0	14251
Curcuma_amarissima_PQ442958	Curcuma_longa_L._mt1	99.604	7837	10	10	11470	19288	2455223	2463056	0	14281
Curcuma_amarissima_PQ442959	Curcuma_longa_L._mt1	99.589	7792	12	6	472465	480241	4318727	4310941	0	14194
Curcuma_amarissima_PQ442960	Curcuma_longa_L._mt1	99.549	7767	6	6	410397	418149	152243	159994	0	14122
Curcuma_amarissima_PQ442959	Curcuma_longa_L._mt1	99.033	7757	22	21	440745	448473	4744890	4737159	0	13860
Curcuma_amarissima_PQ442983	Curcuma_longa_L._mt1	99.549	7755	9	8	1693	9428	5593072	5600819	0	14103
Curcuma_amarissima_PQ442970	Curcuma_longa_L._mt1	99.794	7749	6	5	120154	127898	3380170	3372428	0	14212
Curcuma_amarissima_PQ442959	Curcuma_longa_L._mt1	99.715	7729	11	2	217017	224737	6406637	6398912	0	14140
Curcuma_amarissima_PQ442959	Curcuma_longa_L._mt1	98.834	7719	23	30	31325	39008	832998	840684	0	13694
Curcuma_amarissima_PQ442958	Curcuma_longa_L._mt1	99.844	7676	11	1	361494	369168	3094000	3086325	0	14107
Curcuma_amarissima_PQ442957	Curcuma_longa_L._mt1	99.265	7620	35	8	307997	315597	1160219	1152602	0	13742
Curcuma_amarissima_PQ442960	Curcuma_longa_L._mt1	99.869	7605	10	0	25879	33483	759727	752123	0	13989
Curcuma_amarissima_PQ442958	Curcuma_longa_L._mt1	99.302	7598	35	9	3645	11228	2444370	2451963	0	13721
Curcuma_amarissima_PQ442962	Curcuma_longa_L._mt1	99.062	7570	17	12	33967	41529	6563336	6555814	0	13537
Curcuma_amarissima_PQ442956	Curcuma_longa_L._mt1	99.802	7564	9	2	157154	164717	3191913	3184356	0	13880
Curcuma_amarissima_PQ442958	Curcuma_longa_L._mt1	98.756	7555	29	25	307407	314914	6258547	6251011	0	13370
Curcuma_amarissima_PQ442977	Curcuma_longa_L._mt3	98.9	7548	21	21	30907	38417	50790	43268	0	13422
Curcuma_amarissima_PQ442959	Curcuma_longa_L._mt1	99.51	7545	11	11	50836	58358	6006980	6014520	0	13705
Curcuma_amarissima_PQ442965	Curcuma_longa_L._mt1	98.978	7536	28	17	176407	183915	1389226	1396739	0	13444
Curcuma_amarissima_PQ442972	Curcuma_longa_L._mt1	99.72	7510	8	5	95219	102723	3461980	3469481	0	13740
Curcuma_amarissima_PQ442956	Curcuma_longa_L._mt1	99.067	7506	29	9	177843	185312	4511029	4518529	0	13435
Curcuma_amarissima_PQ442980	Curcuma_longa_L._mt1	99.678	7460	8	4	26990	34438	915795	923249	0	13629
Curcuma_amarissima_PQ442959	Curcuma_longa_L._mt1	98.991	7431	28	18	299458	306861	1186560	1193970	0	13263
Curcuma_amarissima_PQ442982	Curcuma_longa_L._mt1	99.502	7430	16	12	15985	23406	2320517	2327933	0	13496
Curcuma_amarissima_PQ442960	Curcuma_longa_L._mt1	99.057	7425	28	13	372967	380380	1788722	1796115	0	13285
Curcuma_amarissima_PQ442966	Curcuma_longa_L._mt2	99.729	7387	8	4	90905	98286	301659	294280	0	13520
Curcuma_amarissima_PQ442979	Curcuma_longa_L._mt1	99.011	7379	23	10	32545	39875	6828364	6835740	0	13176
Curcuma_amarissima_PQ442956	Curcuma_longa_L._mt1	99.057	7318	15	14	530384	537653	6341023	6333712	0	13082
Curcuma_amarissima_PQ442960	Curcuma_longa_L._mt1	99.685	7302	10	6	1813	9107	41002	48297	0	13345
Curcuma_amarissima_PQ442962	Curcuma_longa_L._mt1	98.785	7243	10	11	280086	287276	3415179	3422395	0	12816
Curcuma_amarissima_PQ442961	Curcuma_longa_L._mt1	99.528	7196	22	3	97222	104412	6278311	6285499	0	13090
Curcuma_amarissima_PQ442964	Curcuma_longa_L._mt1	99.486	7193	20	6	296162	303340	441681	434492	0	13062
Curcuma_amarissima_PQ442970	Curcuma_longa_L._mt1	98.65	7185	14	23	105582	112683	1708445	1701261	0	12654
Curcuma_amarissima_PQ442960	Curcuma_longa_L._mt1	99.708	7181	9	2	92644	99812	5520913	5513733	0	13134
Curcuma_amarissima_PQ442975	Curcuma_longa_L._mt1	98.269	7164	22	18	97003	104071	6492209	6499365	0	12449
Curcuma_amarissima_PQ442958	Curcuma_longa_L._mt1	99.482	7144	7	10	49518	56642	4590602	4583470	0	12960
Curcuma_amarissima_PQ442963	Curcuma_longa_L._mt1	99.902	7134	6	1	144460	151593	931188	924056	0	13134
Curcuma_amarissima_PQ442961	Curcuma_longa_L._mt1	99.38	7096	9	9	182089	189149	5109531	5116626	0	12827
Curcuma_amarissima_PQ442961	Curcuma_longa_L._mt1	98.841	7078	12	7	137959	144975	522124	515056	0	12552
Curcuma_amarissima_PQ442958	Curcuma_longa_L._mt1	98.84	7066	18	8	283976	291040	5405238	5398236	0	12536
Curcuma_amarissima_PQ442973	Curcuma_longa_L._mt1	99.12	7045	14	15	28335	35339	3520752	3513716	0	12622
Curcuma_amarissima_PQ442957	Curcuma_longa_L._mt1	99.258	7010	13	15	522630	529625	6072649	6065665	0	12621
Curcuma_amarissima_PQ442961	Curcuma_longa_L._mt1	99.442	6994	18	10	308606	315597	870270	877244	0	12680
Curcuma_amarissima_PQ442969	Curcuma_longa_L._mt1	99.441	6977	17	3	4074	11037	1588440	1595407	0	12648
Curcuma_amarissima_PQ442983	Curcuma_longa_L._mt2	99.57	6972	7	1	17342	24313	38315	31367	0	12687
Curcuma_amarissima_PQ442957	Curcuma_longa_L._mt1	99.754	6915	8	2	145550	152459	5683852	5690762	0	12667
Curcuma_amarissima_PQ442956	Curcuma_longa_L._mt1	99.562	6850	12	1	439844	446675	6146018	6139169	0	12467
Curcuma_amarissima_PQ442958	Curcuma_longa_L._mt1	99.532	6839	10	6	499100	505924	4647192	4640362	0	12432
Curcuma_amarissima_PQ442960	Curcuma_longa_L._mt2	96.144	6820	62	50	359168	365791	391897	398711	0	10951
Curcuma_amarissima_PQ442965	Curcuma_longa_L._mt1	98.617	6796	15	18	54896	61637	4158756	4165526	0	11956
Curcuma_amarissima_PQ442959	Curcuma_longa_L._mt1	99.025	6766	22	12	313511	320252	2885594	2892339	0	12089
Curcuma_amarissima_PQ442967	Curcuma_longa_L._mt1	99.926	6755	5	0	27181	33935	6820641	6827395	0	12447
Curcuma_amarissima_PQ442965	Curcuma_longa_L._mt1	98.961	6737	47	16	208263	214986	4399800	4406526	0	12032
Curcuma_amarissima_PQ442967	Curcuma_longa_L._mt1	99.196	6713	27	10	173444	180148	6027308	6034001	0	12072
Curcuma_amarissima_PQ442973	Curcuma_longa_L._mt1	97.418	6699	42	35	62085	68673	6598369	6605046	0	11291
Curcuma_amarissima_PQ442956	Curcuma_longa_L._mt1	99.029	6697	14	11	472258	478936	4869984	4876647	0	11960
Curcuma_amarissima_PQ442960	Curcuma_longa_L._mt1	98.221	6690	14	24	64932	71541	2184047	2177383	0	11598
Curcuma_amarissima_PQ442958	Curcuma_longa_L._mt1	98.893	6686	24	12	115571	122209	1951071	1944389	0	11891
Curcuma_amarissima_PQ442958	Curcuma_longa_L._mt1	98.736	6648	15	8	192887	199530	18342	11760	0	11747
Curcuma_amarissima_PQ442956	Curcuma_longa_L._mt1	98.668	6605	35	23	257504	264089	1358602	1352032	0	11660
Curcuma_amarissima_PQ442966	Curcuma_longa_L._mt1	99.014	6594	21	16	196759	203313	765125	771713	0	11777
Curcuma_amarissima_PQ442959	Curcuma_longa_L._mt1	99.451	6553	20	8	122178	128719	5742124	5735577	0	11888
Curcuma_amarissima_PQ442968	Curcuma_longa_L._mt2	98.687	6552	29	19	107964	114475	241554	235020	0	11570
Curcuma_amarissima_PQ442962	Curcuma_longa_L._mt1	99.158	6529	19	12	234740	241244	5082603	5076087	0	11719
Curcuma_amarissima_PQ442987	Curcuma_longa_L._mt2	99.508	6499	16	7	10087	16573	333891	340385	0	11810
Curcuma_amarissima_PQ442965	Curcuma_longa_L._mt1	99.706	6460	9	5	133301	139755	6407877	6414331	0	11815
Curcuma_amarissima_PQ442985	Curcuma_longa_L._mt1	98.353	6435	39	26	15039	21440	5913362	5919762	0	11234
Curcuma_amarissima_PQ442956	Curcuma_longa_L._mt1	99.705	6434	17	2	368945	375377	3475778	3482210	0	11775
Curcuma_amarissima_PQ442962	Curcuma_longa_L._mt1	99.112	6420	18	9	189313	195720	7018946	7025338	0	11503
Curcuma_amarissima_PQ442968	Curcuma_longa_L._mt1	96.666	6418	50	53	24494	30782	4271323	4277705	0	10515
Curcuma_amarissima_PQ442960	Curcuma_longa_L._mt2	99.438	6407	17	6	330951	337344	366948	373348	0	11614
Curcuma_amarissima_PQ442959	Curcuma_longa_L._mt1	99.452	6386	8	7	451569	457934	4600125	4606503	0	11574
Curcuma_amarissima_PQ442956	Curcuma_longa_L._mt1	98.996	6376	25	10	166303	172653	5158359	5164720	0	11383
Curcuma_amarissima_PQ442971	Curcuma_longa_L._mt1	99.621	6338	15	2	279	6616	3429088	3435416	0	11562
Curcuma_amarissima_PQ442965	Curcuma_longa_L._mt1	99.447	6328	13	13	241116	247435	3523667	3529980	0	11472
Curcuma_amarissima_PQ442968	Curcuma_longa_L._mt1	99.411	6281	4	4	15175	21455	1661200	1654953	0	11363
Curcuma_amarissima_PQ442960	Curcuma_longa_L._mt1	99.697	6263	8	3	157225	163476	6699783	6706045	0	11450
Curcuma_amarissima_PQ442963	Curcuma_longa_L._mt1	99.329	6260	15	8	176869	183101	3101575	3107834	0	11302
Curcuma_amarissima_PQ442963	Curcuma_longa_L._mt1	98.083	6206	39	23	91269	97452	1529066	1522919	0	10728
Curcuma_amarissima_PQ442956	Curcuma_longa_L._mt1	99.386	6191	10	12	245750	251920	6845371	6839189	0	11197
Curcuma_amarissima_PQ442969	Curcuma_longa_L._mt1	99.612	6184	8	5	80306	86484	905760	899588	0	11273
Curcuma_amarissima_PQ442962	Curcuma_longa_L._mt1	99.127	6184	13	10	66650	72800	3057021	3063196	0	11082
Curcuma_amarissima_PQ442972	Curcuma_longa_L._mt1	99.255	6178	14	17	52857	59010	5889744	5895913	0	11125
Curcuma_amarissima_PQ442960	Curcuma_longa_L._mt1	97.681	6166	24	13	44561	50707	2828712	2834777	0	10484
Curcuma_amarissima_PQ442978	Curcuma_longa_L._mt3	99.415	6149	9	6	11332	17462	112080	105941	0	11130
Curcuma_amarissima_PQ442961	Curcuma_longa_L._mt1	99.639	6100	12	2	210157	216250	4815316	4821411	0	11134
Curcuma_amarissima_PQ442981	Curcuma_longa_L._mt2	99.639	6094	10	4	264	6345	324505	318412	0	11121
Curcuma_amarissima_PQ442959	Curcuma_longa_L._mt1	99.373	6061	15	9	189606	195651	4118020	4124072	0	10960
Curcuma_amarissima_PQ442961	Curcuma_longa_L._mt2	99.339	6055	10	6	397438	403463	306036	312089	0	10933
Curcuma_amarissima_PQ442964	Curcuma_longa_L._mt1	99.653	6046	9	7	138120	144161	2387762	2393799	0	11038
Curcuma_amarissima_PQ442965	Curcuma_longa_L._mt3	99.437	6039	14	6	62089	68113	2066	8098	0	10946
Curcuma_amarissima_PQ442977	Curcuma_longa_L._mt1	99.801	6019	10	2	40656	46672	788256	794274	0	11047
Curcuma_amarissima_PQ442973	Curcuma_longa_L._mt1	99.584	6016	9	6	107329	113330	4394532	4388519	0	10957
Curcuma_amarissima_PQ442970	Curcuma_longa_L._mt1	99.449	5984	11	6	154086	160049	6755609	6749628	0	10848
Curcuma_amarissima_PQ442963	Curcuma_longa_L._mt1	99.63	5952	6	7	9393	15334	1652856	1646911	0	10855
Curcuma_amarissima_PQ442958	Curcuma_longa_L._mt1	99.41	5929	10	9	390754	396669	2051586	2057502	0	10732
Curcuma_amarissima_PQ442961	Curcuma_longa_L._mt1	99.915	5914	3	2	250299	256212	5821802	5815891	0	10892
Curcuma_amarissima_PQ442982	Curcuma_longa_L._mt1	99.391	5907	19	6	7844	13733	3839079	3844985	0	10693
Curcuma_amarissima_PQ442976	Curcuma_longa_L._mt1	99.475	5904	13	5	16581	22476	2190818	2184925	0	10715
Curcuma_amarissima_PQ442967	Curcuma_longa_L._mt1	99.898	5894	5	1	127920	133813	2162187	2156295	0	10850
Curcuma_amarissima_PQ442966	Curcuma_longa_L._mt1	99.384	5847	11	11	15002	20826	4906440	4900597	0	10575
Curcuma_amarissima_PQ442970	Curcuma_longa_L._mt1	99.606	5837	6	3	61985	67805	58463	52628	0	10635
Curcuma_amarissima_PQ442962	Curcuma_longa_L._mt1	99.075	5837	12	14	338956	344777	2476413	2482222	0	10442
Curcuma_amarissima_PQ442959	Curcuma_longa_L._mt1	99.314	5832	4	12	349951	355758	6894448	6900267	0	10515
Curcuma_amarissima_PQ442964	Curcuma_longa_L._mt2	99.021	5824	16	9	278108	283912	75842	70041	0	10401
Curcuma_amarissima_PQ442968	Curcuma_longa_L._mt1	98.472	5823	20	16	101225	106985	4053732	4047917	0	10196
Curcuma_amarissima_PQ442960	Curcuma_longa_L._mt1	99.724	5797	2	6	222648	228431	2493653	2487858	0	10604
Curcuma_amarissima_PQ442974	Curcuma_longa_L._mt1	98.947	5794	13	16	78818	84569	478080	483867	0	10318
Curcuma_amarissima_PQ442972	Curcuma_longa_L._mt2	98.93	5794	18	16	134581	140353	185082	179312	0	10316
Curcuma_amarissima_PQ442962	Curcuma_longa_L._mt1	99.309	5790	19	6	148624	154397	2588212	2593996	0	10451
Curcuma_amarissima_PQ442962	Curcuma_longa_L._mt1	98.411	5726	29	22	76071	81738	5311392	5305671	0	10013
Curcuma_amarissima_PQ442959	Curcuma_longa_L._mt1	98.582	5714	14	16	487053	492708	132330	138034	0	10041
Curcuma_amarissima_PQ442960	Curcuma_longa_L._mt1	98.355	5713	11	8	101216	106894	3977600	3983263	0	9952
Curcuma_amarissima_PQ442978	Curcuma_longa_L._mt1	99.405	5710	17	4	5324	11028	6536106	6541803	0	10340
Curcuma_amarissima_PQ442959	Curcuma_longa_L._mt1	98.422	5702	10	21	5202	10859	4550069	4544404	0	9958
Curcuma_amarissima_PQ442961	Curcuma_longa_L._mt1	99.526	5697	7	2	6212	11908	1825644	1819968	0	10353
Curcuma_amarissima_PQ442971	Curcuma_longa_L._mt1	99.086	5687	22	10	146865	152539	4225203	4230871	0	10187
Curcuma_amarissima_PQ442961	Curcuma_longa_L._mt1	99.1	5666	24	11	405487	411145	6259769	6265414	0	10155
Curcuma_amarissima_PQ442962	Curcuma_longa_L._mt1	99.453	5665	9	5	127903	133545	2566444	2572108	0	10270
Curcuma_amarissima_PQ442959	Curcuma_longa_L._mt1	99.222	5659	16	6	433050	438680	7006894	7012552	0	10181
Curcuma_amarissima_PQ442959	Curcuma_longa_L._mt1	99.222	5659	16	6	433050	438680	2761002	2755344	0	10181
Curcuma_amarissima_PQ442960	Curcuma_longa_L._mt2	97.788	5650	15	19	353608	359201	386371	391966	0	9640
Curcuma_amarissima_PQ442957	Curcuma_longa_L._mt1	98.882	5634	23	13	235164	240766	1634943	1640567	0	10019
Curcuma_amarissima_PQ442976	Curcuma_longa_L._mt1	99.484	5619	16	5	50998	56604	5612535	5606918	0	10203
Curcuma_amarissima_PQ442958	Curcuma_longa_L._mt1	99.252	5618	16	10	270750	276341	803440	809057	0	10118
Curcuma_amarissima_PQ442986	Curcuma_longa_L._mt1	98.718	5615	26	17	7813	13404	5412195	5406604	0	9928
Curcuma_amarissima_PQ442956	Curcuma_longa_L._mt1	99.34	5605	11	5	561418	567021	3208246	3213825	0	10122
Curcuma_amarissima_PQ442969	Curcuma_longa_L._mt1	99.197	5603	9	11	115288	120859	1815036	1809439	0	10065
Curcuma_amarissima_PQ442971	Curcuma_longa_L._mt1	99.249	5596	26	5	110673	116266	1312745	1307164	0	10087
Curcuma_amarissima_PQ442964	Curcuma_longa_L._mt1	98.104	5590	9	8	285511	291086	2287142	2281636	0	9646
Curcuma_amarissima_PQ442971	Curcuma_longa_L._mt1	98.781	5577	27	12	67104	72646	1517906	1512337	0	9884
Curcuma_amarissima_PQ442959	Curcuma_longa_L._mt1	99.316	5556	4	4	494962	500485	3785140	3779587	0	10019
Curcuma_amarissima_PQ442964	Curcuma_longa_L._mt1	99.116	5546	13	9	197444	202968	4004409	3998879	0	9937
Curcuma_amarissima_PQ442959	Curcuma_longa_L._mt1	99.711	5541	6	3	273892	279432	225084	230614	0	10135
Curcuma_amarissima_PQ442965	Curcuma_longa_L._mt1	98.246	5529	23	20	108928	114398	4298414	4303926	0	9605
Curcuma_amarissima_PQ442963	Curcuma_longa_L._mt1	99.584	5527	15	3	1	5526	3769318	3774837	0	10072
Curcuma_amarissima_PQ442967	Curcuma_longa_L._mt1	99.113	5524	8	12	165612	171116	746263	751764	0	9891
Curcuma_amarissima_PQ442964	Curcuma_longa_L._mt1	99.164	5503	9	13	265711	271187	5959637	5965128	0	9873
Curcuma_amarissima_PQ442959	Curcuma_longa_L._mt1	99.636	5491	9	4	74652	80136	5662746	5657261	0	10019
Curcuma_amarissima_PQ442966	Curcuma_longa_L._mt1	98.188	5463	21	18	109126	114556	3573150	3578566	0	9468
Curcuma_amarissima_PQ442956	Curcuma_longa_L._mt1	97.173	5448	39	32	5238	10677	3972107	3966767	0	9101
Curcuma_amarissima_PQ442973	Curcuma_longa_L._mt1	98.932	5429	21	17	113120	118544	6895514	6890119	0	9670
Curcuma_amarissima_PQ442980	Curcuma_longa_L._mt1	98.763	5417	24	12	5925	11317	2318245	2312848	0	9592
Curcuma_amarissima_PQ442958	Curcuma_longa_L._mt1	99.704	5407	4	2	205144	210539	4854481	4849076	0	9886
Curcuma_amarissima_PQ442971	Curcuma_longa_L._mt1	98.815	5403	17	10	32959	38315	6626518	6621117	0	9579
Curcuma_amarissima_PQ442974	Curcuma_longa_L._mt1	99.536	5387	10	4	69374	74746	467297	472682	0	9795
Curcuma_amarissima_PQ442956	Curcuma_longa_L._mt1	98.941	5381	20	19	520852	526203	293649	299021	0	9587
Curcuma_amarissima_PQ442970	Curcuma_longa_L._mt1	99.1	5333	23	7	41544	46852	1739617	1744948	0	9559
Curcuma_amarissima_PQ442961	Curcuma_longa_L._mt1	97.881	5332	23	20	411150	416406	6265568	6270884	0	9138
Curcuma_amarissima_PQ442960	Curcuma_longa_L._mt1	99.226	5295	13	10	421816	427088	5778417	5783705	0	9526
Curcuma_amarissima_PQ442959	Curcuma_longa_L._mt1	98.672	5272	14	16	80378	85622	5656671	5651429	0	9297
Curcuma_amarissima_PQ442972	Curcuma_longa_L._mt1	98.63	5255	20	15	18643	23884	4894031	4899246	0	9258
Curcuma_amarissima_PQ442957	Curcuma_longa_L._mt1	99.714	5253	5	2	252900	258152	4635292	4630050	0	9609
Curcuma_amarissima_PQ442978	Curcuma_longa_L._mt1	99.695	5242	3	5	98	5327	6530786	6536026	0	9579
Curcuma_amarissima_PQ442962	Curcuma_longa_L._mt1	98.512	5242	18	18	272964	278152	5587840	5593074	0	9193
Curcuma_amarissima_PQ442958	Curcuma_longa_L._mt1	99.37	5242	19	10	301694	306932	4348773	4343543	0	9485
Curcuma_amarissima_PQ442972	Curcuma_longa_L._mt1	99.116	5202	18	7	67611	72797	2254547	2249359	0	9326
Curcuma_amarissima_PQ442963	Curcuma_longa_L._mt1	98.11	5186	43	17	138023	143192	585464	590610	0	8983
Curcuma_amarissima_PQ442959	Curcuma_longa_L._mt1	99.846	5180	6	2	306867	312045	2879874	2885052	0	9520
Curcuma_amarissima_PQ442961	Curcuma_longa_L._mt1	98.552	5178	19	21	112498	117639	3642644	3647801	0	9095
Curcuma_amarissima_PQ442959	Curcuma_longa_L._mt1	99.556	5178	6	6	99811	104972	3027994	3033170	0	9419
Curcuma_amarissima_PQ442962	Curcuma_longa_L._mt1	97.851	5166	57	15	330272	335419	1629184	1634313	0	8876
Curcuma_amarissima_PQ442957	Curcuma_longa_L._mt1	99.205	5158	10	12	376307	381441	5696912	5691763	0	9269
Curcuma_amarissima_PQ442966	Curcuma_longa_L._mt1	97.924	5153	48	28	76336	81469	4357761	4352649	0	8868
Curcuma_amarissima_PQ442958	Curcuma_longa_L._mt1	99.126	5146	15	11	68494	73632	1474515	1469393	0	9226
Curcuma_amarissima_PQ442958	Curcuma_longa_L._mt1	99.688	5135	9	3	450003	455136	311001	316129	0	9387
Curcuma_amarissima_PQ442972	Curcuma_longa_L._mt1	98.826	5112	18	15	124961	130033	3675708	3670600	0	9070
Curcuma_amarissima_PQ442963	Curcuma_longa_L._mt1	97.979	5097	48	21	258406	263465	3020317	3025395	0	8791
Curcuma_amarissima_PQ442973	Curcuma_longa_L._mt1	99.803	5082	6	1	37038	42115	4005079	4010160	0	9326
Curcuma_amarissima_PQ442968	Curcuma_longa_L._mt1	99.37	5078	14	9	175635	180704	6682422	6677355	0	9184
Curcuma_amarissima_PQ442969	Curcuma_longa_L._mt1	97.769	5065	25	20	34848	39824	4246163	4251227	0	8647
Curcuma_amarissima_PQ442973	Curcuma_longa_L._mt1	99.684	5060	10	2	102169	107222	6971141	6976200	0	9250
Curcuma_amarissima_PQ442984	Curcuma_longa_L._mt1	98.853	5057	15	11	25950	30970	3790933	3785884	0	8977
Curcuma_amarissima_PQ442960	Curcuma_longa_L._mt1	98.753	5054	28	12	163582	168629	3618531	3613507	0	8951
Curcuma_amarissima_PQ442961	Curcuma_longa_L._mt1	99.524	5041	5	10	25607	30631	2564842	2559805	0	9158
Curcuma_amarissima_PQ442961	Curcuma_longa_L._mt1	99.563	5039	7	6	256788	261813	5679597	5674561	0	9169
Curcuma_amarissima_PQ442970	Curcuma_longa_L._mt1	99.241	5008	14	6	163545	168538	4541145	4536148	0	9016
Curcuma_amarissima_PQ442971	Curcuma_longa_L._mt1	99.76	5003	4	1	135530	140532	377640	382634	0	9166
Curcuma_amarissima_PQ442965	Curcuma_longa_L._mt1	98.576	4987	18	15	83843	88816	633143	628197	0	8767
Curcuma_amarissima_PQ442962	Curcuma_longa_L._mt1	98.909	4949	15	9	207724	212653	5109533	5104605	0	8804
Curcuma_amarissima_PQ442957	Curcuma_longa_L._mt1	98.458	4928	17	13	389981	394855	3926817	3931738	0	8624
Curcuma_amarissima_PQ442956	Curcuma_longa_L._mt1	99.37	4918	3	4	152295	157193	3197164	3192256	0	8885
Curcuma_amarissima_PQ442990	Curcuma_longa_L._mt1	99.308	4912	13	2	1	4911	197101	201992	0	8863
Curcuma_amarissima_PQ442964	Curcuma_longa_L._mt2	99.571	4898	2	5	103638	108516	264610	259713	0	8911
Curcuma_amarissima_PQ442964	Curcuma_longa_L._mt1	99.571	4898	2	5	103638	108516	4491221	4486324	0	8911
Curcuma_amarissima_PQ442984	Curcuma_longa_L._mt1	98.339	4876	14	16	6770	11598	4971344	4966489	0	8493
Curcuma_amarissima_PQ442958	Curcuma_longa_L._mt1	99.24	4870	9	10	166652	171498	3608574	3603710	0	8763
Curcuma_amarissima_PQ442973	Curcuma_longa_L._mt1	98.992	4863	10	5	45798	50644	4958695	4963534	0	8672
Curcuma_amarissima_PQ442956	Curcuma_longa_L._mt1	98.97	4855	7	8	65979	70796	1366253	1361405	0	8648
Curcuma_amarissima_PQ442959	Curcuma_longa_L._mt1	99.649	4846	7	3	480384	485224	4310637	4305797	0	8846
Curcuma_amarissima_PQ442970	Curcuma_longa_L._mt1	98.741	4845	18	13	143988	148791	6766765	6761923	0	8569
Curcuma_amarissima_PQ442956	Curcuma_longa_L._mt1	99.587	4844	8	4	377556	382388	6428100	6432942	0	8824
Curcuma_amarissima_PQ442962	Curcuma_longa_L._mt2	97.659	4826	6	12	288290	293071	144930	140168	0	8187
Curcuma_amarissima_PQ442964	Curcuma_longa_L._mt1	98.672	4818	22	16	249445	254252	4432474	4427689	0	8504
Curcuma_amarissima_PQ442960	Curcuma_longa_L._mt1	99.563	4807	13	3	317672	322473	3372427	3367624	0	8754
Curcuma_amarissima_PQ442963	Curcuma_longa_L._mt1	98.576	4775	13	12	26005	30740	943240	947998	0	8390
Curcuma_amarissima_PQ442967	Curcuma_longa_L._mt1	99.476	4774	5	6	18610	23364	6076899	6081671	0	8660
Curcuma_amarissima_PQ442965	Curcuma_longa_L._mt1	98.24	4772	19	30	10381	15111	1749124	1753871	0	8287
Curcuma_amarissima_PQ442956	Curcuma_longa_L._mt1	98.91	4769	34	9	462858	467609	5370262	5365495	0	8503
Curcuma_amarissima_PQ442972	Curcuma_longa_L._mt1	97.67	4764	51	21	84961	89682	3449712	3454457	0	8128
Curcuma_amarissima_PQ442957	Curcuma_longa_L._mt1	97.69	4762	37	32	455825	460562	6484497	6489209	0	8117
Curcuma_amarissima_PQ442979	Curcuma_longa_L._mt1	99.391	4761	8	9	43912	48657	3957789	3962543	0	8612
Curcuma_amarissima_PQ442980	Curcuma_longa_L._mt1	99.179	4749	11	4	11223	15962	2312913	2308184	0	8528
Curcuma_amarissima_PQ442978	Curcuma_longa_L._mt1	97.242	4749	56	22	32468	37163	2237139	2241865	0	7974
Curcuma_amarissima_PQ442962	Curcuma_longa_L._mt1	99.684	4749	5	4	261766	266509	5236809	5232066	0	8678
Curcuma_amarissima_PQ442964	Curcuma_longa_L._mt1	99.62	4732	7	6	271184	275913	1130828	1126106	0	8628
Curcuma_amarissima_PQ442961	Curcuma_longa_L._mt1	99.344	4723	7	7	273546	278245	3099433	3094712	0	8528
Curcuma_amarissima_PQ442957	Curcuma_longa_L._mt1	98.367	4716	15	13	403158	407812	3261207	3265921	0	8226
Curcuma_amarissima_PQ442969	Curcuma_longa_L._mt1	99.403	4694	12	5	86489	91166	899240	894547	0	8499
Curcuma_amarissima_PQ442957	Curcuma_longa_L._mt1	98.316	4691	23	13	409299	413951	3000091	2995419	0	8174
Curcuma_amarissima_PQ442961	Curcuma_longa_L._mt1	99.787	4685	9	1	299559	304242	861263	865947	0	8595
Curcuma_amarissima_PQ442985	Curcuma_longa_L._mt1	98.291	4681	2	12	1154	5767	5346161	5341492	0	8130
Curcuma_amarissima_PQ442966	Curcuma_longa_L._mt1	98.518	4657	5	9	186222	190875	2280527	2275932	0	8159
Curcuma_amarissima_PQ442970	Curcuma_longa_L._mt1	99.699	4656	9	2	114212	118867	1453443	1448793	0	8516
Curcuma_amarissima_PQ442975	Curcuma_longa_L._mt1	99.806	4649	4	2	12789	17434	4574460	4569814	0	8530
Curcuma_amarissima_PQ442971	Curcuma_longa_L._mt1	99.309	4634	11	12	77942	82561	1502428	1497802	0	8360
Curcuma_amarissima_PQ442957	Curcuma_longa_L._mt1	98.982	4615	27	3	315919	320527	1151732	1147132	0	8244
Curcuma_amarissima_PQ442971	Curcuma_longa_L._mt1	98.045	4603	16	7	24713	29271	1137868	1133296	0	7934
Curcuma_amarissima_PQ442956	Curcuma_longa_L._mt1	99.304	4601	10	10	237738	242322	5472962	5468368	0	8299
Curcuma_amarissima_PQ442958	Curcuma_longa_L._mt1	98.064	4597	19	19	414321	418864	2965827	2961248	0	7932
Curcuma_amarissima_PQ442961	Curcuma_longa_L._mt1	95.942	4583	61	59	304468	308942	866099	870664	0	7317
Curcuma_amarissima_PQ442961	Curcuma_longa_L._mt1	99.321	4564	11	8	205648	210210	4810775	4815319	0	8239
Curcuma_amarissima_PQ442957	Curcuma_longa_L._mt1	99.098	4545	10	9	450868	455386	566357	561818	0	8137
Curcuma_amarissima_PQ442959	Curcuma_longa_L._mt1	99.78	4542	8	2	42252	46792	5997995	6002535	0	8331
Curcuma_amarissima_PQ442963	Curcuma_longa_L._mt1	99.163	4538	11	6	311790	316315	485965	490487	0	8144
Curcuma_amarissima_PQ442962	Curcuma_longa_L._mt2	99.756	4500	3	3	110822	115321	46596	51087	0	8242
Curcuma_amarissima_PQ442974	Curcuma_longa_L._mt1	98.907	4482	15	13	35283	39751	3827422	3822962	0	7974
Curcuma_amarissima_PQ442959	Curcuma_longa_L._mt1	99.888	4464	5	0	294	4757	857644	853181	0	8216
Curcuma_amarissima_PQ442966	Curcuma_longa_L._mt1	98.812	4463	13	15	114824	119278	3581941	3586371	0	7912
Curcuma_amarissima_PQ442971	Curcuma_longa_L._mt3	98.089	4449	36	21	116847	121260	12881	8447	0	7699
Curcuma_amarissima_PQ442972	Curcuma_longa_L._mt1	97.883	4440	29	20	76438	80814	6775845	6771408	0	7618
Curcuma_amarissima_PQ442966	Curcuma_longa_L._mt1	98.693	4436	8	15	128838	133228	6569161	6564731	0	7825
Curcuma_amarissima_PQ442958	Curcuma_longa_L._mt1	99.887	4432	4	1	254366	258796	5845032	5849463	0	8155
Curcuma_amarissima_PQ442958	Curcuma_longa_L._mt1	97.437	4409	43	24	418965	423344	2961247	2956880	0	7452
Curcuma_amarissima_PQ442980	Curcuma_longa_L._mt1	99.864	4400	1	5	64	4460	3989607	3994004	0	8087
Curcuma_amarissima_PQ442967	Curcuma_longa_L._mt1	96.38	4365	26	40	185136	189395	292931	288594	0	7064
Curcuma_amarissima_PQ442969	Curcuma_longa_L._mt1	99.954	4353	1	1	129970	134322	1622442	1626793	0	8026
Curcuma_amarissima_PQ442956	Curcuma_longa_L._mt2	99.034	4350	12	9	311856	316175	229968	225619	0	7773
Curcuma_amarissima_PQ442960	Curcuma_longa_L._mt1	98.594	4340	36	10	190410	194731	2743327	2738995	0	7653
Curcuma_amarissima_PQ442956	Curcuma_longa_L._mt1	99.423	4334	6	5	390263	394578	3002018	3006350	0	7847
Curcuma_amarissima_PQ442967	Curcuma_longa_L._mt1	98.383	4329	7	4	151419	155685	731420	735747	0	7548
Curcuma_amarissima_PQ442960	Curcuma_longa_L._mt1	98.771	4312	15	14	252495	256804	1236783	1241058	0	7635
Curcuma_amarissima_PQ442965	Curcuma_longa_L._mt1	99.304	4311	9	6	148036	152334	818838	823139	0	7775
Curcuma_amarissima_PQ442960	Curcuma_longa_L._mt1	98.279	4301	19	14	441655	445923	5121111	5116834	0	7481
Curcuma_amarissima_PQ442958	Curcuma_longa_L._mt1	99.419	4300	5	6	250073	254365	4908966	4913252	0	7784
Curcuma_amarissima_PQ442957	Curcuma_longa_L._mt1	98.344	4287	18	22	184085	188338	1246990	1251256	0	7474
Curcuma_amarissima_PQ442956	Curcuma_longa_L._mt1	99.461	4268	13	2	60636	64893	3987790	3983523	0	7745
Curcuma_amarissima_PQ442956	Curcuma_longa_L._mt1	98.168	4258	19	15	496715	500965	5575665	5579870	0	7376
Curcuma_amarissima_PQ442963	Curcuma_longa_L._mt1	99.245	4241	17	3	171503	175728	879584	883824	0	7640
Curcuma_amarissima_PQ442971	Curcuma_longa_L._mt1	99.67	4237	14	0	93362	97598	3724573	3720337	0	7747
Curcuma_amarissima_PQ442969	Curcuma_longa_L._mt1	99.078	4230	7	4	99513	103732	3664524	3668731	0	7566
Curcuma_amarissima_PQ442960	Curcuma_longa_L._mt2	99.455	4218	9	3	341788	345998	377204	381414	0	7649
Curcuma_amarissima_PQ442963	Curcuma_longa_L._mt1	99.857	4193	6	0	128075	132267	1438189	1442381	0	7710
Curcuma_amarissima_PQ442958	Curcuma_longa_L._mt1	99.545	4175	17	2	174645	178818	5230775	5226602	0	7603
Curcuma_amarissima_PQ442966	Curcuma_longa_L._mt1	99.665	4173	8	5	103030	107200	3566242	3570410	0	7624
Curcuma_amarissima_PQ442976	Curcuma_longa_L._mt1	98.991	4163	16	11	46027	50175	5617979	5613829	0	7432
Curcuma_amarissima_PQ442975	Curcuma_longa_L._mt1	98.351	4124	6	14	1933	6019	4170775	4174873	0	7182
Curcuma_amarissima_PQ442969	Curcuma_longa_L._mt2	98.155	4119	31	5	95399	99512	96512	100590	0	7143
Curcuma_amarissima_PQ442970	Curcuma_longa_L._mt1	99.806	4118	3	2	149975	154091	6759771	6755658	0	7555
Curcuma_amarissima_PQ442957	Curcuma_longa_L._mt1	99.416	4110	13	7	335347	339448	3176896	3172790	0	7446
Curcuma_amarissima_PQ442957	Curcuma_longa_L._mt1	99.075	4106	17	6	190912	195003	5288375	5284277	0	7352
Curcuma_amarissima_PQ442966	Curcuma_longa_L._mt1	99.585	4095	4	4	63224	67305	553741	549647	0	7456
Curcuma_amarissima_PQ442977	Curcuma_longa_L._mt1	98.653	4084	11	11	52262	56307	3248520	3252597	0	7197
Curcuma_amarissima_PQ442966	Curcuma_longa_L._mt2	97.171	4065	79	12	163154	167192	168453	164399	0	6837
Curcuma_amarissima_PQ442973	Curcuma_longa_L._mt1	98.546	4057	14	12	58058	62078	6594096	6598143	0	7123
Curcuma_amarissima_PQ442958	Curcuma_longa_L._mt1	99.137	4055	10	8	380204	384241	6369414	6365368	0	7271
Curcuma_amarissima_PQ442988	Curcuma_longa_L._mt1	99.183	4040	10	13	9726	13750	536138	532107	0	7256
Curcuma_amarissima_PQ442959	Curcuma_longa_L._mt1	99.578	4030	5	3	46795	50820	6002916	6006937	0	7337
Curcuma_amarissima_PQ442963	Curcuma_longa_L._mt1	98.402	4006	14	10	307478	311445	3074086	3078079	0	6998
Curcuma_amarissima_PQ442963	Curcuma_longa_L._mt1	99.401	4004	8	5	225388	229384	5755953	5751959	0	7247
Curcuma_amarissima_PQ442989	Curcuma_longa_L._mt1	99.201	4003	5	6	3610	7585	1105224	1109226	0	7190
Curcuma_amarissima_PQ442965	Curcuma_longa_L._mt1	99.151	4003	7	8	6935	10920	6784232	6780240	0	7179
Curcuma_amarissima_PQ442960	Curcuma_longa_L._mt1	98.55	3999	14	13	209258	213218	3426812	3422820	0	7023
Curcuma_amarissima_PQ442956	Curcuma_longa_L._mt1	99.375	3999	1	3	503733	507722	6100382	6104365	0	7225
Curcuma_amarissima_PQ442960	Curcuma_longa_L._mt2	98.64	3971	14	12	337211	341161	373257	377207	0	6998
Curcuma_amarissima_PQ442960	Curcuma_longa_L._mt1	99.166	3957	9	8	151949	155881	6695262	6699218	0	7103
Curcuma_amarissima_PQ442967	Curcuma_longa_L._mt1	99.847	3934	5	1	23376	27309	6814157	6818089	0	7230
Curcuma_amarissima_PQ442972	Curcuma_longa_L._mt1	98.447	3928	15	9	107590	111495	4456177	4452274	0	6874
Curcuma_amarissima_PQ442965	Curcuma_longa_L._mt1	98.873	3905	14	14	18735	22612	5760457	5764358	0	6940
Curcuma_amarissima_PQ442956	Curcuma_longa_L._mt1	99.305	3884	13	5	207056	210926	975637	971755	0	7011
Curcuma_amarissima_PQ442956	Curcuma_longa_L._mt1	99.793	3864	7	1	400532	404394	1575184	1571321	0	7090
Curcuma_amarissima_PQ442957	Curcuma_longa_L._mt1	99.222	3857	10	5	429269	433119	5462238	5466080	0	6938
Curcuma_amarissima_PQ442963	Curcuma_longa_L._mt1	99.816	3810	5	1	21916	25723	5990164	5986355	0	6996
Curcuma_amarissima_PQ442960	Curcuma_longa_L._mt1	99.58	3805	11	1	108883	112682	1580408	1584212	0	6933
Curcuma_amarissima_PQ442961	Curcuma_longa_L._mt1	99.552	3794	7	5	177177	180968	2362758	2358973	0	6903
Curcuma_amarissima_PQ442960	Curcuma_longa_L._mt1	99.71	3790	9	2	282229	286017	1971306	1967518	0	6937
Curcuma_amarissima_PQ442991	Curcuma_longa_L._mt1	99.416	3768	12	2	1361	5123	669798	666036	0	6828
Curcuma_amarissima_PQ442971	Curcuma_longa_L._mt1	99.388	3761	7	1	73689	77449	1510536	1506792	0	6804
Curcuma_amarissima_PQ442963	Curcuma_longa_L._mt1	98.484	3760	21	12	153195	156922	2864085	2867840	0	6595
Curcuma_amarissima_PQ442970	Curcuma_longa_L._mt1	98.03	3756	9	16	1995	5719	392835	396556	0	6466
Curcuma_amarissima_PQ442962	Curcuma_longa_L._mt1	99.173	3747	17	4	22842	26575	373688	377433	0	6735
Curcuma_amarissima_PQ442957	Curcuma_longa_L._mt1	99.252	3743	2	8	331573	335289	3180912	3177170	0	6734
Curcuma_amarissima_PQ442961	Curcuma_longa_L._mt1	99.359	3742	9	7	263192	266927	5822242	5825974	0	6763
Curcuma_amarissima_PQ442979	Curcuma_longa_L._mt1	98.34	3735	29	18	26194	29912	2355203	2351486	0	6523
Curcuma_amarissima_PQ442956	Curcuma_longa_L._mt1	98.004	3708	6	16	467563	471248	1160948	1164609	0	6375
Curcuma_amarissima_PQ442960	Curcuma_longa_L._mt1	98.273	3705	15	12	437868	441546	5124793	5121112	0	6442
Curcuma_amarissima_PQ442977	Curcuma_longa_L._mt1	98.511	3694	16	13	47374	51032	3242952	3246641	0	6481
Curcuma_amarissima_PQ442965	Curcuma_longa_L._mt1	98.66	3657	22	9	90875	94520	625329	621689	0	6457
Curcuma_amarissima_PQ442972	Curcuma_longa_L._mt1	99.587	3635	10	4	111203	114836	2008077	2004447	0	6625
Curcuma_amarissima_PQ442982	Curcuma_longa_L._mt1	98.789	3632	13	10	24680	28296	3513715	3510100	0	6434
Curcuma_amarissima_PQ442982	Curcuma_longa_L._mt2	99.311	3630	14	4	4037	7665	63419	59800	0	6554
Curcuma_amarissima_PQ442974	Curcuma_longa_L._mt1	99.862	3627	5	0	31572	35198	6515400	6511774	0	6671
Curcuma_amarissima_PQ442956	Curcuma_longa_L._mt1	99.751	3615	1	2	33585	37195	6309547	6313157	0	6619
Curcuma_amarissima_PQ442963	Curcuma_longa_L._mt1	99.53	3614	3	3	204218	207830	1083913	1080313	0	6567
Curcuma_amarissima_PQ442958	Curcuma_longa_L._mt1	99.03	3607	6	11	338596	342179	3348658	3352258	0	6440
Curcuma_amarissima_PQ442958	Curcuma_longa_L._mt1	99.03	3607	6	11	338596	342179	1840365	1836765	0	6440
Curcuma_amarissima_PQ442960	Curcuma_longa_L._mt1	99.723	3606	5	2	275276	278876	2552524	2548919	0	6599
Curcuma_amarissima_PQ442962	Curcuma_longa_L._mt1	99.442	3583	7	3	145046	148615	2584497	2588079	0	6493
Curcuma_amarissima_PQ442957	Curcuma_longa_L._mt1	99.162	3579	8	5	98429	101989	2691328	2687754	0	6423
Curcuma_amarissima_PQ442961	Curcuma_longa_L._mt1	99.357	3575	9	6	81832	85393	211331	214904	0	6462
Curcuma_amarissima_PQ442969	Curcuma_longa_L._mt1	99.245	3574	14	5	62090	65650	1832551	1836124	0	6438
Curcuma_amarissima_PQ442969	Curcuma_longa_L._mt1	99.272	3571	13	5	62093	65650	3356469	3352899	0	6438
Curcuma_amarissima_PQ442958	Curcuma_longa_L._mt1	99.579	3566	6	4	523545	527109	3922354	3925911	0	6493
Curcuma_amarissima_PQ442958	Curcuma_longa_L._mt1	98.486	3566	7	15	34280	37811	2609110	2612662	0	6242
Curcuma_amarissima_PQ442960	Curcuma_longa_L._mt1	97.502	3563	45	20	296216	299753	3612325	3608782	0	6047
Curcuma_amarissima_PQ442960	Curcuma_longa_L._mt1	99.747	3551	3	2	171364	174914	1568408	1564864	0	6503
Curcuma_amarissima_PQ442966	Curcuma_longa_L._mt1	99.718	3541	3	2	152081	155620	2398387	2401921	0	6477
Curcuma_amarissima_PQ442965	Curcuma_longa_L._mt1	99.605	3540	5	2	152337	155871	823646	827181	0	6451
Curcuma_amarissima_PQ442961	Curcuma_longa_L._mt1	98.813	3538	8	10	127575	131107	5834483	5830975	0	6270
Curcuma_amarissima_PQ442958	Curcuma_longa_L._mt1	99.689	3538	4	3	297781	301312	6578563	6575027	0	6466
Curcuma_amarissima_PQ442961	Curcuma_longa_L._mt1	98.982	3536	6	8	18702	22229	908285	911798	0	6303
Curcuma_amarissima_PQ442960	Curcuma_longa_L._mt2	96.466	3509	76	25	346619	350085	381704	385206	0	5749
Curcuma_amarissima_PQ442964	Curcuma_longa_L._mt1	97.006	3507	11	16	130371	133800	1909263	1905774	0	5808
Curcuma_amarissima_PQ442961	Curcuma_longa_L._mt1	99.8	3492	7	0	281400	284891	2761556	2765047	0	6410
Curcuma_amarissima_PQ442960	Curcuma_longa_L._mt1	98.968	3490	9	5	38820	42294	3227644	3231121	0	6220
Curcuma_amarissima_PQ442963	Curcuma_longa_L._mt1	98.616	3468	10	14	220913	224354	1215549	1212094	0	6104
Curcuma_amarissima_PQ442966	Curcuma_longa_L._mt1	98.608	3449	13	11	136834	140250	5383348	5386793	0	6071
Curcuma_amarissima_PQ442956	Curcuma_longa_L._mt2	98.72	3437	13	5	385022	388433	259726	256296	0	6074
Curcuma_amarissima_PQ442956	Curcuma_longa_L._mt1	99.622	3437	2	5	406612	410037	1254451	1257887	0	6264
Curcuma_amarissima_PQ442956	Curcuma_longa_L._mt1	98.72	3437	13	5	385022	388433	4486337	4482907	0	6074
Curcuma_amarissima_PQ442974	Curcuma_longa_L._mt1	98.862	3426	10	6	7086	10484	3994156	3997579	0	6083
Curcuma_amarissima_PQ442969	Curcuma_longa_L._mt1	99.212	3426	6	6	18600	22019	1603440	1606850	0	6157
Curcuma_amarissima_PQ442963	Curcuma_longa_L._mt1	99.266	3405	9	5	302375	305777	3068569	3071959	0	6135
Curcuma_amarissima_PQ442959	Curcuma_longa_L._mt1	99.266	3405	5	5	416886	420284	3872818	3876208	0	6131
Curcuma_amarissima_PQ442959	Curcuma_longa_L._mt1	99.029	3399	16	9	94904	98289	5640625	5637231	0	6078
Curcuma_amarissima_PQ442984	Curcuma_longa_L._mt1	98.085	3394	28	13	3393	6751	4975220	4971829	0	5873
Curcuma_amarissima_PQ442983	Curcuma_longa_L._mt2	95.446	3382	59	34	13288	16639	42295	38979	0	5304
Curcuma_amarissima_PQ442960	Curcuma_longa_L._mt1	99.434	3359	10	5	327588	330942	3200026	3203379	0	6089
Curcuma_amarissima_PQ442959	Curcuma_longa_L._mt1	97.574	3339	19	20	27952	31265	829469	832770	0	5661
Curcuma_amarissima_PQ442959	Curcuma_longa_L._mt1	99.19	3333	8	7	70069	73399	6547949	6551264	0	5987
Curcuma_amarissima_PQ442973	Curcuma_longa_L._mt1	99.639	3323	6	3	96486	99807	6130893	6127576	0	6065
Curcuma_amarissima_PQ442957	Curcuma_longa_L._mt1	98.946	3321	7	7	241002	244311	7028559	7031862	0	5914
Curcuma_amarissima_PQ442974	Curcuma_longa_L._mt1	98.341	3316	37	9	28338	31649	6518706	6515405	0	5803
Curcuma_amarissima_PQ442957	Curcuma_longa_L._mt1	99.909	3312	3	0	136880	140191	3310830	3314141	0	6100
Curcuma_amarissima_PQ442957	Curcuma_longa_L._mt1	99.909	3312	3	0	136880	140191	1878193	1874882	0	6100
Curcuma_amarissima_PQ442979	Curcuma_longa_L._mt4	99	3301	5	5	49830	53108	78044	74750	0	5888
Curcuma_amarissima_PQ442971	Curcuma_longa_L._mt1	98.697	3301	17	10	159244	162519	650233	653532	0	5834
Curcuma_amarissima_PQ442956	Curcuma_longa_L._mt1	99.455	3300	8	4	526693	529991	6940811	6944101	0	5986
Curcuma_amarissima_PQ442972	Curcuma_longa_L._mt1	98.392	3297	5	7	33418	36704	3334101	3330843	0	5751
Curcuma_amarissima_PQ442972	Curcuma_longa_L._mt1	98.392	3297	5	7	33418	36704	1854922	1858180	0	5751
Curcuma_amarissima_PQ442961	Curcuma_longa_L._mt1	99.15	3295	10	11	15299	18578	5967604	5970895	0	5914
Curcuma_amarissima_PQ442959	Curcuma_longa_L._mt2	98.143	3284	15	10	322021	325258	82323	85606	0	5685
Curcuma_amarissima_PQ442957	Curcuma_longa_L._mt1	99.358	3273	10	5	286320	289583	456278	459548	0	5917
Curcuma_amarissima_PQ442965	Curcuma_longa_L._mt1	98.991	3269	14	8	222179	225446	3733927	3730677	0	5836
Curcuma_amarissima_PQ442961	Curcuma_longa_L._mt1	99.051	3267	9	13	353038	356293	5420871	5424126	0	5842
Curcuma_amarissima_PQ442983	Curcuma_longa_L._mt1	98.526	3256	33	9	9453	12704	5600801	5604045	0	5733
Curcuma_amarissima_PQ442959	Curcuma_longa_L._mt1	99.508	3254	6	6	132010	135254	5732851	5729599	0	5912
Curcuma_amarissima_PQ442984	Curcuma_longa_L._mt3	98.125	3253	12	5	15165	18398	66638	63416	0	5624
Curcuma_amarissima_PQ442957	Curcuma_longa_L._mt1	98.863	3253	22	11	205640	208888	4456181	4459422	0	5788
Curcuma_amarissima_PQ442968	Curcuma_longa_L._mt2	99.908	3251	3	0	61094	64344	272363	269113	0	5987
Curcuma_amarissima_PQ442968	Curcuma_longa_L._mt1	99.908	3251	3	0	61094	64344	4498974	4495724	0	5987
Curcuma_amarissima_PQ442966	Curcuma_longa_L._mt1	96.124	3251	98	17	160640	163876	6981133	6977897	0	5280
Curcuma_amarissima_PQ442958	Curcuma_longa_L._mt1	98.677	3250	5	7	187239	190471	5055847	5052619	0	5729
Curcuma_amarissima_PQ442960	Curcuma_longa_L._mt1	98.736	3244	8	10	387660	390890	2374276	2371053	0	5733
Curcuma_amarissima_PQ442958	Curcuma_longa_L._mt1	99.475	3236	6	3	294335	297570	6582521	6579297	0	5871
Curcuma_amarissima_PQ442958	Curcuma_longa_L._mt1	98.235	3229	7	5	123505	126707	2793603	2790399	0	5602
Curcuma_amarissima_PQ442977	Curcuma_longa_L._mt1	99.752	3225	8	0	7430	10654	1371670	1368446	0	5912
Curcuma_amarissima_PQ442959	Curcuma_longa_L._mt1	98.822	3225	19	10	173174	176381	4100573	4103795	0	5727
Curcuma_amarissima_PQ442969	Curcuma_longa_L._mt1	98.79	3222	5	8	15359	18561	1600229	1603435	0	5703
Curcuma_amarissima_PQ442956	Curcuma_longa_L._mt1	97.846	3204	16	18	12678	15864	2746840	2750007	0	5485
Curcuma_amarissima_PQ442957	Curcuma_longa_L._mt1	98.404	3196	20	7	494323	497487	3180934	3184129	0	5590
Curcuma_amarissima_PQ442974	Curcuma_longa_L._mt1	99.906	3190	3	0	74942	78131	474018	477207	0	5875
Curcuma_amarissima_PQ442971	Curcuma_longa_L._mt1	98.494	3188	4	9	20681	23834	1141874	1138697	0	5581
Curcuma_amarissima_PQ442969	Curcuma_longa_L._mt1	99.655	3188	7	1	172276	175463	5627817	5631000	0	5823
Curcuma_amarissima_PQ442964	Curcuma_longa_L._mt1	99.498	3187	4	3	15587	18765	1178456	1175274	0	5786
Curcuma_amarissima_PQ442957	Curcuma_longa_L._mt1	98.242	3186	16	11	386450	389596	3935009	3931825	0	5537
Curcuma_amarissima_PQ442961	Curcuma_longa_L._mt1	97.235	3183	30	20	107302	110476	2900893	2904025	0	5337
Curcuma_amarissima_PQ442957	Curcuma_longa_L._mt1	98.052	3182	5	4	477191	480372	3659849	3662973	0	5480
Curcuma_amarissima_PQ442972	Curcuma_longa_L._mt1	99.34	3181	5	5	38549	41713	5556102	5552922	0	5744
Curcuma_amarissima_PQ442969	Curcuma_longa_L._mt1	99.779	3173	2	1	24128	27300	1609834	1613001	0	5816
Curcuma_amarissima_PQ442959	Curcuma_longa_L._mt2	97.942	3159	11	6	320249	323380	80551	83682	0	5424
Curcuma_amarissima_PQ442966	Curcuma_longa_L._mt1	99.015	3147	14	5	122325	125455	4834853	4831708	0	5624
Curcuma_amarissima_PQ442958	Curcuma_longa_L._mt1	97.709	3143	20	14	78743	81878	4834883	4837980	0	5358
Curcuma_amarissima_PQ442961	Curcuma_longa_L._mt1	98.056	3138	16	14	66510	69617	3140613	3137491	0	5415
Curcuma_amarissima_PQ442970	Curcuma_longa_L._mt1	99.076	3137	8	5	174396	177532	1426234	1423119	0	5613
Curcuma_amarissima_PQ442961	Curcuma_longa_L._mt1	99.522	3137	8	3	224923	228052	4419016	4415880	0	5703
Curcuma_amarissima_PQ442961	Curcuma_longa_L._mt1	99.361	3129	5	8	124155	127276	3303409	3300289	0	5653
Curcuma_amarissima_PQ442970	Curcuma_longa_L._mt1	99.776	3122	7	0	53445	56566	2041318	2044439	0	5727
Curcuma_amarissima_PQ442959	Curcuma_longa_L._mt1	99.135	3122	7	5	91550	94665	5644627	5641520	0	5598
Curcuma_amarissima_PQ442965	Curcuma_longa_L._mt1	99.743	3109	4	1	205044	208152	4464835	4461731	0	5694
Curcuma_amarissima_PQ442965	Curcuma_longa_L._mt1	99.614	3109	3	4	248728	251828	1414514	1417621	0	5666
Curcuma_amarissima_PQ442959	Curcuma_longa_L._mt1	98.649	3109	9	11	15240	18331	5051708	5048616	0	5478
Curcuma_amarissima_PQ442956	Curcuma_longa_L._mt1	97.136	3108	22	18	242631	245736	6848464	6845422	0	5184
Curcuma_amarissima_PQ442957	Curcuma_longa_L._mt1	99.226	3099	15	3	283227	286316	451796	454894	0	5581
Curcuma_amarissima_PQ442961	Curcuma_longa_L._mt1	99.383	3079	5	6	417269	420341	3919886	3916816	0	5568
Curcuma_amarissima_PQ442968	Curcuma_longa_L._mt1	99.48	3074	1	5	31004	34076	6636033	6632974	0	5574
Curcuma_amarissima_PQ442957	Curcuma_longa_L._mt1	98.697	3071	14	4	501991	505041	4136504	4133440	0	5426
Curcuma_amarissima_PQ442964	Curcuma_longa_L._mt1	99.772	3064	3	3	36766	39828	3320824	3317764	0	5616
Curcuma_amarissima_PQ442964	Curcuma_longa_L._mt1	99.771	3063	5	2	36757	39818	1868190	1871251	0	5616
Curcuma_amarissima_PQ442986	Curcuma_longa_L._mt1	98.43	3057	2	5	36	3089	6770129	6767116	0	5337
Curcuma_amarissima_PQ442965	Curcuma_longa_L._mt1	99.541	3051	3	5	139935	142977	5008505	5011552	0	5546
Curcuma_amarissima_PQ442958	Curcuma_longa_L._mt1	98.852	3049	16	10	424032	427078	2956075	2953044	0	5419
Curcuma_amarissima_PQ442972	Curcuma_longa_L._mt1	99.606	3048	8	1	60797	63844	4176368	4179411	0	5559
Curcuma_amarissima_PQ442969	Curcuma_longa_L._mt1	99.147	3047	11	3	30922	33962	4241933	4244970	0	5469
Curcuma_amarissima_PQ442957	Curcuma_longa_L._mt1	97.539	3047	21	13	413929	416922	2995407	2992362	0	5162
Curcuma_amarissima_PQ442956	Curcuma_longa_L._mt1	98.718	3041	23	7	436805	439845	6149137	6146113	0	5385
Curcuma_amarissima_PQ442965	Curcuma_longa_L._mt1	98.783	3040	12	7	255732	258751	3276958	3273924	0	5385
Curcuma_amarissima_PQ442966	Curcuma_longa_L._mt1	99.275	3033	13	6	155936	158966	977846	980871	0	5470
Curcuma_amarissima_PQ442959	Curcuma_longa_L._mt1	98.218	3031	19	12	163928	166957	4090557	4093553	0	5265
Curcuma_amarissima_PQ442965	Curcuma_longa_L._mt1	97.951	3026	28	24	218488	221492	3738891	3735879	0	5214
Curcuma_amarissima_PQ442963	Curcuma_longa_L._mt1	98.81	3026	7	11	294428	297444	1180245	1183250	0	5361
Curcuma_amarissima_PQ442961	Curcuma_longa_L._mt1	99.105	3017	7	9	132983	135994	5828677	5825676	0	5404
Curcuma_amarissima_PQ442959	Curcuma_longa_L._mt1	98.6	3001	8	8	10902	13890	4544203	4541225	0	5278
Curcuma_amarissima_PQ442957	Curcuma_longa_L._mt1	98.9	3001	11	11	323772	326753	127517	130514	0	5339
Curcuma_amarissima_PQ442956	Curcuma_longa_L._mt1	99.067	3000	18	4	72909	75904	1532081	1529088	0	5376
Curcuma_amarissima_PQ442984	Curcuma_longa_L._mt3	98.994	2981	7	10	20174	23133	62529	59551	0	5317
Curcuma_amarissima_PQ442963	Curcuma_longa_L._mt1	97.476	2972	18	20	264033	266994	4698826	4695902	0	5020
Curcuma_amarissima_PQ442958	Curcuma_longa_L._mt1	99.258	2964	6	7	405178	408129	5682845	5679886	0	5337
Curcuma_amarissima_PQ442971	Curcuma_longa_L._mt1	98.783	2957	6	8	172492	175429	1419064	1422009	0	5234
Curcuma_amarissima_PQ442974	Curcuma_longa_L._mt2	98.611	2952	12	6	14540	17491	341520	344442	0	5197
Curcuma_amarissima_PQ442959	Curcuma_longa_L._mt1	99.525	2948	9	3	339041	341983	1980540	1977593	0	5361
Curcuma_amarissima_PQ442959	Curcuma_longa_L._mt1	98.472	2945	8	20	372954	375892	6919849	6922762	0	5155
Curcuma_amarissima_PQ442976	Curcuma_longa_L._mt1	99.59	2926	6	2	65628	68547	3845686	3848611	0	5332
Curcuma_amarissima_PQ442984	Curcuma_longa_L._mt1	97.6	2917	2	9	23197	26049	4606694	4609606	0	4937
Curcuma_amarissima_PQ442956	Curcuma_longa_L._mt1	99.897	2911	3	0	252041	254951	6839184	6836274	0	5360
Curcuma_amarissima_PQ442972	Curcuma_longa_L._mt1	99.617	2875	10	1	63529	66403	4179304	4182177	0	5247
Curcuma_amarissima_PQ442956	Curcuma_longa_L._mt1	99.16	2857	8	9	397716	400558	1577983	1575129	0	5129
Curcuma_amarissima_PQ442974	Curcuma_longa_L._mt1	98.773	2853	24	7	115766	118617	547048	544206	0	5064
Curcuma_amarissima_PQ442961	Curcuma_longa_L._mt1	99.824	2844	5	0	267029	269872	2364298	2367141	0	5225
Curcuma_amarissima_PQ442960	Curcuma_longa_L._mt1	99.4	2834	0	1	393716	396532	5920243	5923076	0	5123
Curcuma_amarissima_PQ442962	Curcuma_longa_L._mt1	97.665	2826	25	9	95235	98021	6657601	6654778	0	4815
Curcuma_amarissima_PQ442957	Curcuma_longa_L._mt1	98.866	2821	21	11	262052	264866	6626493	6629308	0	5022
Curcuma_amarissima_PQ442963	Curcuma_longa_L._mt1	99.006	2817	7	6	163380	166176	208175	205360	0	5027
Curcuma_amarissima_PQ442978	Curcuma_longa_L._mt1	99.929	2812	2	0	20463	23274	2225186	2227997	0	5182
Curcuma_amarissima_PQ442967	Curcuma_longa_L._mt1	98.577	2810	2	4	34059	36850	2287141	2289930	0	4933
Curcuma_amarissima_PQ442964	Curcuma_longa_L._mt1	97.616	2810	8	17	95383	98151	428645	425854	0	4763
Curcuma_amarissima_PQ442958	Curcuma_longa_L._mt1	99.11	2809	8	6	112725	115522	1953883	1951081	0	5033
Curcuma_amarissima_PQ442956	Curcuma_longa_L._mt1	99.108	2802	9	5	434263	437052	4524468	4521671	0	5022
Curcuma_amarissima_PQ442958	Curcuma_longa_L._mt1	98.999	2797	2	8	447204	449998	308023	310795	0	4987
Curcuma_amarissima_PQ442958	Curcuma_longa_L._mt1	99.499	2794	3	7	222478	225262	5954984	5957775	0	5072
Curcuma_amarissima_PQ442973	Curcuma_longa_L._mt1	99.355	2792	5	2	51005	53783	1294211	1291420	0	5044
Curcuma_amarissima_PQ442959	Curcuma_longa_L._mt3	98.171	2789	7	14	344033	346780	86645	83860	0	4828
Curcuma_amarissima_PQ442976	Curcuma_longa_L._mt1	99.102	2785	13	8	60822	63605	173157	170384	0	4994
Curcuma_amarissima_PQ442969	Curcuma_longa_L._mt3	98.384	2785	9	9	154244	157013	36573	33810	0	4861
Curcuma_amarissima_PQ442961	Curcuma_longa_L._mt1	98.585	2756	3	3	278303	281045	7003802	7006534	0	4841
Curcuma_amarissima_PQ442961	Curcuma_longa_L._mt1	98.439	2754	17	10	379573	382316	5447185	5449922	0	4824
Curcuma_amarissima_PQ442959	Curcuma_longa_L._mt1	99.71	2754	4	1	128719	131472	5735605	5732856	0	5038
Curcuma_amarissima_PQ442957	Curcuma_longa_L._mt1	99.054	2748	6	2	383637	386368	7002166	6999423	0	4913
Curcuma_amarissima_PQ442977	Curcuma_longa_L._mt1	99.599	2744	8	2	14129	16870	6273990	6271248	0	5003
Curcuma_amarissima_PQ442970	Curcuma_longa_L._mt1	95.985	2740	17	36	131389	134085	3520315	3523004	0	4364
Curcuma_amarissima_PQ442963	Curcuma_longa_L._mt1	97.225	2739	41	15	297628	300358	1183235	1185946	0	4604
Curcuma_amarissima_PQ442957	Curcuma_longa_L._mt1	99.01	2727	11	11	423748	426462	4715000	4717722	0	4872
Curcuma_amarissima_PQ442969	Curcuma_longa_L._mt1	98.972	2723	9	4	12787	15500	1597583	1600295	0	4855
Curcuma_amarissima_PQ442973	Curcuma_longa_L._mt1	98.6	2715	3	7	90769	93466	2129762	2132458	0	4771
Curcuma_amarissima_PQ442956	Curcuma_longa_L._mt1	95.396	2715	42	31	395050	397717	6851921	6849243	0	4244
Curcuma_amarissima_PQ442958	Curcuma_longa_L._mt1	99.042	2713	2	3	376120	378813	5952514	5949807	0	4844
Curcuma_amarissima_PQ442958	Curcuma_longa_L._mt1	95.609	2710	39	13	354737	357377	2111142	2113840	0	4272
Curcuma_amarissima_PQ442959	Curcuma_longa_L._mt1	99.668	2709	2	4	142769	145476	1035104	1032402	0	4946
Curcuma_amarissima_PQ442968	Curcuma_longa_L._mt1	98.708	2708	12	9	150634	153340	3816771	3814086	0	4785
Curcuma_amarissima_PQ442966	Curcuma_longa_L._mt1	98.632	2705	2	5	193487	196163	2272631	2269934	0	4758
Curcuma_amarissima_PQ442959	Curcuma_longa_L._mt1	96.409	2701	30	26	412451	415119	4804456	4807121	0	4388
Curcuma_amarissima_PQ442983	Curcuma_longa_L._mt2	96.852	2700	22	23	24386	27049	30855	28183	0	4457
Curcuma_amarissima_PQ442971	Curcuma_longa_L._mt1	99.629	2699	6	1	6732	9430	3435427	3438121	0	4926
Curcuma_amarissima_PQ442956	Curcuma_longa_L._mt2	99.555	2694	7	1	308979	311667	232695	230002	0	4903
Curcuma_amarissima_PQ442958	Curcuma_longa_L._mt1	99.701	2674	2	3	386560	389232	2047502	2050170	0	4889
Curcuma_amarissima_PQ442956	Curcuma_longa_L._mt1	99.85	2674	4	0	448206	450879	6137354	6134681	0	4916
Curcuma_amarissima_PQ442959	Curcuma_longa_L._mt1	96.819	2672	23	15	86181	88847	5650917	5648303	0	4407
Curcuma_amarissima_PQ442984	Curcuma_longa_L._mt1	99.287	2663	8	4	12513	15164	5974931	5977593	0	4802
Curcuma_amarissima_PQ442962	Curcuma_longa_L._mt2	98.565	2648	7	12	116049	118682	51596	54226	0	4650
Curcuma_amarissima_PQ442964	Curcuma_longa_L._mt2	99.395	2646	12	2	111349	113994	254862	252221	0	4795
Curcuma_amarissima_PQ442964	Curcuma_longa_L._mt1	99.395	2646	12	2	111349	113994	4481473	4478832	0	4795
Curcuma_amarissima_PQ442958	Curcuma_longa_L._mt1	99.848	2638	2	2	408761	411397	5911605	5908969	0	4848
Curcuma_amarissima_PQ442969	Curcuma_longa_L._mt1	99.278	2631	3	5	1541	4156	1585819	1588448	0	4739
Curcuma_amarissima_PQ442956	Curcuma_longa_L._mt2	99.543	2626	2	3	188742	191362	344679	347299	0	4774
Curcuma_amarissima_PQ442956	Curcuma_longa_L._mt1	99.543	2626	2	3	188742	191362	6190171	6187551	0	4774
Curcuma_amarissima_PQ442975	Curcuma_longa_L._mt1	99.848	2623	4	0	108266	110888	6375446	6378068	0	4822
Curcuma_amarissima_PQ442961	Curcuma_longa_L._mt1	99.275	2621	7	5	216245	218854	4938609	4941228	0	4724
Curcuma_amarissima_PQ442958	Curcuma_longa_L._mt1	99.465	2616	4	3	473607	476222	4918851	4921456	0	4745
Curcuma_amarissima_PQ442958	Curcuma_longa_L._mt1	96.971	2608	24	18	171535	174140	4609912	4612466	0	4327
Curcuma_amarissima_PQ442956	Curcuma_longa_L._mt1	97.271	2602	4	11	500871	503449	5579854	5582411	0	4349
Curcuma_amarissima_PQ442957	Curcuma_longa_L._mt1	98.343	2595	12	6	211416	213990	1299527	1302110	0	4525
Curcuma_amarissima_PQ442967	Curcuma_longa_L._mt1	97.49	2590	16	4	145953	148542	726546	729086	0	4377
Curcuma_amarissima_PQ442959	Curcuma_longa_L._mt1	97.876	2589	4	11	105482	108067	1194432	1196972	0	4429
Curcuma_amarissima_PQ442964	Curcuma_longa_L._mt1	98.532	2588	6	10	50641	53196	3234244	3231657	0	4540
Curcuma_amarissima_PQ442960	Curcuma_longa_L._mt1	96.133	2586	79	11	434554	437131	2685310	2682738	0	4202
Curcuma_amarissima_PQ442958	Curcuma_longa_L._mt1	98.99	2574	5	9	199528	202088	2471830	2474395	0	4590
Curcuma_amarissima_PQ442959	Curcuma_longa_L._mt1	98.598	2567	7	7	140203	142749	1037814	1035257	0	4514
Curcuma_amarissima_PQ442960	Curcuma_longa_L._mt1	99.726	2558	4	1	322997	325551	3365682	3363125	0	4682
Curcuma_amarissima_PQ442986	Curcuma_longa_L._mt1	98.471	2551	31	4	3775	6323	4826935	4824391	0	4488
Curcuma_amarissima_PQ442956	Curcuma_longa_L._mt1	99.645	2538	3	2	552253	554786	696831	694296	0	4632
Curcuma_amarissima_PQ442974	Curcuma_longa_L._mt1	98.423	2537	11	6	14955	17491	6192915	6190408	0	4436
Curcuma_amarissima_PQ442956	Curcuma_longa_L._mt1	99.014	2536	4	4	547422	549937	1019785	1022319	0	4525
Curcuma_amarissima_PQ442958	Curcuma_longa_L._mt1	99.566	2533	5	3	358917	361448	2115333	2117860	0	4612
Curcuma_amarissima_PQ442969	Curcuma_longa_L._mt1	99.487	2532	6	3	27690	30220	1613196	1615721	0	4597
Curcuma_amarissima_PQ442957	Curcuma_longa_L._mt1	99.487	2532	1	4	220227	222753	2402596	2405120	0	4593
Curcuma_amarissima_PQ442961	Curcuma_longa_L._mt1	97.626	2527	8	5	2452	4929	1829635	1827112	0	4287
Curcuma_amarissima_PQ442966	Curcuma_longa_L._mt1	97.862	2526	15	12	145248	147764	1758133	1760628	0	4329
Curcuma_amarissima_PQ442969	Curcuma_longa_L._mt1	99.445	2521	12	2	91183	93702	893577	891058	0	4577
Curcuma_amarissima_PQ442960	Curcuma_longa_L._mt1	99.165	2516	8	6	187809	190323	2746216	2743713	0	4518
Curcuma_amarissima_PQ442972	Curcuma_longa_L._mt1	97.653	2514	7	9	92466	94958	3459495	3461977	0	4268
Curcuma_amarissima_PQ442964	Curcuma_longa_L._mt1	98.607	2512	10	5	291086	293572	4842299	4844810	0	4421
Curcuma_amarissima_PQ442964	Curcuma_longa_L._mt1	98.607	2512	10	5	291086	293572	1012827	1015338	0	4421
Curcuma_amarissima_PQ442959	Curcuma_longa_L._mt1	99.281	2504	5	4	169112	171615	4096388	4098878	0	4512
Curcuma_amarissima_PQ442967	Curcuma_longa_L._mt1	98.522	2503	4	9	182652	185132	3360559	3358068	0	4386
Curcuma_amarissima_PQ442959	Curcuma_longa_L._mt1	96.68	2500	14	15	362207	364671	6908012	6910477	0	4093
Curcuma_amarissima_PQ442965	Curcuma_longa_L._mt1	98.839	2498	11	5	76523	79007	6099048	6096556	0	4436
Curcuma_amarissima_PQ442966	Curcuma_longa_L._mt1	98.037	2496	7	11	60567	63026	557029	554540	0	4300
Curcuma_amarissima_PQ442959	Curcuma_longa_L._mt1	99.799	2489	4	1	245801	248288	210657	208169	0	4567
Curcuma_amarissima_PQ442956	Curcuma_longa_L._mt1	97.345	2486	22	14	457831	460292	2794025	2796490	0	4185
Curcuma_amarissima_PQ442961	Curcuma_longa_L._mt1	74.879	2480	471	108	258145	260555	5910423	5912819	0	989
Curcuma_amarissima_PQ442957	Curcuma_longa_L._mt1	99.879	2480	3	0	321323	323802	125104	127583	0	4564
Curcuma_amarissima_PQ442962	Curcuma_longa_L._mt1	99.072	2478	4	4	64175	66652	3053736	3056194	0	4431
Curcuma_amarissima_PQ442970	Curcuma_longa_L._mt1	98.341	2471	7	13	160913	163362	1788224	1785767	0	4305
Curcuma_amarissima_PQ442961	Curcuma_longa_L._mt1	99.35	2463	3	8	218860	221314	4941453	4943910	0	4447
Curcuma_amarissima_PQ442960	Curcuma_longa_L._mt1	99.797	2463	5	0	36292	38754	3225279	3227741	0	4521
Curcuma_amarissima_PQ442962	Curcuma_longa_L._mt1	99.797	2459	2	3	243209	245666	2443405	2440949	0	4510
Curcuma_amarissima_PQ442976	Curcuma_longa_L._mt1	96.947	2457	16	24	42196	44628	5928869	5926448	0	4067
Curcuma_amarissima_PQ442961	Curcuma_longa_L._mt1	99.104	2456	9	7	201120	203562	1890053	1892508	0	4401
Curcuma_amarissima_PQ442956	Curcuma_longa_L._mt1	99.511	2452	5	4	544971	547416	1017296	1019746	0	4455
Curcuma_amarissima_PQ442967	Curcuma_longa_L._mt1	96.401	2445	44	16	123380	125796	6640798	6638370	0	3988
Curcuma_amarissima_PQ442963	Curcuma_longa_L._mt1	99.877	2445	3	0	19039	21483	5354058	5351614	0	4499
Curcuma_amarissima_PQ442965	Curcuma_longa_L._mt2	99.1	2444	4	2	128678	131107	211476	213915	0	4375
Curcuma_amarissima_PQ442956	Curcuma_longa_L._mt1	96.275	2443	25	24	356097	358513	5587860	5585458	0	3947
Curcuma_amarissima_PQ442958	Curcuma_longa_L._mt1	99.877	2442	3	0	268200	270641	800402	802843	0	4494
Curcuma_amarissima_PQ442956	Curcuma_longa_L._mt1	98.525	2441	6	7	478956	481366	4877111	4879551	0	4281
Curcuma_amarissima_PQ442971	Curcuma_longa_L._mt1	98.885	2421	12	11	123876	126290	2470483	2468072	0	4307
Curcuma_amarissima_PQ442965	Curcuma_longa_L._mt1	98.885	2421	9	9	145466	147883	815386	817791	0	4305
Curcuma_amarissima_PQ442960	Curcuma_longa_L._mt3	99.377	2407	3	3	396455	398861	89065	86671	0	4351
Curcuma_amarissima_PQ442967	Curcuma_longa_L._mt1	98.459	2401	2	5	148523	150898	729021	731411	0	4196
Curcuma_amarissima_PQ442974	Curcuma_longa_L._mt1	99.5	2398	0	5	41856	44251	3820166	3817779	0	4351
Curcuma_amarissima_PQ442960	Curcuma_longa_L._mt1	100	2397	0	0	228843	231239	1261643	1264039	0	4427
Curcuma_amarissima_PQ442959	Curcuma_longa_L._mt1	98.456	2396	10	8	356483	358867	6901296	6903675	0	4194
Curcuma_amarissima_PQ442956	Curcuma_longa_L._mt1	99.371	2385	7	3	493996	496378	5572472	5574850	0	4314
Curcuma_amarissima_PQ442956	Curcuma_longa_L._mt1	96.306	2382	35	16	558464	560805	3205362	3207730	0	3862
Curcuma_amarissima_PQ442958	Curcuma_longa_L._mt1	99.622	2381	3	1	247740	250114	4906582	4908962	0	4342
Curcuma_amarissima_PQ442961	Curcuma_longa_L._mt1	99.285	2376	6	4	11835	14209	1820086	1817721	0	4283
Curcuma_amarissima_PQ442958	Curcuma_longa_L._mt1	99.874	2374	3	0	238089	240462	3625300	3622927	0	4368
Curcuma_amarissima_PQ442975	Curcuma_longa_L._mt1	99.493	2365	2	3	9050	11413	3872780	3870425	0	4292
Curcuma_amarissima_PQ442956	Curcuma_longa_L._mt1	98.559	2359	6	8	26508	28840	6301849	6304205	0	4143
Curcuma_amarissima_PQ442975	Curcuma_longa_L._mt1	98.09	2356	6	7	60496	62812	4525689	4528044	0	4065
Curcuma_amarissima_PQ442966	Curcuma_longa_L._mt1	98.386	2355	7	8	125576	127915	637779	640117	0	4109
Curcuma_amarissima_PQ442958	Curcuma_longa_L._mt1	99.02	2348	6	3	31987	34317	2606837	2609184	0	4193
Curcuma_amarissima_PQ442963	Curcuma_longa_L._mt1	99.872	2346	2	1	158540	160884	2869530	2871875	0	4314
Curcuma_amarissima_PQ442993	Curcuma_longa_L._mt1	99.445	2344	3	4	2875	5209	5726510	5728852	0	4248
Curcuma_amarissima_PQ442970	Curcuma_longa_L._mt1	98.677	2343	6	7	171791	174123	6786026	6788353	0	4132
Curcuma_amarissima_PQ442961	Curcuma_longa_L._mt1	99.445	2341	8	2	194295	196630	5071215	5073555	0	4246
Curcuma_amarissima_PQ442960	Curcuma_longa_L._mt4	98.546	2339	5	9	367486	369796	81085	78748	0	4104
Curcuma_amarissima_PQ442976	Curcuma_longa_L._mt2	99.187	2338	7	4	29951	32276	94613	92276	0	4202
Curcuma_amarissima_PQ442976	Curcuma_longa_L._mt1	99.187	2338	7	4	29951	32276	4956243	4953906	0	4202
Curcuma_amarissima_PQ442966	Curcuma_longa_L._mt1	96.906	2327	26	24	119305	121621	3588346	3590636	0	3856
Curcuma_amarissima_PQ442958	Curcuma_longa_L._mt1	97.248	2326	11	15	228318	230591	2496667	2494343	0	3892
Curcuma_amarissima_PQ442972	Curcuma_longa_L._mt1	97.845	2320	15	7	131198	133487	3329672	3327358	0	3975
Curcuma_amarissima_PQ442972	Curcuma_longa_L._mt1	97.845	2320	15	7	131198	133487	1859351	1861665	0	3975
Curcuma_amarissima_PQ442967	Curcuma_longa_L._mt1	99.18	2318	8	4	136737	139054	1983910	1981604	0	4165
Curcuma_amarissima_PQ442964	Curcuma_longa_L._mt1	99.438	2315	2	6	262681	264986	1897215	1894903	0	4193
Curcuma_amarissima_PQ442960	Curcuma_longa_L._mt1	97.964	2309	6	11	149364	151652	6692670	6694957	0	3965
Curcuma_amarissima_PQ442960	Curcuma_longa_L._mt1	98.655	2305	7	11	205583	207864	3545207	3542904	0	4063
Curcuma_amarissima_PQ442961	Curcuma_longa_L._mt1	97.686	2290	10	6	393495	395763	5182289	5180022	0	3895
Curcuma_amarissima_PQ442965	Curcuma_longa_L._mt1	99.694	2286	5	1	191300	193583	2262203	2259918	0	4181
Curcuma_amarissima_PQ442956	Curcuma_longa_L._mt1	99.65	2286	8	0	186295	188580	2465400	2463115	0	4178
Curcuma_amarissima_PQ442972	Curcuma_longa_L._mt1	97.661	2266	23	8	2207	4457	1099393	1097143	0	3864
Curcuma_amarissima_PQ442965	Curcuma_longa_L._mt2	99.426	2266	3	1	237887	240142	405897	408162	0	4104
Curcuma_amarissima_PQ442964	Curcuma_longa_L._mt1	99.25	2266	3	3	3362	5617	176622	178883	0	4078
Curcuma_amarissima_PQ442970	Curcuma_longa_L._mt1	99.691	2264	7	0	6001	8264	1406372	1408635	0	4143
Curcuma_amarissima_PQ442956	Curcuma_longa_L._mt1	99.823	2264	2	2	204832	207094	977781	975519	0	4157
Curcuma_amarissima_PQ442958	Curcuma_longa_L._mt1	99.116	2262	7	5	370949	373205	4076915	4074662	0	4054
Curcuma_amarissima_PQ442962	Curcuma_longa_L._mt1	98.627	2258	16	9	259064	261320	3973486	3975729	0	3984
Curcuma_amarissima_PQ442961	Curcuma_longa_L._mt1	99.379	2255	8	2	377317	379571	5444892	5447140	0	4082
Curcuma_amarissima_PQ442971	Curcuma_longa_L._mt1	98.401	2252	6	3	87741	89967	5788904	5786658	0	3932
Curcuma_amarissima_PQ442961	Curcuma_longa_L._mt1	72.865	2248	449	111	258393	260548	4157006	4154828	6.81e-176	623
Curcuma_amarissima_PQ442973	Curcuma_longa_L._mt1	98.57	2238	9	5	124225	126448	673786	671558	0	3934
Curcuma_amarissima_PQ442962	Curcuma_longa_L._mt1	99.016	2236	18	4	253422	255657	2031147	2033378	0	4004
Curcuma_amarissima_PQ442960	Curcuma_longa_L._mt1	98.561	2223	2	3	382556	384778	4714688	4712496	0	3901
Curcuma_amarissima_PQ442967	Curcuma_longa_L._mt1	97.692	2210	13	14	142406	144608	722928	725106	0	3764
Curcuma_amarissima_PQ442961	Curcuma_longa_L._mt1	98.143	2208	35	5	356184	358389	5423976	5426179	0	3845
Curcuma_amarissima_PQ442965	Curcuma_longa_L._mt1	99.682	2204	4	3	252752	254954	4367191	4369392	0	4028
Curcuma_amarissima_PQ442965	Curcuma_longa_L._mt1	74.432	2202	431	96	18881	21045	6159078	6156972	0	826
Curcuma_amarissima_PQ442972	Curcuma_longa_L._mt1	98.319	2201	5	7	89799	91980	3457012	3459199	0	3831
Curcuma_amarissima_PQ442963	Curcuma_longa_L._mt1	99.046	2201	4	6	210667	212851	2716373	2714174	0	3932
Curcuma_amarissima_PQ442959	Curcuma_longa_L._mt1	99.773	2201	5	0	360002	362202	6905706	6907906	0	4037
Curcuma_amarissima_PQ442965	Curcuma_longa_L._mt2	99.136	2199	1	6	114829	117010	198360	200557	0	3940
Curcuma_amarissima_PQ442956	Curcuma_longa_L._mt1	97.997	2197	13	14	538405	540598	2752539	2750371	0	3784
Curcuma_amarissima_PQ442965	Curcuma_longa_L._mt2	81.287	2191	321	53	18813	20976	166675	168803	0	1692
Curcuma_amarissima_PQ442965	Curcuma_longa_L._mt1	81.772	2189	327	37	28833	30989	5912902	5910754	0	1766
Curcuma_amarissima_PQ442958	Curcuma_longa_L._mt1	99.036	2179	6	11	225272	227439	2499427	2497253	0	3893
Curcuma_amarissima_PQ442960	Curcuma_longa_L._mt1	99.081	2177	9	4	427076	429241	1646641	1644465	0	3899
Curcuma_amarissima_PQ442967	Curcuma_longa_L._mt1	98.667	2176	6	6	156297	158461	736424	738587	0	3836
Curcuma_amarissima_PQ442956	Curcuma_longa_L._mt1	98.573	2172	14	4	350501	352670	6685026	6682870	0	3823
Curcuma_amarissima_PQ442965	Curcuma_longa_L._mt1	99.308	2167	5	8	68950	71114	4200096	4197938	0	3910
Curcuma_amarissima_PQ442961	Curcuma_longa_L._mt1	98.381	2162	9	9	270476	272616	2367924	2370080	0	3775
Curcuma_amarissima_PQ442958	Curcuma_longa_L._mt1	99.074	2159	6	3	178832	180990	5226352	5224208	0	3864
Curcuma_amarissima_PQ442965	Curcuma_longa_L._mt1	98.933	2156	8	3	80001	82151	4233015	4230870	0	3840
Curcuma_amarissima_PQ442969	Curcuma_longa_L._mt3	98.05	2154	7	11	151479	153617	39594	37461	0	3712
Curcuma_amarissima_PQ442966	Curcuma_longa_L._mt1	72.212	2152	490	89	63341	65439	3761805	3759709	7.73e-158	562
Curcuma_amarissima_PQ442963	Curcuma_longa_L._mt1	98.745	2152	8	8	5523	7655	3775055	3777206	0	3807
Curcuma_amarissima_PQ442976	Curcuma_longa_L._mt1	99.024	2151	1	1	32268	34398	4215873	4213723	0	3838
Curcuma_amarissima_PQ442958	Curcuma_longa_L._mt1	98.977	2150	4	5	242806	244937	1768359	1770508	0	3832
Curcuma_amarissima_PQ442958	Curcuma_longa_L._mt1	97.814	2150	10	9	444061	446179	304113	306256	0	3675
Curcuma_amarissima_PQ442957	Curcuma_longa_L._mt1	98.698	2150	6	10	426105	428242	2073613	2071474	0	3795
Curcuma_amarissima_PQ442961	Curcuma_longa_L._mt1	98.231	2148	17	9	23437	25584	913291	915417	0	3736
Curcuma_amarissima_PQ442956	Curcuma_longa_L._mt1	97.806	2142	16	10	507916	510044	327975	325852	0	3666
Curcuma_amarissima_PQ442961	Curcuma_longa_L._mt3	76.6	2141	405	70	258492	260582	80847	78753	0	1090
Curcuma_amarissima_PQ442965	Curcuma_longa_L._mt1	77.585	2137	371	64	154037	156123	6157136	6159214	0	1194
Curcuma_amarissima_PQ442956	Curcuma_longa_L._mt1	99.86	2137	1	2	29512	31647	6304890	6307025	0	3928
Curcuma_amarissima_PQ442960	Curcuma_longa_L._mt1	99.25	2134	10	6	429196	431328	1644481	1642353	0	3847
Curcuma_amarissima_PQ442965	Curcuma_longa_L._mt1	76.454	2132	424	57	28890	30984	5675802	5677892	0	1085
Curcuma_amarissima_PQ442960	Curcuma_longa_L._mt1	85.225	2132	110	57	276296	278375	6527536	6525558	0	2002
Curcuma_amarissima_PQ442957	Curcuma_longa_L._mt1	99.437	2131	6	2	123742	125866	1956509	1958639	0	3864
Curcuma_amarissima_PQ442989	Curcuma_longa_L._mt1	98.826	2130	2	1	1	2130	1101467	1103573	0	3773
Curcuma_amarissima_PQ442975	Curcuma_longa_L._mt1	73.12	2128	439	85	61004	63054	5910681	5912752	0	638
Curcuma_amarissima_PQ442973	Curcuma_longa_L._mt1	98.774	2120	7	4	93361	95478	2132390	2134492	0	3753
Curcuma_amarissima_PQ442963	Curcuma_longa_L._mt1	97.403	2118	8	11	187145	189217	1144309	1142194	0	3563
Curcuma_amarissima_PQ442968	Curcuma_longa_L._mt1	97.304	2114	18	18	114569	116669	4026436	4024349	0	3552
Curcuma_amarissima_PQ442981	Curcuma_longa_L._mt1	99.526	2108	2	4	6653	8757	1448800	1446698	0	3831
Curcuma_amarissima_PQ442975	Curcuma_longa_L._mt1	76.751	2099	407	53	61010	63055	5677964	5675894	0	1098
Curcuma_amarissima_PQ442964	Curcuma_longa_L._mt1	98.761	2099	5	5	259656	261742	5337583	5339672	0	3712
Curcuma_amarissima_PQ442964	Curcuma_longa_L._mt1	99.282	2088	4	2	101271	103358	2037543	2039619	0	3762
Curcuma_amarissima_PQ442964	Curcuma_longa_L._mt1	98.658	2086	7	5	275934	278003	2505752	2503672	0	3677
Curcuma_amarissima_PQ442959	Curcuma_longa_L._mt1	99.329	2086	9	1	366221	368306	6912341	6914421	0	3770
Curcuma_amarissima_PQ442960	Curcuma_longa_L._mt1	99.616	2082	4	1	71528	73609	2176871	2174794	0	3797
Curcuma_amarissima_PQ442966	Curcuma_longa_L._mt1	78.158	2074	413	37	63224	65276	6359351	6361405	0	1284
Curcuma_amarissima_PQ442959	Curcuma_longa_L._mt1	98.406	2070	16	11	368661	370716	6915026	6917092	0	3624
Curcuma_amarissima_PQ442960	Curcuma_longa_L._mt1	96.901	2065	27	17	380344	382373	3638651	3640713	0	3424
Curcuma_amarissima_PQ442973	Curcuma_longa_L._mt1	97.428	2061	11	22	118792	120822	6889707	6887659	0	3474
Curcuma_amarissima_PQ442963	Curcuma_longa_L._mt1	96.895	2061	15	15	15793	17816	2632007	2634055	0	3406
Curcuma_amarissima_PQ442961	Curcuma_longa_L._mt1	98.2	2056	7	8	388005	390045	5187896	5185856	0	3565
Curcuma_amarissima_PQ442960	Curcuma_longa_L._mt1	99.659	2055	1	3	309407	311456	2059402	2057349	0	3751
Curcuma_amarissima_PQ442959	Curcuma_longa_L._mt1	96.971	2047	14	26	370708	372724	6917203	6919231	0	3393
Curcuma_amarissima_PQ442974	Curcuma_longa_L._mt1	97.994	2044	12	10	91778	93793	1436163	1438205	0	3520
Curcuma_amarissima_PQ442965	Curcuma_longa_L._mt2	73.092	2044	440	76	154026	156002	168723	166723	3.24e-177	627
Curcuma_amarissima_PQ442975	Curcuma_longa_L._mt3	73.898	2042	414	79	61080	63044	80849	78850	0	708
Curcuma_amarissima_PQ442964	Curcuma_longa_L._mt1	98.923	2042	1	2	205623	207643	694150	692109	0	3629
Curcuma_amarissima_PQ442956	Curcuma_longa_L._mt1	97.795	2041	7	12	150345	152371	3199136	3197120	0	3485
Curcuma_amarissima_PQ442956	Curcuma_longa_L._mt1	99.607	2034	2	1	347662	349695	585200	583173	0	3707
Curcuma_amarissima_PQ442965	Curcuma_longa_L._mt1	99.852	2028	3	0	88829	90856	628147	626120	0	3729
Curcuma_amarissima_PQ442961	Curcuma_longa_L._mt1	99.507	2027	9	1	135990	138016	524384	522359	0	3687
Curcuma_amarissima_PQ442965	Curcuma_longa_L._mt1	73.001	2026	437	78	154026	155964	5762622	5760620	3.26e-172	610
Curcuma_amarissima_PQ442960	Curcuma_longa_L._mt1	99.901	2022	2	0	131261	133282	704567	702546	0	3723
Curcuma_amarissima_PQ442973	Curcuma_longa_L._mt1	96.23	2016	42	24	12242	14234	1476511	1478515	0	3271
Curcuma_amarissima_PQ442962	Curcuma_longa_L._mt1	99.454	2014	10	1	336946	338958	634594	636607	0	3657
Curcuma_amarissima_PQ442956	Curcuma_longa_L._mt1	99.005	2011	1	13	577927	579927	5218976	5216975	0	3585
Curcuma_amarissima_PQ442956	Curcuma_longa_L._mt1	98.806	2010	2	7	518899	520892	390232	388229	0	3559
Curcuma_amarissima_PQ442956	Curcuma_longa_L._mt1	85.871	2010	71	65	138322	140189	4014066	4016004	0	1941
Curcuma_amarissima_PQ442961	Curcuma_longa_L._mt1	98.407	2009	10	7	335222	337215	4029987	4031988	0	3513
Curcuma_amarissima_PQ442965	Curcuma_longa_L._mt2	96.547	1998	36	13	117057	119027	200559	202550	0	3277
Curcuma_amarissima_PQ442959	Curcuma_longa_L._mt3	99.9	1996	2	0	346788	348783	83747	81752	0	3675
Curcuma_amarissima_PQ442964	Curcuma_longa_L._mt1	98.786	1977	7	4	255247	257211	4426259	4424288	0	3502
Curcuma_amarissima_PQ442966	Curcuma_longa_L._mt1	98.582	1974	5	4	101084	103034	3564148	3566121	0	3469
Curcuma_amarissima_PQ442957	Curcuma_longa_L._mt1	99.189	1973	11	5	250925	252895	4637684	4635715	0	3550
Curcuma_amarissima_PQ442958	Curcuma_longa_L._mt3	99.341	1972	2	5	374162	376122	98354	100325	0	3559
Curcuma_amarissima_PQ442969	Curcuma_longa_L._mt1	99.034	1966	5	3	22167	24118	1607310	1609275	0	3513
Curcuma_amarissima_PQ442961	Curcuma_longa_L._mt1	99.643	1961	2	1	332122	334077	4028010	4029970	0	3578
Curcuma_amarissima_PQ442957	Curcuma_longa_L._mt1	99.796	1959	4	0	292384	294342	6060347	6058389	0	3596
Curcuma_amarissima_PQ442966	Curcuma_longa_L._mt1	97.905	1957	11	15	147871	149800	1760645	1762598	0	3360
Curcuma_amarissima_PQ442958	Curcuma_longa_L._mt3	99.382	1941	8	2	128831	130767	12988	14928	0	3515
Curcuma_amarissima_PQ442956	Curcuma_longa_L._mt1	98.505	1940	10	11	415478	417401	2737702	2735766	0	3404
Curcuma_amarissima_PQ442961	Curcuma_longa_L._mt1	99.845	1937	1	2	175044	176979	4438573	4436638	0	3559
Curcuma_amarissima_PQ442959	Curcuma_longa_L._mt1	97.624	1936	23	9	492735	494653	138516	140445	0	3299
Curcuma_amarissima_PQ442964	Curcuma_longa_L._mt1	97.106	1935	0	6	126545	128461	1913220	1911324	0	3212
Curcuma_amarissima_PQ442965	Curcuma_longa_L._mt1	98.242	1934	7	5	165607	167540	3322054	3323960	0	3358
Curcuma_amarissima_PQ442965	Curcuma_longa_L._mt1	98.242	1934	7	5	165607	167540	1866969	1865063	0	3358
Curcuma_amarissima_PQ442957	Curcuma_longa_L._mt1	96.949	1934	9	8	381738	383642	3131268	3129356	0	3199
Curcuma_amarissima_PQ442957	Curcuma_longa_L._mt3	99.482	1929	7	2	245866	247792	53863	51936	0	3504
Curcuma_amarissima_PQ442959	Curcuma_longa_L._mt1	98.755	1927	7	6	327973	329882	4212460	4210534	0	3410
Curcuma_amarissima_PQ442961	Curcuma_longa_L._mt1	96.302	1920	15	16	131110	132977	5830705	5828790	0	3101
Curcuma_amarissima_PQ442964	Curcuma_longa_L._mt1	99.321	1914	4	4	5621	7530	178997	180905	0	3454
Curcuma_amarissima_PQ442957	Curcuma_longa_L._mt1	98.374	1906	25	5	179737	181638	1241652	1243555	0	3343
Curcuma_amarissima_PQ442975	Curcuma_longa_L._mt1	99.737	1904	0	1	1	1904	4168385	4170283	0	3483
Curcuma_amarissima_PQ442985	Curcuma_longa_L._mt1	98.161	1903	8	5	12870	14756	6575070	6573179	0	3295
Curcuma_amarissima_PQ442980	Curcuma_longa_L._mt1	98.634	1903	7	3	15958	17841	2307583	2305681	0	3352
Curcuma_amarissima_PQ442966	Curcuma_longa_L._mt1	97.63	1899	10	9	191592	193488	2275119	2273254	0	3225
Curcuma_amarissima_PQ442968	Curcuma_longa_L._mt2	98.943	1893	6	5	66027	67907	267321	265431	0	3373
Curcuma_amarissima_PQ442968	Curcuma_longa_L._mt1	98.943	1893	6	5	66027	67907	4493932	4492042	0	3373
Curcuma_amarissima_PQ442971	Curcuma_longa_L._mt1	98.571	1890	7	4	166130	168000	4747840	4745952	0	3323
Curcuma_amarissima_PQ442973	Curcuma_longa_L._mt1	99.151	1884	3	5	1526	3396	4252478	4254361	0	3378
Curcuma_amarissima_PQ442961	Curcuma_longa_L._mt1	99.681	1883	2	1	16	1894	1832166	1830284	0	3441
Curcuma_amarissima_PQ442958	Curcuma_longa_L._mt1	99.947	1881	1	0	183997	185877	5057738	5055858	0	3469
Curcuma_amarissima_PQ442977	Curcuma_longa_L._mt1	99.574	1878	3	1	12252	14129	4395990	4397862	0	3419
Curcuma_amarissima_PQ442965	Curcuma_longa_L._mt1	72.563	1877	405	79	19050	20895	827128	825331	9.47e-143	512
Curcuma_amarissima_PQ442958	Curcuma_longa_L._mt1	97.175	1876	7	4	245588	247445	1773473	1775320	0	3129
Curcuma_amarissima_PQ442956	Curcuma_longa_L._mt1	98.453	1875	5	3	659969	661819	2873965	2875839	0	3280
Curcuma_amarissima_PQ442965	Curcuma_longa_L._mt1	98.879	1873	3	4	186262	188130	2267428	2265570	0	3326
Curcuma_amarissima_PQ442964	Curcuma_longa_L._mt1	99.092	1872	14	3	13508	15377	1468536	1466666	0	3360
Curcuma_amarissima_PQ442958	Curcuma_longa_L._mt1	99.144	1870	11	1	66114	67983	1520428	1522292	0	3360
Curcuma_amarissima_PQ442967	Curcuma_longa_L._mt1	99.893	1868	1	1	16823	18690	6075070	6076936	0	3437
Curcuma_amarissima_PQ442961	Curcuma_longa_L._mt1	76.521	1857	360	50	258417	260247	4526238	4528044	0	944
Curcuma_amarissima_PQ442959	Curcuma_longa_L._mt1	97.361	1857	7	8	410557	412395	4802615	4804447	0	3120
Curcuma_amarissima_PQ442961	Curcuma_longa_L._mt1	99.188	1847	2	5	54834	56669	3153070	3151226	0	3315
Curcuma_amarissima_PQ442958	Curcuma_longa_L._mt1	97.926	1832	2	8	411927	413728	1043973	1042148	0	3140
Curcuma_amarissima_PQ442967	Curcuma_longa_L._mt1	98.523	1828	4	2	140710	142514	721260	723087	0	3205
Curcuma_amarissima_PQ442961	Curcuma_longa_L._mt1	98.464	1823	13	4	203579	205401	1892613	1894420	0	3197
Curcuma_amarissima_PQ442961	Curcuma_longa_L._mt1	99.616	1821	3	2	121721	123537	1887533	1885713	0	3321
Curcuma_amarissima_PQ442972	Curcuma_longa_L._mt1	99.01	1819	10	5	82531	84343	2525994	2527810	0	3253
Curcuma_amarissima_PQ442976	Curcuma_longa_L._mt1	99.065	1818	11	2	68640	70451	3848840	3850657	0	3258
Curcuma_amarissima_PQ442956	Curcuma_longa_L._mt1	98.125	1813	7	7	81118	82916	5898628	5900427	0	3134
Curcuma_amarissima_PQ442964	Curcuma_longa_L._mt1	99.337	1810	8	2	48827	50636	3236473	3234668	0	3273
Curcuma_amarissima_PQ442960	Curcuma_longa_L._mt1	99.446	1804	5	1	279642	281445	2615222	2617020	0	3271
Curcuma_amarissima_PQ442959	Curcuma_longa_L._mt1	98.826	1788	9	2	120329	122104	1210120	1211907	0	3175
Curcuma_amarissima_PQ442965	Curcuma_longa_L._mt1	99.102	1782	3	4	188136	189909	2265443	2263667	0	3190
Curcuma_amarissima_PQ442965	Curcuma_longa_L._mt1	74.382	1780	347	70	29244	30986	4528018	4526311	0	660
Curcuma_amarissima_PQ442960	Curcuma_longa_L._mt1	99.381	1778	8	2	51855	53629	2824944	2823167	0	3219
Curcuma_amarissima_PQ442964	Curcuma_longa_L._mt1	98.642	1767	8	7	503	2255	4830602	4828838	0	3116
Curcuma_amarissima_PQ442971	Curcuma_longa_L._mt1	74.078	1763	393	50	17358	19092	5770147	5771873	0	665
Curcuma_amarissima_PQ442960	Curcuma_longa_L._mt1	71.323	1761	379	80	260521	262201	1201024	1202738	2.96e-90	339
Curcuma_amarissima_PQ442957	Curcuma_longa_L._mt1	99.829	1756	3	0	209171	210926	4936487	4934732	0	3227
Curcuma_amarissima_PQ442956	Curcuma_longa_L._mt1	99.601	1753	5	2	326544	328295	5837551	5839302	0	3197
Curcuma_amarissima_PQ442967	Curcuma_longa_L._mt1	96.627	1749	17	18	125796	127523	6691123	6692850	0	2865
Curcuma_amarissima_PQ442969	Curcuma_longa_L._mt1	98.569	1747	12	5	11043	12781	1595537	1597278	0	3075
Curcuma_amarissima_PQ442956	Curcuma_longa_L._mt1	99.426	1742	0	5	255636	257367	1361400	1359659	0	3153
Curcuma_amarissima_PQ442971	Curcuma_longa_L._mt1	80.161	1739	318	25	137036	138762	5675760	5677483	0	1275
Curcuma_amarissima_PQ442961	Curcuma_longa_L._mt1	80.012	1736	318	27	258901	260624	380864	379146	0	1256
Curcuma_amarissima_PQ442971	Curcuma_longa_L._mt2	82.075	1735	269	28	17233	18950	125411	123702	0	1443
Curcuma_amarissima_PQ442961	Curcuma_longa_L._mt1	99.769	1734	4	0	117854	119587	3648047	3649780	0	3181
Curcuma_amarissima_PQ442975	Curcuma_longa_L._mt1	98.442	1733	8	6	106015	107733	6373135	6374862	0	3033
Curcuma_amarissima_PQ442971	Curcuma_longa_L._mt1	98.961	1732	0	1	9359	11090	3438132	3439845	0	3083
Curcuma_amarissima_PQ442967	Curcuma_longa_L._mt1	98.497	1730	10	5	158855	160577	739043	740763	0	3037
Curcuma_amarissima_PQ442981	Curcuma_longa_L._mt1	74.711	1728	320	78	9587	11249	580646	582321	0	662
Curcuma_amarissima_PQ442965	Curcuma_longa_L._mt1	73.956	1724	243	89	178887	180554	1561444	1563017	4.40e-141	507
Curcuma_amarissima_PQ442964	Curcuma_longa_L._mt1	98.839	1723	4	10	207644	209366	692169	690463	0	3057
Curcuma_amarissima_PQ442956	Curcuma_longa_L._mt1	75.932	1716	325	63	527880	529551	5677836	5676165	0	800
Curcuma_amarissima_PQ442961	Curcuma_longa_L._mt1	98.659	1715	6	7	33893	35606	3554266	3555964	0	3024
Curcuma_amarissima_PQ442961	Curcuma_longa_L._mt1	75.395	1711	339	58	258548	260219	6941994	6943661	0	752
Curcuma_amarissima_PQ442971	Curcuma_longa_L._mt3	74.795	1710	365	48	137084	138762	78760	80434	0	710
Curcuma_amarissima_PQ442975	Curcuma_longa_L._mt1	71.613	1705	363	78	61157	62792	6942018	6943670	7.31e-96	355
Curcuma_amarissima_PQ442966	Curcuma_longa_L._mt1	96.238	1701	24	14	69661	71323	4366377	4364679	0	2750
Curcuma_amarissima_PQ442961	Curcuma_longa_L._mt1	99.235	1700	3	2	389995	391689	5185822	5184128	0	3059
Curcuma_amarissima_PQ442974	Curcuma_longa_L._mt1	98.468	1697	3	2	1	1674	4535923	4534227	0	2968
Curcuma_amarissima_PQ442959	Curcuma_longa_L._mt1	97.934	1694	13	9	18164	19840	5048653	5046965	0	2915
Curcuma_amarissima_PQ442972	Curcuma_longa_L._mt1	98.76	1693	1	2	140473	142160	5355606	5357283	0	2992
Curcuma_amarissima_PQ442967	Curcuma_longa_L._mt1	97.933	1693	9	5	160629	162307	741224	742904	0	2909
Curcuma_amarissima_PQ442962	Curcuma_longa_L._mt1	98.994	1690	5	4	73405	75082	5314426	5312737	0	3016
Curcuma_amarissima_PQ442965	Curcuma_longa_L._mt1	74.807	1687	359	49	28916	30571	379213	380864	0	701
Curcuma_amarissima_PQ442957	Curcuma_longa_L._mt1	97.798	1680	15	6	214818	216483	5906415	5904744	0	2878
Curcuma_amarissima_PQ442966	Curcuma_longa_L._mt1	99.762	1679	4	0	12508	14186	1371650	1373328	0	3079
Curcuma_amarissima_PQ442971	Curcuma_longa_L._mt1	73.047	1677	346	65	137103	138730	5912819	5911200	6.47e-138	496
Curcuma_amarissima_PQ442963	Curcuma_longa_L._mt1	99.403	1676	5	1	67172	68847	941569	943239	0	3035
Curcuma_amarissima_PQ442974	Curcuma_longa_L._mt1	98.746	1674	10	5	39756	41426	3822757	3821092	0	2964
Curcuma_amarissima_PQ442974	Curcuma_longa_L._mt1	99.044	1673	7	3	118981	120648	543556	541888	0	2992
Curcuma_amarissima_PQ442968	Curcuma_longa_L._mt1	98.325	1672	7	9	181429	183094	6676304	6674648	0	2913
Curcuma_amarissima_PQ442976	Curcuma_longa_L._mt1	98.443	1670	6	8	13438	15095	2192936	2191275	0	2922
Curcuma_amarissima_PQ442960	Curcuma_longa_L._mt1	99.7	1669	3	2	418352	420018	5775185	5776853	0	3053
Curcuma_amarissima_PQ442977	Curcuma_longa_L._mt1	99.04	1667	1	3	16898	18559	1430550	1428894	0	2976
Curcuma_amarissima_PQ442963	Curcuma_longa_L._mt1	99.88	1660	1	1	193002	194660	4296463	4294804	0	3053
Curcuma_amarissima_PQ442962	Curcuma_longa_L._mt1	99.578	1659	6	1	26905	28562	377585	379243	0	3024
Curcuma_amarissima_PQ442975	Curcuma_longa_L._mt1	99.456	1655	1	2	6761	8412	5075716	5074067	0	3000
Curcuma_amarissima_PQ442974	Curcuma_longa_L._mt1	99.577	1654	2	1	120649	122297	195416	197069	0	3011
Curcuma_amarissima_PQ442958	Curcuma_longa_L._mt1	99.213	1652	2	7	292740	294382	1319050	1320699	0	2968
Curcuma_amarissima_PQ442957	Curcuma_longa_L._mt1	99.089	1646	13	2	104599	106243	1405806	1404162	0	2955
Curcuma_amarissima_PQ442956	Curcuma_longa_L._mt1	97.989	1641	9	9	492284	493910	4846555	4844925	0	2826
Curcuma_amarissima_PQ442956	Curcuma_longa_L._mt1	97.989	1641	9	9	492284	493910	1017083	1015453	0	2826
Curcuma_amarissima_PQ442970	Curcuma_longa_L._mt1	94.878	1640	12	14	170316	171909	5412612	5414225	0	2497
Curcuma_amarissima_PQ442963	Curcuma_longa_L._mt1	98.474	1638	4	9	68894	70513	4420204	4421838	0	2867
Curcuma_amarissima_PQ442963	Curcuma_longa_L._mt1	98.655	1636	14	8	167971	169604	204229	202600	0	2892
Curcuma_amarissima_PQ442968	Curcuma_longa_L._mt2	99.633	1634	4	2	64381	66013	269102	267470	0	2983
Curcuma_amarissima_PQ442968	Curcuma_longa_L._mt1	99.633	1634	4	2	64381	66013	4495713	4494081	0	2983
Curcuma_amarissima_PQ442993	Curcuma_longa_L._mt3	83.855	1629	67	86	1204	2652	42936	41324	0	1371
Curcuma_amarissima_PQ442968	Curcuma_longa_L._mt1	97.667	1629	6	11	118537	120151	4021846	4020236	0	2769
Curcuma_amarissima_PQ442963	Curcuma_longa_L._mt1	99.815	1625	2	1	156909	158533	2867790	2869413	0	2983
Curcuma_amarissima_PQ442960	Curcuma_longa_L._mt1	98.153	1624	5	6	432290	433888	3498074	3499697	0	2809
Curcuma_amarissima_PQ442972	Curcuma_longa_L._mt1	97.904	1622	10	11	1	1617	1101466	1099864	0	2785
Curcuma_amarissima_PQ442969	Curcuma_longa_L._mt4	98.826	1618	4	6	159360	160964	3462	1847	0	2868
Curcuma_amarissima_PQ442971	Curcuma_longa_L._mt1	99.814	1617	3	0	162523	164139	654317	655933	0	2970
Curcuma_amarissima_PQ442967	Curcuma_longa_L._mt1	95.469	1611	28	16	190514	192085	1259392	1260996	0	2529
Curcuma_amarissima_PQ442956	Curcuma_longa_L._mt1	98.073	1609	7	6	133537	135130	1747125	1745526	0	2778
Curcuma_amarissima_PQ442967	Curcuma_longa_L._mt1	99.502	1608	6	2	133859	135465	2156280	2154674	0	2924
Curcuma_amarissima_PQ442957	Curcuma_longa_L._mt1	99.876	1607	2	0	142536	144142	6420026	6421632	0	2957
Curcuma_amarissima_PQ442956	Curcuma_longa_L._mt3	72.132	1604	344	81	527880	529416	80791	79224	1.21e-105	390
Curcuma_amarissima_PQ442965	Curcuma_longa_L._mt1	71.893	1601	349	77	29361	30928	6943526	6941994	6.03e-100	370
Curcuma_amarissima_PQ442962	Curcuma_longa_L._mt1	98.438	1601	8	4	187723	189308	7017242	7018840	0	2802
Curcuma_amarissima_PQ442960	Curcuma_longa_L._mt1	96.996	1598	11	8	231201	232777	1264038	1265619	0	2651
Curcuma_amarissima_PQ442959	Curcuma_longa_L._mt1	99.561	1594	2	2	395012	396600	6939803	6941396	0	2900
Curcuma_amarissima_PQ442957	Curcuma_longa_L._mt1	99.749	1594	2	2	289567	291159	459490	461082	0	2920
Curcuma_amarissima_PQ442966	Curcuma_longa_L._mt1	73.539	1591	325	65	163154	164701	825595	827132	1.70e-144	518
Curcuma_amarissima_PQ442961	Curcuma_longa_L._mt1	99.937	1590	1	0	32330	33919	3552676	3554265	0	2931
Curcuma_amarissima_PQ442975	Curcuma_longa_L._mt1	76.574	1588	294	49	61509	63054	380831	379280	0	800
Curcuma_amarissima_PQ442965	Curcuma_longa_L._mt1	97.981	1585	4	11	15315	16899	4046253	4047809	0	2724
Curcuma_amarissima_PQ442969	Curcuma_longa_L._mt1	98.734	1580	13	2	51037	52616	86826	85254	0	2800
Curcuma_amarissima_PQ442957	Curcuma_longa_L._mt1	98.922	1577	6	3	189265	190841	1252565	1254130	0	2808
Curcuma_amarissima_PQ442966	Curcuma_longa_L._mt1	82.402	1574	214	31	163408	164934	5762091	5760534	0	1314
Curcuma_amarissima_PQ442962	Curcuma_longa_L._mt1	97.823	1562	25	4	255560	257114	2033314	2034873	0	2687
Curcuma_amarissima_PQ442964	Curcuma_longa_L._mt1	98.393	1556	5	2	40472	42021	2671794	2673335	0	2717
Curcuma_amarissima_PQ442959	Curcuma_longa_L._mt1	97.036	1552	6	10	167481	169006	4094089	4095626	0	2575
Curcuma_amarissima_PQ442977	Curcuma_longa_L._mt1	98.321	1549	4	6	18566	20101	5300395	5298856	0	2697
Curcuma_amarissima_PQ442975	Curcuma_longa_L._mt1	97.287	1548	7	6	95529	97076	6490735	6492247	0	2593
Curcuma_amarissima_PQ442964	Curcuma_longa_L._mt1	99.354	1547	2	1	42110	43656	2674325	2675863	0	2795
Curcuma_amarissima_PQ442957	Curcuma_longa_L._mt1	98.509	1543	10	1	416925	418454	2992399	2990857	0	2710
Curcuma_amarissima_PQ442964	Curcuma_longa_L._mt2	98.825	1532	5	4	283848	285367	70075	68545	0	2717
Curcuma_amarissima_PQ442960	Curcuma_longa_L._mt1	99.346	1528	8	2	118744	120270	1816684	1815158	0	2765
Curcuma_amarissima_PQ442956	Curcuma_longa_L._mt1	98.233	1528	3	7	38919	40433	6313389	6314905	0	2651
Curcuma_amarissima_PQ442960	Curcuma_longa_L._mt2	99.475	1525	3	1	351792	353311	384846	386370	0	2767
Curcuma_amarissima_PQ442957	Curcuma_longa_L._mt1	98.162	1523	1	11	182410	183926	1244951	1246452	0	2632
Curcuma_amarissima_PQ442957	Curcuma_longa_L._mt1	98.16	1522	6	9	346914	348426	567158	568666	0	2636
Curcuma_amarissima_PQ442960	Curcuma_longa_L._mt1	97.82	1514	1	3	73636	75118	2174272	2172760	0	2584
Curcuma_amarissima_PQ442966	Curcuma_longa_L._mt1	97.213	1507	9	8	107333	108807	3570415	3571920	0	2519
Curcuma_amarissima_PQ442962	Curcuma_longa_L._mt1	98.802	1502	5	3	268523	270023	1550670	1552159	0	2662
Curcuma_amarissima_PQ442964	Curcuma_longa_L._mt1	98.464	1497	5	8	98122	99611	425853	424368	0	2621
Curcuma_amarissima_PQ442957	Curcuma_longa_L._mt1	98.797	1496	4	7	102289	103776	2687660	2686171	0	2651
Curcuma_amarissima_PQ442961	Curcuma_longa_L._mt1	98.863	1495	3	6	284897	286387	2765269	2766753	0	2654
Curcuma_amarissima_PQ442965	Curcuma_longa_L._mt3	79.074	1491	252	32	39592	41060	79213	80665	0	970
Curcuma_amarissima_PQ442957	Curcuma_longa_L._mt1	98.521	1487	8	4	340887	342359	1901462	1899976	0	2612
Curcuma_amarissima_PQ442965	Curcuma_longa_L._mt1	73.553	1486	307	56	39592	41050	5676274	5677700	1.60e-135	488
Curcuma_amarissima_PQ442957	Curcuma_longa_L._mt1	78.841	1484	243	45	186465	187913	142301	143748	0	935
Curcuma_amarissima_PQ442965	Curcuma_longa_L._mt1	78.986	1480	251	32	29361	30802	4328843	4330300	0	955
Curcuma_amarissima_PQ442959	Curcuma_longa_L._mt1	99.459	1478	3	2	233710	235182	4837980	4839457	0	2680
Curcuma_amarissima_PQ442959	Curcuma_longa_L._mt1	99.459	1478	3	2	233710	235182	1008508	1009985	0	2680
Curcuma_amarissima_PQ442960	Curcuma_longa_L._mt1	99.797	1477	3	0	390891	392367	1296863	1295387	0	2712
Curcuma_amarissima_PQ442961	Curcuma_longa_L._mt1	73.424	1475	306	56	258684	260099	4330290	4328843	7.26e-131	473
Curcuma_amarissima_PQ442965	Curcuma_longa_L._mt1	78.285	1469	236	50	39603	41050	5912357	5910951	0	869
Curcuma_amarissima_PQ442959	Curcuma_longa_L._mt1	99.523	1469	3	1	449937	451405	4598480	4599944	0	2671
Curcuma_amarissima_PQ442964	Curcuma_longa_L._mt1	93.392	1468	30	27	109004	110428	2766811	2768254	0	2111
Curcuma_amarissima_PQ442961	Curcuma_longa_L._mt1	98.83	1453	3	4	4848	6287	1827094	1825643	0	2577
Curcuma_amarissima_PQ442960	Curcuma_longa_L._mt1	98.757	1448	7	2	207881	209317	3428159	3426712	0	2564
Curcuma_amarissima_PQ442960	Curcuma_longa_L._mt1	99.723	1446	3	1	273339	274784	3600354	3601798	0	2647
Curcuma_amarissima_PQ442956	Curcuma_longa_L._mt1	98.406	1443	2	5	490540	491966	4847982	4846545	0	2518
Curcuma_amarissima_PQ442958	Curcuma_longa_L._mt1	98.183	1431	3	5	103385	104800	6167095	6165673	0	2477
Curcuma_amarissima_PQ442969	Curcuma_longa_L._mt1	95.025	1427	14	11	150098	151481	6082144	6083556	0	2189
Curcuma_amarissima_PQ442985	Curcuma_longa_L._mt1	98.03	1421	3	5	7606	9001	6853854	6852434	0	2446
Curcuma_amarissima_PQ442967	Curcuma_longa_L._mt1	92.806	1404	22	23	188827	190161	1558942	1557549	0	1960
Curcuma_amarissima_PQ442961	Curcuma_longa_L._mt1	98.077	1404	8	5	111055	112452	3641247	3642637	0	2425
Curcuma_amarissima_PQ442971	Curcuma_longa_L._mt1	70.278	1403	360	46	17748	19130	1249799	1248434	2.60e-57	228
Curcuma_amarissima_PQ442957	Curcuma_longa_L._mt1	71.703	1403	340	47	185510	186879	5771917	5770539	3.52e-90	339
Curcuma_amarissima_PQ442963	Curcuma_longa_L._mt1	100	1401	0	0	7625	9025	3777214	3778614	0	2588
Curcuma_amarissima_PQ442963	Curcuma_longa_L._mt1	73.071	1400	267	70	269487	270817	5910329	5911687	1.25e-107	396
Curcuma_amarissima_PQ442964	Curcuma_longa_L._mt1	98.637	1394	3	5	308475	309856	1111405	1110016	0	2455
Curcuma_amarissima_PQ442961	Curcuma_longa_L._mt1	99.496	1390	5	2	193020	194408	5069842	5071230	0	2527
Curcuma_amarissima_PQ442959	Curcuma_longa_L._mt1	98.412	1385	6	3	22303	23671	3298007	3296623	0	2422
Curcuma_amarissima_PQ442993	Curcuma_longa_L._mt3	89.812	1384	37	40	670	1953	43181	41802	0	1679
Curcuma_amarissima_PQ442982	Curcuma_longa_L._mt3	87.78	1383	41	60	30477	31743	42663	41293	0	1500
Curcuma_amarissima_PQ442957	Curcuma_longa_L._mt1	97.467	1382	11	8	339436	340797	6061861	6060484	0	2337
Curcuma_amarissima_PQ442969	Curcuma_longa_L._mt1	99.783	1380	2	1	78921	80300	907362	905984	0	2531
Curcuma_amarissima_PQ442968	Curcuma_longa_L._mt1	100	1378	0	0	116677	118054	4023722	4022345	0	2545
Curcuma_amarissima_PQ442962	Curcuma_longa_L._mt1	74.273	1376	316	31	308150	309512	5770358	5771708	1.28e-152	545
Curcuma_amarissima_PQ442958	Curcuma_longa_L._mt1	94.913	1376	15	16	357648	358998	2113987	2115332	0	2102
Curcuma_amarissima_PQ442960	Curcuma_longa_L._mt2	97.961	1373	2	1	370685	372031	19663	21035	0	2357
Curcuma_amarissima_PQ442967	Curcuma_longa_L._mt1	97.809	1369	6	6	172081	173425	185523	186891	0	2340
Curcuma_amarissima_PQ442957	Curcuma_longa_L._mt1	96.93	1368	4	10	328664	330016	3912391	3913735	0	2259
Curcuma_amarissima_PQ442968	Curcuma_longa_L._mt1	98.098	1367	11	10	23226	24582	4270010	4271371	0	2366
Curcuma_amarissima_PQ442963	Curcuma_longa_L._mt1	83.163	1366	194	24	291400	292748	5677199	5675853	0	1216
Curcuma_amarissima_PQ442961	Curcuma_longa_L._mt1	83.163	1366	194	24	259185	260531	4670685	4669337	0	1216
Curcuma_amarissima_PQ442958	Curcuma_longa_L._mt1	99.707	1366	0	1	485475	486840	2096953	2098314	0	2497
Curcuma_amarissima_PQ442957	Curcuma_longa_L._mt1	97.511	1366	8	7	14278	15618	6810269	6811633	0	2311
Curcuma_amarissima_PQ442957	Curcuma_longa_L._mt1	99.707	1365	4	0	141141	142505	6418112	6419476	0	2499
Curcuma_amarissima_PQ442959	Curcuma_longa_L._mt1	98.522	1353	4	8	90133	91484	5647668	5646331	0	2374
Curcuma_amarissima_PQ442967	Curcuma_longa_L._mt2	98.593	1350	10	5	78435	79779	358616	357271	0	2379
Curcuma_amarissima_PQ442967	Curcuma_longa_L._mt1	98.593	1350	10	5	78435	79779	6176234	6177579	0	2379
Curcuma_amarissima_PQ442967	Curcuma_longa_L._mt1	98.591	1348	10	6	163732	165076	744279	745620	0	2375
Curcuma_amarissima_PQ442956	Curcuma_longa_L._mt1	99.852	1348	2	0	83985	85332	6707093	6708440	0	2479
Curcuma_amarissima_PQ442971	Curcuma_longa_L._mt1	70.164	1344	294	68	137105	138382	4154823	4156125	2.68e-37	161
Curcuma_amarissima_PQ442966	Curcuma_longa_L._mt1	99.702	1342	4	0	72961	74302	4362783	4361442	0	2457
Curcuma_amarissima_PQ442993	Curcuma_longa_L._mt1	92.543	1341	34	29	426	1725	2766811	2768126	0	1862
Curcuma_amarissima_PQ442969	Curcuma_longa_L._mt1	99.401	1336	8	0	169225	170560	665991	667326	0	2423
Curcuma_amarissima_PQ442956	Curcuma_longa_L._mt1	99.625	1335	3	2	446767	448100	6138692	6137359	0	2436
Curcuma_amarissima_PQ442972	Curcuma_longa_L._mt1	98.726	1334	4	7	5567	6898	1095832	1094510	0	2357
Curcuma_amarissima_PQ442977	Curcuma_longa_L._mt1	99.925	1333	0	1	10604	11936	1368454	1367123	0	2455
Curcuma_amarissima_PQ442971	Curcuma_longa_L._mt1	77.218	1330	232	43	137431	138729	4528029	4526740	0	712
Curcuma_amarissima_PQ442960	Curcuma_longa_L._mt1	98.647	1330	6	4	120278	121595	1815036	1813707	0	2346
Curcuma_amarissima_PQ442960	Curcuma_longa_L._mt1	99.622	1323	3	2	34960	36281	3223840	3225161	0	2414
Curcuma_amarissima_PQ442966	Curcuma_longa_L._mt1	98.179	1318	8	7	74862	76164	4360825	4359509	0	2287
Curcuma_amarissima_PQ442971	Curcuma_longa_L._mt1	75.095	1317	262	39	137445	138732	6943661	6942382	1.05e-155	555
Curcuma_amarissima_PQ442956	Curcuma_longa_L._mt1	75.456	1316	263	39	528268	529551	380834	379547	1.43e-164	586
Curcuma_amarissima_PQ442963	Curcuma_longa_L._mt1	97.262	1315	2	6	209269	210583	2717810	2716530	0	2198
Curcuma_amarissima_PQ442992	Curcuma_longa_L._mt1	99.543	1314	1	1	4611	5924	4438915	4440223	0	2388
Curcuma_amarissima_PQ442963	Curcuma_longa_L._mt1	75.973	1311	223	52	291481	292748	5911533	5912794	1.49e-166	592
Curcuma_amarissima_PQ442959	Curcuma_longa_L._mt1	99.694	1308	4	0	21011	22318	3299401	3298094	0	2394
Curcuma_amarissima_PQ442956	Curcuma_longa_L._mt1	99.382	1295	3	3	362211	363504	24452	25742	0	2342
Curcuma_amarissima_PQ442975	Curcuma_longa_L._mt1	78.666	1289	220	30	61797	63054	4670643	4669379	0	806
Curcuma_amarissima_PQ442967	Curcuma_longa_L._mt1	72.572	1287	261	68	103194	104415	4154828	4156087	4.55e-90	337
Curcuma_amarissima_PQ442971	Curcuma_longa_L._mt1	79.797	1282	221	28	137128	138391	4669337	4670598	0	898
Curcuma_amarissima_PQ442971	Curcuma_longa_L._mt2	79.703	1281	235	19	17902	19167	228688	229958	0	902
Curcuma_amarissima_PQ442969	Curcuma_longa_L._mt1	98.829	1281	9	4	49389	50664	88021	86742	0	2278
Curcuma_amarissima_PQ442958	Curcuma_longa_L._mt3	98.516	1280	2	1	130841	132103	14949	16228	0	2242
Curcuma_amarissima_PQ442963	Curcuma_longa_L._mt1	79.672	1279	220	29	291487	292748	380493	379238	0	885
Curcuma_amarissima_PQ442964	Curcuma_longa_L._mt1	99.371	1272	1	3	129162	130427	1910432	1909162	0	2298
Curcuma_amarissima_PQ442962	Curcuma_longa_L._mt1	95.491	1264	26	20	344673	345927	2482153	2483394	0	1989
Curcuma_amarissima_PQ442973	Curcuma_longa_L._mt1	99.841	1256	2	0	99780	101035	6127575	6126320	0	2309
Curcuma_amarissima_PQ442965	Curcuma_longa_L._mt1	98.486	1255	4	2	131272	132526	883872	885111	0	2198
Curcuma_amarissima_PQ442968	Curcuma_longa_L._mt1	78.788	1254	125	60	125711	126854	1958470	1957248	0	712
Curcuma_amarissima_PQ442957	Curcuma_longa_L._mt1	81.085	1253	120	51	124481	125697	4014034	4015205	0	893
Curcuma_amarissima_PQ442979	Curcuma_longa_L._mt2	86.251	1251	33	43	49019	50206	109889	108715	0	1229
Curcuma_amarissima_PQ442977	Curcuma_longa_L._mt1	95.356	1249	10	7	50987	52205	3247116	3248346	0	1941
Curcuma_amarissima_PQ442967	Curcuma_longa_L._mt1	97.918	1249	2	5	180120	181349	6034030	6035273	0	2141
Curcuma_amarissima_PQ442959	Curcuma_longa_L._mt1	99.114	1241	2	6	19758	20998	5047006	5045775	0	2222
Curcuma_amarissima_PQ442957	Curcuma_longa_L._mt1	99.033	1241	4	2	500385	501624	7012992	7014225	0	2218
Curcuma_amarissima_PQ442957	Curcuma_longa_L._mt1	99.033	1241	4	2	500385	501624	2754904	2753671	0	2218
Curcuma_amarissima_PQ442956	Curcuma_longa_L._mt1	97.905	1241	7	5	82758	83985	888691	889925	0	2130
Curcuma_amarissima_PQ442960	Curcuma_longa_L._mt1	98.384	1238	1	1	1	1219	39754	40991	0	2158
Curcuma_amarissima_PQ442956	Curcuma_longa_L._mt1	74.778	1237	281	21	311909	313136	5771905	5770691	8.82e-147	527
Curcuma_amarissima_PQ442965	Curcuma_longa_L._mt1	78.449	1225	221	22	28986	30190	4669388	4670589	0	760
Curcuma_amarissima_PQ442963	Curcuma_longa_L._mt3	78.449	1225	221	22	291496	292697	80053	78849	0	760
Curcuma_amarissima_PQ442961	Curcuma_longa_L._mt1	93.377	1223	35	12	337475	338682	4032182	4033373	0	1768
Curcuma_amarissima_PQ442958	Curcuma_longa_L._mt1	95.32	1218	5	4	126691	127869	2790378	2789174	0	1886
Curcuma_amarissima_PQ442991	Curcuma_longa_L._mt1	99.918	1216	1	0	1	1216	671557	670342	0	2241
Curcuma_amarissima_PQ442959	Curcuma_longa_L._mt1	99.507	1216	1	4	40965	42180	5996738	5997948	0	2207
Curcuma_amarissima_PQ442959	Curcuma_longa_L._mt1	99.503	1207	0	2	422237	423443	4725475	4726675	0	2191
Curcuma_amarissima_PQ442989	Curcuma_longa_L._mt1	95.649	1195	12	8	2357	3522	1103593	1104776	0	1882
Curcuma_amarissima_PQ442966	Curcuma_longa_L._mt1	77.544	1189	219	38	163697	164866	6157919	6159078	0	673
Curcuma_amarissima_PQ442964	Curcuma_longa_L._mt1	98.735	1186	4	2	258456	259636	3502883	3504062	0	2097
Curcuma_amarissima_PQ442973	Curcuma_longa_L._mt1	100	1185	0	0	44613	45797	6025958	6024774	0	2189
Curcuma_amarissima_PQ442964	Curcuma_longa_L._mt1	100	1185	0	0	306486	307670	1113347	1112163	0	2189
Curcuma_amarissima_PQ442967	Curcuma_longa_L._mt1	99.409	1184	5	2	352	1533	5466531	5467714	0	2146
Curcuma_amarissima_PQ442957	Curcuma_longa_L._mt1	97.034	1180	4	7	476043	477194	3658705	3659881	0	1956
Curcuma_amarissima_PQ442967	Curcuma_longa_L._mt1	100	1178	0	0	151672	152849	731698	732875	0	2176
Curcuma_amarissima_PQ442965	Curcuma_longa_L._mt1	96.859	1178	4	12	183952	185099	1396820	1397994	0	1940
Curcuma_amarissima_PQ442959	Curcuma_longa_L._mt1	86.34	1164	122	15	439465	440611	3840654	3841797	0	1234
Curcuma_amarissima_PQ442978	Curcuma_longa_L._mt2	80.31	1163	146	34	2603	3754	160170	159080	0	802
Curcuma_amarissima_PQ442966	Curcuma_longa_L._mt1	80.224	1163	147	34	171470	172560	6533302	6534453	0	797
Curcuma_amarissima_PQ442964	Curcuma_longa_L._mt3	85.06	1158	50	57	109489	110539	42643	41502	0	1066
Curcuma_amarissima_PQ442963	Curcuma_longa_L._mt1	99.479	1152	1	5	208101	209249	2719326	2718177	0	2089
Curcuma_amarissima_PQ442970	Curcuma_longa_L._mt1	83.493	1151	118	28	144624	145716	5360320	5361456	0	1007
Curcuma_amarissima_PQ442964	Curcuma_longa_L._mt1	98.864	1144	5	4	92730	93866	432241	431099	0	2034
Curcuma_amarissima_PQ442958	Curcuma_longa_L._mt3	98.6	1143	3	1	369168	370297	93322	92180	0	2010
Curcuma_amarissima_PQ442958	Curcuma_longa_L._mt1	99.559	1133	5	0	74721	75853	3240971	3242103	0	2065
Curcuma_amarissima_PQ442984	Curcuma_longa_L._mt3	98.675	1132	10	1	18337	19468	63561	62435	0	2002
Curcuma_amarissima_PQ442962	Curcuma_longa_L._mt1	99.113	1127	1	4	335776	336899	4550484	4551604	0	2017
Curcuma_amarissima_PQ442956	Curcuma_longa_L._mt1	98.488	1124	4	3	272282	273392	3475705	3474582	0	1969
Curcuma_amarissima_PQ442973	Curcuma_longa_L._mt1	75.714	1120	127	63	25046	26046	5834644	5835737	1.72e-117	427
Curcuma_amarissima_PQ442973	Curcuma_longa_L._mt1	75.625	1120	128	63	13990	14990	5834644	5835737	8.02e-116	422
Curcuma_amarissima_PQ442971	Curcuma_longa_L._mt1	99.732	1118	3	0	31355	32472	181753	182870	0	2049
Curcuma_amarissima_PQ442971	Curcuma_longa_L._mt1	92.129	1118	7	7	28716	29785	1133851	1132767	0	1502
Curcuma_amarissima_PQ442968	Curcuma_longa_L._mt1	99.013	1114	5	1	183340	184453	6674640	6673533	0	1991
Curcuma_amarissima_PQ442961	Curcuma_longa_L._mt1	72.98	1114	191	56	33226	34295	4526762	4527809	2.82e-75	289
Curcuma_amarissima_PQ442956	Curcuma_longa_L._mt1	92.363	1113	34	15	274424	275515	6109743	6110825	0	1537
Curcuma_amarissima_PQ442972	Curcuma_longa_L._mt2	98.826	1107	5	3	66403	67509	292538	291440	0	1965
Curcuma_amarissima_PQ442958	Curcuma_longa_L._mt1	98.645	1107	0	3	241020	242121	1766650	1767746	0	1947
Curcuma_amarissima_PQ442975	Curcuma_longa_L._mt1	99.909	1104	1	0	110914	112017	3271921	3273024	0	2034
Curcuma_amarissima_PQ442956	Curcuma_longa_L._mt1	98.007	1104	10	6	557431	558534	3204306	3205397	0	1906
Curcuma_amarissima_PQ442961	Curcuma_longa_L._mt1	72.686	1102	197	66	33233	34301	6942414	6943444	2.84e-70	272
Curcuma_amarissima_PQ442958	Curcuma_longa_L._mt1	99.636	1098	3	1	404260	405356	6790828	6789731	0	2004
Curcuma_amarissima_PQ442960	Curcuma_longa_L._mt1	97.356	1097	13	5	99800	100880	6709941	6708845	0	1851
Curcuma_amarissima_PQ442959	Curcuma_longa_L._mt1	84.904	1093	68	41	40262	41318	3732550	3731519	0	1014
Curcuma_amarissima_PQ442961	Curcuma_longa_L._mt1	74.725	1092	193	46	33239	34295	380796	379753	5.77e-112	411
Curcuma_amarissima_PQ442965	Curcuma_longa_L._mt1	73.419	1091	227	36	155091	156135	6977801	6976728	7.85e-94	350
Curcuma_amarissima_PQ442961	Curcuma_longa_L._mt1	75.985	1091	179	46	33239	34294	5677414	5676372	9.32e-135	486
Curcuma_amarissima_PQ442956	Curcuma_longa_L._mt1	69.945	1088	279	33	311909	312983	1248440	1249492	1.72e-34	154
Curcuma_amarissima_PQ442957	Curcuma_longa_L._mt2	69.917	1087	281	31	185522	186574	229915	228841	1.37e-34	154
Curcuma_amarissima_PQ442965	Curcuma_longa_L._mt1	91.897	1086	17	13	107728	108770	2417238	2418295	0	1452
Curcuma_amarissima_PQ442964	Curcuma_longa_L._mt3	90.792	1086	29	29	109248	110266	43181	42100	0	1386
Curcuma_amarissima_PQ442961	Curcuma_longa_L._mt1	99.632	1086	2	1	391645	392730	5184128	5183045	0	1982
Curcuma_amarissima_PQ442963	Curcuma_longa_L._mt1	98.247	1084	6	9	305922	307002	3071992	3073065	0	1884
Curcuma_amarissima_PQ442976	Curcuma_longa_L._mt1	83.241	1080	89	41	15126	16169	3100659	3099636	0	907
Curcuma_amarissima_PQ442960	Curcuma_longa_L._mt3	97.681	1078	8	7	315210	316271	51937	50861	0	1836
Curcuma_amarissima_PQ442971	Curcuma_longa_L._mt1	97.575	1072	3	4	90609	91666	5785855	5784793	0	1814
Curcuma_amarissima_PQ442960	Curcuma_longa_L._mt1	99.72	1072	3	0	13222	14293	1476451	1475380	0	1964
Curcuma_amarissima_PQ442966	Curcuma_longa_L._mt1	99.253	1071	2	5	71329	72395	4364437	4363369	0	1929
Curcuma_amarissima_PQ442956	Curcuma_longa_L._mt1	99.719	1068	1	2	359303	360369	5349288	5350354	0	1954
Curcuma_amarissima_PQ442958	Curcuma_longa_L._mt1	97.751	1067	7	6	336666	337725	6229425	6228369	0	1821
Curcuma_amarissima_PQ442967	Curcuma_longa_L._mt1	99.434	1061	1	1	144615	145675	725210	726265	0	1921
Curcuma_amarissima_PQ442958	Curcuma_longa_L._mt1	75.118	1061	210	46	408916	409943	5677200	5678239	5.52e-123	448
Curcuma_amarissima_PQ442961	Curcuma_longa_L._mt1	99.906	1060	1	0	223163	224222	5348423	5347364	0	1953
Curcuma_amarissima_PQ442959	Curcuma_longa_L._mt1	99.244	1058	5	3	420491	421547	5983026	5981971	0	1906
Curcuma_amarissima_PQ442956	Curcuma_longa_L._mt1	85.43	1057	39	33	135764	136730	299997	301028	0	992
Curcuma_amarissima_PQ442961	Curcuma_longa_L._mt1	75.64	1055	130	66	293728	294682	4342532	4343559	7.47e-111	407
Curcuma_amarissima_PQ442969	Curcuma_longa_L._mt1	99.051	1054	1	2	167852	168903	664940	665986	0	1882
Curcuma_amarissima_PQ442987	Curcuma_longa_L._mt2	98.092	1048	13	4	670	1715	324472	325514	0	1818
Curcuma_amarissima_PQ442963	Curcuma_longa_L._mt1	78.032	1047	176	29	291442	292464	4527028	4528044	4.11e-172	610
Curcuma_amarissima_PQ442956	Curcuma_longa_L._mt1	75.358	1047	206	33	528537	529556	4670665	4669644	1.17e-125	457
Curcuma_amarissima_PQ442962	Curcuma_longa_L._mt1	75.621	1046	147	68	93891	94899	3266614	3267588	8.12e-115	420
Curcuma_amarissima_PQ442964	Curcuma_longa_L._mt1	99.617	1045	0	1	192595	193635	2825390	2826434	0	1905
Curcuma_amarissima_PQ442958	Curcuma_longa_L._mt1	98.373	1045	3	3	282405	283435	5406611	5405567	0	1823
Curcuma_amarissima_PQ442963	Curcuma_longa_L._mt1	74.904	1044	206	34	291420	292438	6942651	6943663	1.60e-116	425
Curcuma_amarissima_PQ442962	Curcuma_longa_L._mt2	83.896	1037	156	7	308490	309517	228689	229723	0	979
Curcuma_amarissima_PQ442967	Curcuma_longa_L._mt1	79.517	1035	173	25	103456	104469	5409953	5410969	0	701
Curcuma_amarissima_PQ442965	Curcuma_longa_L._mt1	99.322	1032	5	1	78980	80011	1622205	1621176	0	1866
Curcuma_amarissima_PQ442965	Curcuma_longa_L._mt1	100	1030	0	0	144376	145405	3907283	3906254	0	1903
Curcuma_amarissima_PQ442986	Curcuma_longa_L._mt1	79.592	1029	170	24	9044	10053	5016752	5017759	0	701
Curcuma_amarissima_PQ442970	Curcuma_longa_L._mt1	96.89	1029	2	13	112661	113665	1701331	1700309	0	1696
Curcuma_amarissima_PQ442961	Curcuma_longa_L._mt1	99.514	1029	2	2	192019	193045	5068762	5069789	0	1869
Curcuma_amarissima_PQ442961	Curcuma_longa_L._mt1	99.125	1028	5	4	22237	23262	911912	912937	0	1845
Curcuma_amarissima_PQ442957	Curcuma_longa_L._mt1	97.471	1028	8	3	408020	409034	3267940	3268962	0	1738
Curcuma_amarissima_PQ442971	Curcuma_longa_L._mt1	81.889	1027	79	43	140519	141510	3099453	3100407	0	767
Curcuma_amarissima_PQ442965	Curcuma_longa_L._mt4	75.684	1024	169	46	30004	30991	29510	28531	1.63e-120	438
Curcuma_amarissima_PQ442973	Curcuma_longa_L._mt1	75.172	1019	125	57	80472	81384	5834644	5835640	4.93e-98	363
Curcuma_amarissima_PQ442959	Curcuma_longa_L._mt1	99.313	1019	2	1	329894	330907	4210497	4209479	0	1838
Curcuma_amarissima_PQ442982	Curcuma_longa_L._mt1	94.695	1018	8	15	1948	2937	5745049	5744050	0	1539
Curcuma_amarissima_PQ442968	Curcuma_longa_L._mt1	77.701	1018	90	49	99870	100837	4349917	4350847	6.84e-138	496
Curcuma_amarissima_PQ442960	Curcuma_longa_L._mt1	99.705	1017	2	1	204170	205186	5863150	5862135	0	1860
Curcuma_amarissima_PQ442956	Curcuma_longa_L._mt2	84.221	1014	147	8	312101	313111	123720	124723	0	974
Curcuma_amarissima_PQ442962	Curcuma_longa_L._mt1	80.652	1013	75	48	75036	76018	1322015	1321094	0	673
Curcuma_amarissima_PQ442963	Curcuma_longa_L._mt1	81.423	1012	121	27	57789	58785	5276678	5277637	0	765
Curcuma_amarissima_PQ442959	Curcuma_longa_L._mt1	81.423	1012	121	27	256292	257251	2971800	2970804	0	765
Curcuma_amarissima_PQ442963	Curcuma_longa_L._mt1	72.008	1011	210	49	269848	270814	5677942	5676961	3.74e-58	231
Curcuma_amarissima_PQ442961	Curcuma_longa_L._mt1	72.008	1011	210	51	258442	259423	4692355	4691389	4.82e-58	231
Curcuma_amarissima_PQ442961	Curcuma_longa_L._mt1	95.337	1008	22	14	331110	332109	4026909	4027899	0	1578
Curcuma_amarissima_PQ442957	Curcuma_longa_L._mt1	99.901	1007	1	0	433513	434519	3764673	3765679	0	1855
Curcuma_amarissima_PQ442973	Curcuma_longa_L._mt1	81.809	1006	94	41	43344	44279	6737701	6738687	0	761
Curcuma_amarissima_PQ442973	Curcuma_longa_L._mt1	77.4	1000	108	57	14279	15206	1627794	1626841	2.80e-135	486
Curcuma_amarissima_PQ442958	Curcuma_longa_L._mt1	99.3	1000	7	0	279179	280178	813578	814577	0	1808
