# Supplementary material for: Comparative analysis of complete mitochondrial genomes from Curcuma longa and Curcuma kwangsiensis reveals structural plasticity, conserved core genes, and species-specific evolutionary dynamics
Source: Front Plant Sci. 2026 Apr 15;17:1782424. doi: 10.3389/fpls.2026.1782424 (PMC13125149; doi:10.3389/fpls.2026.1782424)
Supplement: Supplementary Table 7 — Identification and characterization of plastid-derived DNA fragments in the mitogenomes of C. kwangsiensis and C. longa. [file Table7.xlsx]

## Sheet: C. kwangsiensis
Block	Source	Strand	Start	End	Length	Gene
1	cp	+	134852	142214	7363	rrn5S, rrn4.5S, rrn23S, trnA-UGC, trnI-GAU, rrn16S
	mt1	+	794155	801532	7378	trnA-TGC
2	cp	+	104230	111592	7363	rrn16S, trnI-GAU, trnA-UGC, rrn23S, rrn4.5S, rrn5S
	mt1	-	794155	801532	7378	trnA-TGC
3	cp	+	23722	27531	3810	rpoC1*, rpoB
	mt1	-	5282423	5286231	3809	-
4	cp	+	55461	59186	3726	atpE*, atpB, rbcL*
	mt1	-	4280263	4283995	3733	-
5	cp	+	147392	151063	3672	ndhB*, trnL-CAA, ycf2*
	mt1	-	4130874	4134531	3658	trnL-CAA
6	cp	+	95381	99052	3672	ycf2*, trnL-CAA, ndhB*
	mt1	+	4130874	4134531	3658	trnL-CAA
7	cp	+	40446	43485	3040	psaB*, psaA*
	mt1	+	861054	864059	3006	-
8	cp	+	19608	22136	2529	rpoC2*, rpoC1*
	mt1	+	1969474	1971970	2497	-
9	cp	+	46508	47986	1479	trnS-GGA, rps4
	mt1	-	4312771	4314249	1479	trnS-GGA
10	cp	+	61102	62734	1633	accD*, psaI, ycf4*
	mt1	+	1981164	1982696	1533	-
11	cp	+	78956	80031	1076	petB*, petD*
	mt1	+	616764	617829	1066	-
12	cp	+	82786	84042	1257	infA*, rps8, rpl14*
	mt1	+	1831700	1832964	1265	-
13	cp	+	14670	16054	1385	atpI, rps2*
	mt1	-	3527868	3529202	1335	-
14	cp	+	60068	61119	1052	accD*
	mt1	-	1849611	1850651	1041	-
15	cp	+	18324	19716	1393	rpoC2*
	mt1	+	2112134	2113507	1374	-
16	cp	+	58006	59354	1349	rbcL*
	mt1	-	4625157	4626496	1340	-
17	cp	+	126	1198	1073	psbA
	mt1	+	2282710	2283720	1011	-
18	cp	+	16875	18092	1218	rpoC2*
	mt1	+	2110971	2112148	1178	-
19	cp	+	123420	124630	1211	ndhI*, ndhA*
	mt1	+	5014051	5015146	1096	-
20	cp	+	87552	89441	1890	trnH-GUG, rpl2, rpl23*
	mt2	-	233322	235201	1880	trnH-GTG
21	cp	+	157003	158892	1890	rpl23*, rpl2, trnH-GUG
	mt2	+	233322	235201	1880	trnH-GTG
22	cp	+	38532	40457	1926	rps14, psaB*
	mt4	-	394441	396349	1909	-
23	cp	+	155326	156812	1487	ycf2*, trnI-CAU*
	mt5	-	76518	77958	1441	trnM-CAT*
24	cp	+	89632	91118	1487	trnI-CAU*, ycf2*
	mt5	+	76518	77958	1441	trnM-CAT*
25	cp	+	81122	82243	1122	rpoA*, rps11*
	mt3	+	292412	293536	1125	-
* patial gene

## Sheet: C. longa
Block	Source	Strand	Start	End	Length	Gene
1	cp	+	106858	112372	5515	trnI-GAU*, trnA-UGC, rrn23, rrn4.5, rrn5, trnR-ACG
	mt1	-	1957882	1963380	5499	trnR-ACG,trnA-TGC
2	cp	+	136859	142373	5515	trnR-ACG, rrn5, rrn4.5, rrn23, trnA-UGC, trnI-GAU*
	mt1	+	1957882	1963380	5499	trnR-ACG,trnA-TGC
3	cp	+	95350	98897	3548	ycf2*, trnL-CAA, ndhB*
	mt1	-	6621117	6624660	3544	trnL-CAA
4	cp	+	150334	153881	3548	ndhB*, trnL-CAA, ycf2*
	mt1	+	6621117	6624660	3544	trnL-CAA
5	cp	+	25122	27962	2841	rpoB*
	mt1	-	2068455	2071265	2811	-
6	cp	+	19774	22330	2557	rpoC2*, rpoC1*
	mt1	+	1859351	1861867	2517	-
7	cp	+	19774	22330	2557	rpoC2*, rpoC1*
	mt1	-	3327156	3329672	2517	-
8	cp	+	159822	161711	1890	rpl23*, rpl2, trnH-GUG
	mt1	-	5306202	5308094	1893	-
9	cp	+	87520	89409	1890	trnH-GUG, rpl2, rpl23*
	mt1	+	5306202	5308094	1893	-
10	cp	+	38478	40403	1926	rps14, psaB*
	mt1	-	2465833	2467766	1934	-
11	cp	+	46459	47958	1500	trnS-GGA, rps4
	mt1	+	5408287	5409793	1507	trnS-GGA
12	cp	+	82764	84544	1781	infA*, rps8, rpl14, rpl16*
	mt1	-	3573329	3575110	1782	-
13	cp	+	158145	159631	1487	ycf2*, trnM-CAU*
	mt1	-	4119502	4120942	1441	trnM-CAT*
14	cp	+	89600	91086	1487	trnM-CAU*, ycf2*
	mt1	+	4119502	4120942	1441	trnM-CAT*
15	cp	+	50568	52067	1500	ndhJ, ndhK*
	mt1	-	3368244	3369729	1486	-
16	cp	+	81106	82221	1116	rpoA*, rps11*
	mt1	-	1354841	1355959	1119	-
17	cp	+	14642	16020	1379	atpI, rps2*
	mt1	-	3450137	3451467	1331	-
18	cp	+	126	1198	1073	psbA
	mt1	-	132843	133929	1087	-
19	cp	+	57922	59270	1349	rbcL*
	mt1	-	3840458	3841797	1340	-
20	cp	+	28489	29879	1391	petN
	mt1	-	4134822	4136138	1317	-
21	cp	+	55918	56852	935	atpB*
	mt1	+	4274400	4275388	989	-
22	cp	+	126253	127460	1208	ndhI*, ndhA*
	mt1	-	1074356	1075449	1094	-
23	cp	+	40392	43431	3040	psaB*, psaA*
	mt3	-	101614	104619	3006	-
24	cp	+	7972	9716	1745	trnG-GCC, trnR-UCU, atpA*
	mt2	+	320102	321842	1741	trnR-TCT
25	cp	+	30769	32088	1320	trnD-GUC
	mt2	+	40617	41958	1342	trnD-GTC
* patial gene
