# Supplementary material for: Comparative analysis of complete mitochondrial genomes from Curcuma longa and Curcuma kwangsiensis reveals structural plasticity, conserved core genes, and species-specific evolutionary dynamics
Source: Front Plant Sci. 2026 Apr 15;17:1782424. doi: 10.3389/fpls.2026.1782424 (PMC13125149; doi:10.3389/fpls.2026.1782424)
Supplement: Supplementary Table 8 — Sequencing data sources of C. kwangsiensis and C. longa. [file Table8.xlsx]

## Sheet: Nanopore quality condition
name	Flag	Total Base	Total Reads	Max Len	Avg Len	N50	L50	N90	L90	meanQ
C.kwangsiensis	all	23077437618	2159037	200372	10688.8	24259	316663	5108	1059079	10.07
C.kwangsiensis	pass	20338183242	1902552	184151	10690	24319	278589	5114	931187	10.59
C.longa	all	24878573121	3187854	224161	7804.18	18828	398684	3259	1586262	10.48
C.longa	pass	22649402741	2917043	224161	7764.51	18803	363162	3234	1448941	10.87

## Sheet: Illumina quality condition
Sample	Raw reads	Raw bases	Clean reads	Clean bases	Q20_ratio	Q30_ratio	CG content
C.kwangsiensis	148005736	22200860400	146733778	21724302133	0.985	0.956	0.393
C.longa	160742252	24111337800	159445322	23638578928	0.983	0.95	0.397
